# Supplementary material for: mTOR controls ependymal cell differentiation by targeting the alternative cell cycle and centrosomal proteins
Source: EMBO Rep. 2025 Apr 30;26(12):3075–105. doi: 10.1038/s44319-025-00460-2 (PMC12187940; doi:10.1038/s44319-025-00460-2)
Supplement: Supplementary file 2 — Dataset EV1 [file 44319_2025_460_MOESM2_ESM.xls]

## Sheet: Worksheet
	IN-20230214-Alexia-01	IN-20230214-Alexia-04	IN-20230214-Alexia-07	IN-20230214-Alexia-02	IN-20230214-Alexia-05	IN-20230214-Alexia-08	IN-20230214-Alexia-03	IN-20230214-Alexia-06	IN-20230214-Alexia-09
	D1 EtOH	D1 EtOH	D1 EtOH	D4 EtOH	D4 EtOH	D4 EtOH	D4 Rapamycin	D4 Rapamycin	D4 Rapamycin
3-hydroxybutyric acid	174000000	148000000	145000000	452000	146000000	184000000	145000000	150000000	148000000
5-oxo-L-Proline	50800000	86900000	44400000	130000000	236000000	295000000	345000000	281000000	356000000
Acetyl CoA	190000	281000	0	42300	0	179000	0	118000	107000
acetyl-aspartate (N)	191000000	287000000	245000000	171000000	261000000	252000000	85500000	161000000	113000000
acetyl-carnitine	41200000	44700000	41100000	33500000	37600000	38300000	21600000	29400000	23100000
acetyl-glutamine	53700000	69300000	105000000	181000000	266000000	256000000	121000000	168000000	138000000
acetyl-lysine	5040000	1550000	4330000	1610000	1190000	757000	1800000	1400000	42900
Adenine	3890000	1910000	2430000	2440000	1690000	1670000	1610000	2820000	1510000
Adenosine	5110000	1740000	1840000	2760000	1290000	1740000	1270000	1620000	1150000
ADP	50000000	22100000	27700000	32600000	24900000	28100000	19100000	24400000	21700000
aKG	110000000	125000000	105000000	77100000	74800000	85500000	44000000	64300000	40300000
Aminoadipate	2190000	7100000	23000000	5830000	5810000	8060000	4620000	8490000	8840000
AMP	13000000	5680000	8600000	7490000	7110000	7020000	6390000	5500000	5450000
Arachidonic acid	4800000	5960000	8000000	4600000	4930000	5100000	2610000	3510000	5620000
Arginine	577000000	802000000	717000000	640000000	725000000	855000000	871000000	801000000	685000000
Argininosuccinate	3100000	3140000	3540000	2170000	2230000	2320000	1680000	1850000	1790000
Asparagine	7340000	8180000	9290000	1700000	1930000	2260000	3060000	2380000	2960000
Aspartate	246000000	310000000	389000000	398000000	443000000	577000000	310000000	351000000	437000000
ATP	84100000	128000000	88300000	91600000	133000000	156000000	58700000	123000000	102000000
beta-Alanine	2070000	2840000	3110000	1830000	1670000	2190000	2290000	2650000	1120000
betaine	246000000	355000000	318000000	109000000	116000000	116000000	160000000	164000000	116000000
Butyric acid	25900000	25800000	33200000	28400000	26500000	26800000	27000000	27100000	30400000
Butyryl-carnitine	5130000	6360000	8510000	4490000	5950000	6460000	4090000	4070000	4150000
carnitine	91300000	110000000	116000000	65700000	69000000	81400000	59900000	73000000	66300000
CDP	2100000	702000	751000	704000	576000	618000	193000	445000	351000
CDP-ethanolamine	2880000	3530000	3820000	3630000	11100000	27200000	2540000	3550000	3160000
cis-aconitate	13600000	17700000	18100000	14700000	16800000	20200000	12400000	14900000	11800000
Citrate	603000000	752000000	780000000	680000000	708000000	898000000	613000000	692000000	547000000
Citrulline	9850000	12900000	10400000	6840000	8580000	7380000	5890000	8150000	5960000
Coanzyme A	174000	155000	79900	74000	145000	157000	36000	97900	166000
Creatine	25000000	21300000	20500000	12400000	13000000	14200000	13300000	16200000	14000000
Creatinine	14800000	24500000	17500000	8140000	13300000	12400000	12300000	23400000	27700000
CTP	2810000	4790000	2330000	2120000	3350000	3770000	1090000	3080000	2550000
Cystathionine	942000	1520000	1350000	1290000	2150000	2490000	700000	1270000	1100000
Cysteinesulfinic acid	0	1750000	0	1480000	1400000	1600000	1140000	2070000	1710000
Cystine	3100000	8360000	4250000	3240000	6900000	8310000	17600000	8110000	11100000
Cytidine	4920000	5970000	7060000	0	5350000	14000000	11300000	6700000	1390000
Cytidine diphosphate-choline	1900000	2560000	1790000	1530000	1740000	2360000	382000	1320000	484000
Decanoic acid	10300000	5760000	11700000	11200000	17200000	13200000	13600000	29800000	10400000
dihydroxyacetone phosphate (DHAP)	10400000	11000000	7530000	10100000	9580000	9350000	2490000	7070000	3120000
Docosahexaenoic acid	4400000	6050000	5760000	5690000	4370000	4520000	3060000	1710000	4870000
Dodecanoic acid/Lauric acid	3410000	5230000	23800000	30300000	57600000	24300000	43800000	110000000	5990000
FAD	855000	1720000	1700000	1530000	1900000	2470000	1020000	1610000	1790000
folate	153000	412000	299000	288000	498000	683000	888000	588000	611000
fructose 1,6-diphosphate	950000	1800000	971000	846000	632000	1050000	172000	1360000	177000
Fumarate	16100000	16900000	15600000	15100000	15500000	19000000	8850000	11800000	9730000
G6P	13100000	20700000	26800000	20600000	32800000	48500000	26300000	21700000	31900000
GDP	2660000	2240000	1900000	1540000	1720000	2310000	903000	2000000	1400000
GLN	6300000000	6450000000	7600000000	12900000000	13600000000	15900000000	10500000000	11900000000	12000000000
GLU	445000000	611000000	565000000	655000000	697000000	832000000	401000000	509000000	465000000
Glucose	121000000	182000000	155000000	177000000	220000000	275000000	316000000	236000000	214000000
Glyceraldehyde 3-phosphate	222000	166000	179000	192000	547000	152000	0	161000	0
Glycerol	3950000	2660000	9530000	10600000	24500000	4520000	12600000	28700000	1780000
Glycerol 3-phosphate	18900000	16500000	15900000	32800000	26500000	29900000	13100000	21300000	11600000
Glycine	62000000	78900000	79900000	35800000	68400000	32300000	34000000	99700000	28300000
GMP	509000	61700	408000	84900	137000	169000	22400	133000	131000
GSH	829000000	816000000	857000000	719000000	760000000	819000000	671000000	887000000	687000000
GSSG	58100000	55300000	62200000	91700000	70400000	83500000	63800000	59800000	48800000
GTP	2530000	4270000	1730000	1240000	3180000	3130000	357000	3800000	2770000
guanine	4020000	4590000	5750000	2370000	3050000	3900000	4920000	3200000	3160000
Guanosine 5?-diphospho-D-mannose	365000	451000	401000	661000	666000	774000	311000	613000	439000
Hexanoic acid	47300000	47800000	47200000	64500000	61800000	67900000	56500000	100000000	59200000
Hexanoyl-carnitine	106000	116000	238000	172000	214000	171000	76300	122000	272000
Histidine	981000000	1330000000	1260000000	801000000	939000000	981000000	852000000	947000000	697000000
Hydroxy-L-proline	1030000	917000	1020000	780000	130000	455000	1300000	947000	648000
hypoxanthine	12800000	17400000	19600000	33600000	49900000	65500000	66800000	48000000	55500000
Inosine	2340000	229000	225000	614000	504000	757000	816000	668000	636000
IsoLeucine	909000000	1290000000	1080000000	805000000	960000000	1100000000	1220000000	1070000000	907000000
Itaconic acid	1650000	2600000	1730000	1650000	2430000	1350000	1770000	2010000	1040000
Lactate	262000000	443000000	408000000	497000000	969000000	819000000	847000000	683000000	490000000
L-Alanine	305000000	428000000	361000000	544000000	653000000	792000000	580000000	536000000	594000000
Leucine	693000000	993000000	864000000	570000000	693000000	786000000	919000000	826000000	688000000
Linolenic acid	246000	285000	501000	745000	3950000	634000	151000	3300000	172000
L-Kynurenine	361000	280000	340000	291000	211000	368000	221000	60200	201000
L-Sarcosine	12500000	10600000	10400000	15400000	16500000	18300000	9250000	12100000	10600000
Lysine	166000000	245000000	205000000	188000000	215000000	249000000	259000000	229000000	207000000
Malate	258000000	250000000	263000000	238000000	253000000	295000000	128000000	179000000	148000000
Malonic acid	112000	307000	98800	127000	435000	80200	238000	24900	51300
Methionine	368000000	566000000	474000000	358000000	421000000	475000000	500000000	438000000	377000000
methyl-lysine (N)	53400000	46800000	57200000	11800000	9410000	14600000	14700000	15700000	18400000
Methylmalonic acid	64300	13700000	11200000	2870000	16100000	30200000	22800000	22700000	15600000
Myristic acid	8300000	6930000	19900000	16900000	30900000	17000000	22700000	47800000	9640000
Myristoyl-carnitine	20000	746000	701000	363000	0	419000	440000	0	475000
NAD+	46500000	50600000	55500000	57100000	56300000	66900000	57400000	63800000	56200000
NADP+	776000	512000	352000	965000	696000	742000	547000	551000	413000
NADPH	685000	1260000	862000	1040000	1330000	1790000	727000	1400000	1180000
N-carbamoyl-L-aspartic acid	598000	925000	704000	726000	1140000	1250000	70800	162000	45900
nicotinamide	18700000	27600000	21600000	20700000	28100000	37500000	56600000	26600000	34800000
nicotinamide N-oxide	0	2980000	3530000	3100000	4530000	4700000	3090000	3640000	2540000
Octanoic acid	15600000	16300000	156000000	131000000	1040000000	59600000	164000000	1250000000	30500000
Oleamide	1280000	618000	0	663000	0	0	1010000	0	1400000
Oleic acid	26500000	21900000	45800000	30300000	60400000	31900000	26900000	81600000	25100000
O-Phosphoethanolamine	159000000	159000000	193000000	181000000	249000000	329000000	139000000	175000000	164000000
Ornithine	2750000	2290000	2720000	2580000	3290000	3550000	3070000	4040000	4360000
Orotic acid	340000	671000	798000	1230000	2050000	1880000	603000	1140000	241000
oxoadipate	25300000	26300000	20700000	7030000	4480000	4380000	8700000	9650000	3970000
oxypurinol	283000	897000	519000	1590000	3160000	3800000	2550000	2360000	3000000
Palmitic acid	124000000	130000000	233000000	157000000	284000000	171000000	232000000	369000000	141000000
Palmitoleic acid	11600000	10600000	20400000	18000000	22100000	17800000	12600000	21000000	13500000
Palmitoyl-carnitine	3770000	4480000	2460000	1670000	0	1440000	952000	0	1020000
Pantothenate	14100000	22500000	26200000	23500000	27300000	33900000	48500000	34900000	36800000
PEP	4170000	4920000	3930000	5490000	4240000	4250000	2090000	3790000	2380000
Phenylalanine	694000000	1010000000	934000000	713000000	896000000	1050000000	1070000000	936000000	843000000
Phosphocholine	358000000	586000000	467000000	157000000	58100000	53000000	202000000	232000000	160000000
phosphocreatine	101000000	69200000	79800000	51200000	47300000	49500000	49800000	54500000	50000000
Phytanic acid	271000	260000	35000	137000	415000	0	14200	160000	62000
Proline	308000000	425000000	365000000	288000000	423000000	481000000	227000000	275000000	256000000
Propionyl-carnitine	61000000	75500000	109000000	80200000	99000000	115000000	68500000	74600000	70700000
pyridoxal	0	755000	1050000	2490000	825000	2420000	3120000	271000	0
Pyruvate	29300000	78000000	48200000	27100000	59300000	63500000	65400000	58300000	48700000
riboflavin	181000	625000	370000	415000	902000	937000	1030000	957000	892000
Ribose phosphate	4320000	1920000	2800000	2300000	1880000	2660000	1550000	1240000	1380000
S-Adenosyl-L-methionine	3790000	4490000	4340000	4800000	5250000	6190000	3070000	3930000	3670000
Sedoheptulose-7-phosphate (D)	3470000	3960000	4770000	4040000	4460000	7180000	3750000	4140000	4770000
Serine	234000000	328000000	290000000	218000000	233000000	285000000	239000000	246000000	229000000
Stearic acid	84700000	82700000	114000000	93600000	148000000	83000000	120000000	183000000	64800000
Succinic acid	6930000	8120000	7560000	5900000	7590000	9790000	3580000	5210000	4770000
Taurine	795000000	790000000	705000000	543000000	533000000	694000000	455000000	583000000	505000000
Threonine	1310000000	1870000000	1520000000	909000000	1070000000	1300000000	1090000000	981000000	1040000000
Thymidine	456000	150000	34000	246000	198000	185000	182000	123000	213000
Tryptophan	169000000	238000000	203000000	87700	218000000	249000000	222000000	246000000	194000000
Tyrosine	649000000	770000000	520000000	395000000	376000000	629000000	470000000	357000000	659000000
UDP	13400000	4390000	5480000	5540000	4680000	4960000	2710000	3420000	2850000
UDP-GlcNAc	125000000	143000000	164000000	152000000	158000000	190000000	94300000	113000000	106000000
UMP	6060000	1000000	1990000	1600000	1060000	1180000	348000	575000	570000
urate	257000	561000	0	33600	242000	182000	68300	605000	473000
UTP	10800000	19200000	14400000	10100000	17500000	20700000	6930000	13100000	11300000
Valine	494000000	721000000	558000000	584000000	582000000	692000000	701000000	642000000	572000000
Xanthine	295000	944000	545000	1640000	3310000	4020000	2830000	2470000	3160000
