# Supplementary material for: mTOR controls ependymal cell differentiation by targeting the alternative cell cycle and centrosomal proteins
Source: EMBO Rep. 2025 Apr 30;26(12):3075–105. doi: 10.1038/s44319-025-00460-2 (PMC12187940; doi:10.1038/s44319-025-00460-2)
Supplement: Supplementary file 3 — Dataset EV2 [file 44319_2025_460_MOESM3_ESM.xlsx]

## Sheet: Column Definitions
Column Name	Definition	In Details	In Summary
Accession	is the UniProt accession number for the assigned protein	Y	Y
Calculated m/z	is the calculated, accurate mass-to-charge ratio of the identified peptide from the primary amino acid sequence and associated modifications	Y	Y
Charge	is the observed charge state for the identified peptide	Y	Y
Count in Details	is the number of times the designated modification site is represented from all peptide assignments in the Details tab. These redundant assignments can be as a result of multiple MS/MS spectra for the same peptide ion or from distinct peptide ions due to multiple charge states, presence of oxidized methionine and overlapping sequence		Y
Delta Cn	is the delta Xcorr value. In general, a Delta Cn of 0.1 or greater is good	Y
Description	is the FASTA database description of the protein entry	Y	Y
Fold Change	is the relative fold-change between the integrated peak area of the experimental (numerator) and control (denominator) conditions. A negative value indicates the peptide is more abundant in the control condition		Y
Gene Name	is the gene name for the assigned protein. In some cases, the Gene Name is hyperlinked (when in blue text) when there are siRNA products available at CST	Y	Y
Intensity	is the parent ion intensity observed during the MS at its chromatographic apex. A blank intensity value indicates that a chromatographic peak corresponding to that peptide was not found.		Y
kD	is the translated molecular weight of the assigned protein	Y
Mass Accuracy (ppm)	is the mass measurement error obtained between the observed and theoretical mass of the assigned peptide	Y
MS2 Spectrum Number	is the spectrum number of the MS2 channel of the raw LC-MS/MS data file	Y
Peptide	is the amino acid sequence for the peptide assignment	Y	Y
Retention Time	is the corresponding apex retention time of the parent ion from the MS channel of the raw LC-MS/MS data file		Y
Site	is the site of modification for the peptide assignment. In some cases, the site is hyperlinked (when in blue text) when there are site-specific antibodies available at CST	Y	Y
Species	indicates the origin(s) of the identified peptide	Y	Y
URL	is the URL address for the PhosphoSitePlus web site for the protein assignment	Y	Y
Xcorr	is the primary SEQUEST score for the identified peptide, which is based on the correlation of the experimental MS/MS spectrum and a theoretical MS/MS spectrum derived from the assigned sequence	Y
Discriminant	is the linear discriminant analysis score. The higher the score, the higher confidence in the assignment of the peptide sequence to the MS/MS spectrum	Y
ModScore	is the site localization score. The higher the Modscore value the more confident the localization of the modification to the indicated residue.	Y

## Sheet: Details
Table: Mouse Cells; Trypsin Digest; PTMScan Fe-IMAC Enrichment #20432
Samples: EPC WT EtOH 1 = CS 36014, 36015; EPC WT EtOH 2 = CS 36016, 36017; EPC WT Rapa 1 = CS 36018, 36019; EPC WT Rapa 2 = CS 36020, 36021
Legend: * - phosphorylation, # - oxidized methionine, § - known site, Bold Intensity = manually reviewed values, Red intensity = multiple identifications for one m/z.
																MS2 Spectrum Number								Retention Time								-Log Expect								Mass Accuracy (ppm)								Unique Delta -Log Expect
Index	Index in Detail	Protein Type	Gene Name	Protein Name	Site	Description	Accession	URL	kD	-7/+7 peptide	Upstream Kinase	Downstream Target	Peptide	Charge	Calc. m/z	EPC WT EtOH 1 (CS36014)	EPC WT EtOH 1 (CS36015)	EPC WT EtOH 2 (CS36016)	EPC WT EtOH 2 (CS36017)	EPC WT Rapa 1 (CS36018)	EPC WT Rapa 1 (CS36019)	EPC WT Rapa 2 (CS36020)	EPC WT Rapa 2 (CS36021)	EPC WT EtOH 1 (CS36014)	EPC WT EtOH 1 (CS36015)	EPC WT EtOH 2 (CS36016)	EPC WT EtOH 2 (CS36017)	EPC WT Rapa 1 (CS36018)	EPC WT Rapa 1 (CS36019)	EPC WT Rapa 2 (CS36020)	EPC WT Rapa 2 (CS36021)	EPC WT EtOH 1 (CS36014)	EPC WT EtOH 1 (CS36015)	EPC WT EtOH 2 (CS36016)	EPC WT EtOH 2 (CS36017)	EPC WT Rapa 1 (CS36018)	EPC WT Rapa 1 (CS36019)	EPC WT Rapa 2 (CS36020)	EPC WT Rapa 2 (CS36021)	EPC WT EtOH 1 (CS36014)	EPC WT EtOH 1 (CS36015)	EPC WT EtOH 2 (CS36016)	EPC WT EtOH 2 (CS36017)	EPC WT Rapa 1 (CS36018)	EPC WT Rapa 1 (CS36019)	EPC WT Rapa 2 (CS36020)	EPC WT Rapa 2 (CS36021)	EPC WT EtOH 1 (CS36014)	EPC WT EtOH 1 (CS36015)
1	Actin-binding
2	1	Actin-binding	Cap2	CAP2	§300	Adenylyl cyclase-associated protein 2	Q9CYT6	http://www.phosphosite.org/proteinAction.do?id=14239&showAllSites=true	52.8	RAQGQIRsPTKTHTP			AQGQIRS*PTK	2	583.29		14354		15265	14389	15223	14482			25.4133		25.3448	24.7018	24.9455	25.0814			8.43652		9.1798	6.5817	8.6968	9.28567			-0.0686		0.0343	-0.12	-0.24	0.0171			0.133236
3	2	Actin-binding	Cap2	CAP2	§300	Adenylyl cyclase-associated protein 2	Q9CYT6	http://www.phosphosite.org/proteinAction.do?id=14239&showAllSites=true	52.8	RAQGQIRsPTKTHTP			AQGQIRS*PTK	3	389.196				15266			14471					25.3464			25.0634					5.62709			5.07417					-0.1542			-0.3083
4	3	Actin-binding	Cap2	CAP2	§300, §308	Adenylyl cyclase-associated protein 2	Q9CYT6	http://www.phosphosite.org/proteinAction.do?id=14239&showAllSites=true	52.8	RAQGQIRsPTKTHTP;PTKTHTPsPTSPKSN			AQGQIRS*PTKTHTPS*PTSPK	4	570.52						23809								38.9176								4.88606								-0.1578
5	4	Actin-binding	Cap2	CAP2	§300, §310	Adenylyl cyclase-associated protein 2	Q9CYT6	http://www.phosphosite.org/proteinAction.do?id=14239&showAllSites=true	52.8	RAQGQIRsPTKTHTP;KTHTPSPtSPKSNSP			AQGQIRS*PTKTHTPSPT*SPK	3	760.358			23064								38.4831								5.42251								0.8154
6	5	Actin-binding	Cap2	CAP2	§300, §310	Adenylyl cyclase-associated protein 2	Q9CYT6	http://www.phosphosite.org/proteinAction.do?id=14239&showAllSites=true	52.8	RAQGQIRsPTKTHTP;KTHTPSPtSPKSNSP			AQGQIRS*PTKTHTPSPT*SPKSNSPQK	4	730.848				21240			20599	21104				34.841			34.8806	34.8036				4.44129			8.34486	5.67778				0.8894			0.821	1.0262
7	6	Actin-binding	Cap2	CAP2	§300, §311	Adenylyl cyclase-associated protein 2	Q9CYT6	http://www.phosphosite.org/proteinAction.do?id=14239&showAllSites=true	52.8	RAQGQIRsPTKTHTP;THTPSPTsPKSNSPQ			AQGQIRS*PTKTHTPSPTS*PK	3	760.358	23345			23787		23913	23163	23682	38.6			38.8716		39.076	38.8744	38.84	4.74232			5.98716		4.72816	9.4908	7.81816	0.7496			0.5918		0.8812	0.1052	0.5655	0.0321055
8	7	Actin-binding	Cap2	CAP2	§300, §311	Adenylyl cyclase-associated protein 2	Q9CYT6	http://www.phosphosite.org/proteinAction.do?id=14239&showAllSites=true	52.8	RAQGQIRsPTKTHTP;THTPSPTsPKSNSPQ			AQGQIRS*PTKTHTPSPTS*PK	4	570.52		22691	23147	23695			23034	23550		38.5729	38.6097	38.7297			38.6798	38.634		7.43533	4.72354	8.19382			8.65365	4.81531		0.0526	-0.2454	-0.1402			-0.2629	-0.1052		0.00279674
9	8	Actin-binding	Cap2	CAP2	§300, §311	Adenylyl cyclase-associated protein 2	Q9CYT6	http://www.phosphosite.org/proteinAction.do?id=14239&showAllSites=true	52.8	RAQGQIRsPTKTHTP;THTPSPTsPKSNSPQ			AQGQIRS*PTKTHTPSPTS*PKSNSPQK	4	730.848		20389								34.9699								5.38722								-0.301								0.0249903
10	9	Actin-binding	Cap2	CAP2	§300, 306	Adenylyl cyclase-associated protein 2	Q9CYT6	http://www.phosphosite.org/proteinAction.do?id=14239&showAllSites=true	52.8	RAQGQIRsPTKTHTP;RSPTKTHtPSPTSPK			AQGQIRS*PTKTHT*PSPTSPKSNSPQK	4	730.848	20663								34.316								5.88273								0.0958								0.0143005
11	10	Actin-binding	Cap2	CAP2	§310	Adenylyl cyclase-associated protein 2	Q9CYT6	http://www.phosphosite.org/proteinAction.do?id=14239&showAllSites=true	52.8	KTHTPSPtSPKSNSP			SPTKTHTPSPT*SPK	3	515.915							16198								27.8417								10.7825								-0.1551
12	11	Actin-binding	Cap2	CAP2	§310	Adenylyl cyclase-associated protein 2	Q9CYT6	http://www.phosphosite.org/proteinAction.do?id=14239&showAllSites=true	52.8	KTHTPSPtSPKSNSP			THTPSPT*SPKSNSPQK	3	591.944	15880		15652		15530				26.6782		26.5487		26.6887				5.68613		8.75945		6.92445				0.152		0.0338		0.3379
13	12	Actin-binding	Cap2	CAP2	§311	Adenylyl cyclase-associated protein 2	Q9CYT6	http://www.phosphosite.org/proteinAction.do?id=14239&showAllSites=true	52.8	THTPSPTsPKSNSPQ			SPTKTHTPSPTS*PK	2	773.369							16170	16788							27.7976	27.8822							10.9136	11.6326							0.181	0.0388
14	13	Actin-binding	Cap2	CAP2	§311	Adenylyl cyclase-associated protein 2	Q9CYT6	http://www.phosphosite.org/proteinAction.do?id=14239&showAllSites=true	52.8	THTPSPTsPKSNSPQ			SPTKTHTPSPTS*PK	3	515.915								16792								27.8912								9.05948								-0.2132
15	14	Actin-binding	Cap2	CAP2	§311	Adenylyl cyclase-associated protein 2	Q9CYT6	http://www.phosphosite.org/proteinAction.do?id=14239&showAllSites=true	52.8	THTPSPTsPKSNSPQ			THTPSPTS*PK	2	566.755	17321	17076	17333	18007	16921			17598	28.902	29.6559	29.2	29.6134	28.9154			29.0921	7.72816	6.76955	7.67162	7.39147	7.2161			6.98716	0.0529	-0.1941	0.1412	0.0706				0.1412	0.353575	0.27092
16	15	Actin-binding	Cap2	CAP2	§311	Adenylyl cyclase-associated protein 2	Q9CYT6	http://www.phosphosite.org/proteinAction.do?id=14239&showAllSites=true	52.8	THTPSPTsPKSNSPQ			THTPSPTS*PK	2	566.755		16893		17662						29.3698		29.072						7.98716		6.88941														0.391508
17	16	Actin-binding	Cap2	CAP2	§311	Adenylyl cyclase-associated protein 2	Q9CYT6	http://www.phosphosite.org/proteinAction.do?id=14239&showAllSites=true	52.8	THTPSPTsPKSNSPQ			THTPSPTS*PK	3	378.173	17264	16739	17426	17842	16857	17759	16980	17606	28.8165	29.1219	29.3467	29.3577	28.814	29.0337	29.0571	29.1062	5.6038	5.74958	6.46344	6.76447	5.68825	6.48149	6.91721	6.57187	-0.7933	-0.238	-0.6611	-0.3438	-0.5024	-0.2909	-0.3966	-0.6611	0.24648	0.279273
18	17	Actin-binding	Cap2	CAP2	§311	Adenylyl cyclase-associated protein 2	Q9CYT6	http://www.phosphosite.org/proteinAction.do?id=14239&showAllSites=true	52.8	THTPSPTsPKSNSPQ			THTPSPTS*PK	3	378.173			17078								28.8079								5.92812								-0.5553
19	18	Actin-binding	Cap2	CAP2	§311	Adenylyl cyclase-associated protein 2	Q9CYT6	http://www.phosphosite.org/proteinAction.do?id=14239&showAllSites=true	52.8	THTPSPTsPKSNSPQ			THTPSPTS*PKSNSPQK	3	591.944		15437		16293			15700	16423		27.189		27.0537			27.0825	27.3355		9.36452		10.3625			8.7986	9.4034		0.0338		0.1183			0.1014	0.1183
20	19	Actin-binding	Cap2	CAP2	316	Adenylyl cyclase-associated protein 2	Q9CYT6	http://www.phosphosite.org/proteinAction.do?id=14239&showAllSites=true	52.8	PTSPKSNsPQKHTPV			SNS*PQKHTPVLELEGK	3	615.303	42684	42065	42334	42951	41912	42910			67.6228	67.641	67.3432	67.5688	67.3498	67.6668			14.699	10.8729	13.3116	12.7258	13.2	13.2104			-0.3901	-0.4876	-0.6013	-0.9264	-0.5363	-0.4063			0.66957	0.550927
21	20	Actin-binding	Cap2	CAP2	316	Adenylyl cyclase-associated protein 2	Q9CYT6	http://www.phosphosite.org/proteinAction.do?id=14239&showAllSites=true	52.8	PTSPKSNsPQKHTPV			SNS*PQKHTPVLELEGK	3	615.303				42962								67.5869								14.0443								-0.8939
22	21	Actin-binding	Cap2	CAP2	316	Adenylyl cyclase-associated protein 2	Q9CYT6	http://www.phosphosite.org/proteinAction.do?id=14239&showAllSites=true	52.8	PTSPKSNsPQKHTPV			SNS*PQKHTPVLELEGKK	4	493.753		34609		35421						56.6185		56.457						7.86646		9.34775						-0.3646		-0.3646						0.406907
23	22	Actin-binding	Cap2	CAP2	316, §321	Adenylyl cyclase-associated protein 2	Q9CYT6	http://www.phosphosite.org/proteinAction.do?id=14239&showAllSites=true	52.8	PTSPKSNsPQKHTPV;SNSPQKHtPVLELEG			THTPSPTSPKSNS*PQKHT*PVLELEGKK	5	617.901								35275								56.4717								9.35164								-0.178
24	23	Actin-binding	Ccdc88a;Ccdc88a	girdin iso2;girdin iso3	1479;1424	Girdin	Q5SNZ0-2;Q5SNZ0-3	http://www.phosphosite.org/proteinAction.do?id=8159&showAllSites=true	212.4	VLAGGQWtGSTENLE			SSTM#NDLVQSMVLAGGQWT*GSTENLEVPDDISTGKR	4	980.699		84891								131.357								9.92082								0.2141								0.0393759
25	24	Actin-binding	Ccdc88a;Ccdc88a	girdin iso2;girdin iso3	1481;1426	Girdin	Q5SNZ0-2;Q5SNZ0-3	http://www.phosphosite.org/proteinAction.do?id=8159&showAllSites=true	212.4	AGGQWTGsTENLEVP			SSTM#NDLVQSMVLAGGQWTGS*TENLEVPDDISTGKR	4	980.699						86139								131.602								8.63451								-0.2651
26	25	Actin-binding	Ccdc88a;Ccdc88a	girdin iso2;girdin iso3	1481;1426	Girdin	Q5SNZ0-2;Q5SNZ0-3	http://www.phosphosite.org/proteinAction.do?id=8159&showAllSites=true	212.4	AGGQWTGsTENLEVP			SSTMNDLVQSMVLAGGQWTGS*TENLEVPDDISTGKR	4	976.7		93417								144.556								15.757								0.4095								0.0105918
27	26	Actin-binding	Ccdc88a;Ccdc88a	girdin iso2;girdin iso3	1482;1427	Girdin	Q5SNZ0-2;Q5SNZ0-3	http://www.phosphosite.org/proteinAction.do?id=8159&showAllSites=true	212.4	GGQWTGStENLEVPD			KSSTMNDLVQSMVLAGGQWTGST*ENLEVPDDISTGKR	4	1008.72	87134	86464	87061					86762	133.874	133.787	133.565					133.924	16.7167	15.202	14.4425					8.46471	0.0595	0.0892	1.0211					-0.0397	0.00013496
28	27	Actin-binding	Ccdc88a;Ccdc88a	girdin iso2;girdin iso3	1482;1427	Girdin	Q5SNZ0-2;Q5SNZ0-3	http://www.phosphosite.org/proteinAction.do?id=8159&showAllSites=true	212.4	GGQWTGStENLEVPD			SSTMNDLVQSMVLAGGQWTGST*ENLEVPDDISTGKR	4	976.7	94114				93675				144.686				144.262				13.5331				13.4698				1.1467				1.0034				0.00010934
29	28	Actin-binding	Ccdc88a;Ccdc88a;Ccdc88a	girdin iso2;girdin;girdin iso3	§1387;§1387;1332	Girdin	Q5SNZ0-2;Q5SNZ0;Q5SNZ0-3	http://www.phosphosite.org/proteinAction.do?id=8159&showAllSites=true	212.4	QYKFYDPsPPRRRGN			FYDPS*PPR	2	529.721	43205	42490	42891	43460	42406	43374			68.3759	68.2648	68.1571	68.2999	68.0673	68.3371			6.66756	6.60906	6.60206	6.83565	6.36754	6.51856			-0.2832	0.0944	0.2077	-0.302	-0.0566				0.226495	0.23114
30	29	Actin-binding	Ccdc88a;Ccdc88a;Ccdc88a	girdin iso2;girdin;girdin iso3	§1417;§1417;1362	Girdin	Q5SNZ0-2;Q5SNZ0;Q5SNZ0-3	http://www.phosphosite.org/proteinAction.do?id=8159&showAllSites=true	212.4	INRERQKsLTLTPTR			ERQKS*LTLTPTR	3	503.931	30719	30217							49.8857	50.0516							6.64782	5.55129							-0.1191	-0.3969							0.407995	0.301758
31	30	Actin-binding	Ccdc88a;Ccdc88a;Ccdc88a	girdin iso2;girdin;girdin iso3	§1417;§1417;1362	Girdin	Q5SNZ0-2;Q5SNZ0;Q5SNZ0-3	http://www.phosphosite.org/proteinAction.do?id=8159&showAllSites=true	212.4	INRERQKsLTLTPTR			QKS*LTLTPTR	3	408.883	36281		36008	36622		36596	35972	36556	58.1758		58.0534	58.2213		58.3309	58.3042	58.3601	6.00261		6.63827	6.48545		6.38722	5.13668	5.95078	-0.4402		-0.3669	-0.4891		-0.3913	-0.3669	-0.4158	0.246756
32	31	Actin-binding	Ccdc88a;Ccdc88a;Ccdc88a	girdin iso2;girdin;girdin iso3	§1419;§1419;1364	Girdin	Q5SNZ0-2;Q5SNZ0;Q5SNZ0-3	http://www.phosphosite.org/proteinAction.do?id=8159&showAllSites=true	212.4	RERQKSLtLTPTRSD			QKSLT*LTPTR	3	408.883		35767			35565					58.3382			57.9301					5.5544			6.07883					-0.2446			-0.3669					0.185972
33	32	Actin-binding	Ccdc88a;Ccdc88a;Ccdc88a	girdin iso2;girdin;girdin iso3	§233, §237;§233, §237;§233, §237	Girdin	Q5SNZ0-2;Q5SNZ0;Q5SNZ0-3	http://www.phosphosite.org/proteinAction.do?id=8159&showAllSites=true	212.4	HASSSAQsPCGSPGM;SAQSPCGsPGMKRTE		SLC3A2	DGVHFLPHASSSAQS*PCGS*PGM#KR	4	672.279	43052				42233	43280			68.1569				67.8183	68.2031			5.2161				7.45223	6.71897			1.5024				0.2975	0.2529
34	33	Actin-binding	Ccdc88a;Ccdc88a;Ccdc88a	girdin iso2;girdin;girdin iso3	§233, §237;§233, §237;§233, §237	Girdin	Q5SNZ0-2;Q5SNZ0;Q5SNZ0-3	http://www.phosphosite.org/proteinAction.do?id=8159&showAllSites=true	212.4	HASSSAQsPCGSPGM;SAQSPCGsPGMKRTE		SLC3A2	DGVHFLPHASSSAQS*PCGS*PGMK	3	838.671	52530	51981	52248	52902	51652	52962			82.0762	82.1833	81.7952	82.0742	81.6202	82.392			11.054	4.13847	13.068	11.9914	7.2652	10.5575			0.5366	0.2027	0.3816		-0.4531	0.2504
35	34	Actin-binding	Ccdc88a;Ccdc88a;Ccdc88a	girdin iso2;girdin;girdin iso3	§233, §237;§233, §237;§233, §237	Girdin	Q5SNZ0-2;Q5SNZ0;Q5SNZ0-3	http://www.phosphosite.org/proteinAction.do?id=8159&showAllSites=true	212.4	HASSSAQsPCGSPGM;SAQSPCGsPGMKRTE		SLC3A2	DGVHFLPHASSSAQS*PCGS*PGMK	3	838.671		51895								82.0596								11.8761								0.2027
36	35	Actin-binding	Ccdc88a;Ccdc88a;Ccdc88a	girdin iso2;girdin;girdin iso3	§233, §237;§233, §237;§233, §237	Girdin	Q5SNZ0-2;Q5SNZ0;Q5SNZ0-3	http://www.phosphosite.org/proteinAction.do?id=8159&showAllSites=true	212.4	HASSSAQsPCGSPGM;SAQSPCGsPGMKRTE		SLC3A2	DGVHFLPHASSSAQS*PCGS*PGMKR	4	668.28			45510	46106		46046					71.9781	72.1795		72.2507					11.1549	11.1965		9.9393					0.1197	0.0748		0.5387
37	36	Actin-binding	Ccdc88a;Ccdc88a;Ccdc88a	girdin iso2;girdin;girdin iso3	§233, §237;§233, §237;§233, §237	Girdin	Q5SNZ0-2;Q5SNZ0;Q5SNZ0-3	http://www.phosphosite.org/proteinAction.do?id=8159&showAllSites=true	212.4	HASSSAQsPCGSPGM;SAQSPCGsPGMKRTE		SLC3A2	DGVHFLPHASSSAQS*PCGS*PGMKR	4	668.28			45531								72.0091								10.3536								0.404
38	37	Actin-binding	Ccdc88a;Ccdc88a;Ccdc88a	girdin iso2;girdin;girdin iso3	§233, §237;§233, §237;§233, §237	Girdin	Q5SNZ0-2;Q5SNZ0;Q5SNZ0-3	http://www.phosphosite.org/proteinAction.do?id=8159&showAllSites=true	212.4	HASSSAQsPCGSPGM;SAQSPCGsPGMKRTE		SLC3A2	LIDERDEHSETIVELSEERDGVHFLPHASSSAQS*PCGS*PGMKR	5	990.843						59666								92.3232								6.29843								1.4331
39	38	Actin-binding	Ccdc88a;Ccdc88a;Ccdc88a	girdin iso2;girdin;girdin iso3	1439;1439;1384	Girdin	Q5SNZ0-2;Q5SNZ0;Q5SNZ0-3	http://www.phosphosite.org/proteinAction.do?id=8159&showAllSites=true	212.4	LQLPHQDsQDSSSVG			SDSSEGFLQLPHQDS*QDSSSVGSNSLEDGQTLGTKK	4	962.18	63084			63515					97.6795			97.6576					15.9706			16.5528					0.343			0.6755
40	39	Actin-binding	Ccdc88a;Ccdc88a;Ccdc88a	girdin iso2;girdin;girdin iso3	1439;1439;1384	Girdin	Q5SNZ0-2;Q5SNZ0;Q5SNZ0-3	http://www.phosphosite.org/proteinAction.do?id=8159&showAllSites=true	212.4	LQLPHQDsQDSSSVG			SDSSEGFLQLPHQDS*QDSSSVGSNSLEDGQTLGTKK	4	962.18	63024								97.5906								16.4634								1.4342
41	40	Actin-binding	Ccdc88a;Ccdc88a;Ccdc88a	girdin iso2;girdin;girdin iso3	1533;§1561;1478	Girdin	Q5SNZ0-2;Q5SNZ0;Q5SNZ0-3	http://www.phosphosite.org/proteinAction.do?id=8159&showAllSites=true	212.4	LVNNKDTtSFEDISP			SKQLVNNKDTT*SFEDISPQGISDDSSTGSR	3	1098.5							51456								81.208								13.0386								0.8466
42	41	Actin-binding	Ccdc88a;Ccdc88a;Ccdc88a	girdin iso2;girdin;girdin iso3	1534;§1562;1479	Girdin	Q5SNZ0-2;Q5SNZ0;Q5SNZ0-3	http://www.phosphosite.org/proteinAction.do?id=8159&showAllSites=true	212.4	VNNKDTTsFEDISPQ			QLVNNKDTTS*FEDISPQGISDDSSTGSR	3	1026.79	57819	57306	57705	58307	57069	57944	57345	57976	89.9183	90.0696	89.8173	90.0336	89.6455	89.7985	89.9494	90.128	13.5622	12.6308	14.719	14.5654	12.5258	12.6655	12.1524	13.0635	0.5162	0.3701	0.4675	0.2045	0.5064	0.5064	0.7207	0.5259	0.00653201	0.00737738
43	42	Actin-binding	Ccdc88a;Ccdc88a;Ccdc88a	girdin iso2;girdin;girdin iso3	1534;§1562;1479	Girdin	Q5SNZ0-2;Q5SNZ0;Q5SNZ0-3	http://www.phosphosite.org/proteinAction.do?id=8159&showAllSites=true	212.4	VNNKDTTsFEDISPQ			SKQLVNNKDTTS*FEDISPQGISDDSSTGSR	3	1098.5		50931		51789		51943				80.655		80.4722		80.9177				14.7747		15.4237		13.8416				0.2458		0.7101		0.0728				0.00235281
44	43	Actin-binding	Ccdc88a;Ccdc88a;Ccdc88a	girdin iso2;girdin;girdin iso3	1534;§1562;1479	Girdin	Q5SNZ0-2;Q5SNZ0;Q5SNZ0-3	http://www.phosphosite.org/proteinAction.do?id=8159&showAllSites=true	212.4	VNNKDTTsFEDISPQ			SKQLVNNKDTTS*FEDISPQGISDDSSTGSR	4	824.126	51466	50960	51197	51787	50746		51423		80.5188	80.6963	80.2712	80.4696	80.2978		81.1597		16.7878	14.1979	11.5129	14.6904	13.8239		12.7167		0.3883	0.3519	0.4732	0.2912	0.1335		-0.5096		0.0150821	0.00925474
45	44	Actin-binding	Ccdc88a;Ccdc88a;Ccdc88a	girdin iso2;girdin;girdin iso3	1556, 1560;§1584, §1588;1501, 1505	Girdin	Q5SNZ0-2;Q5SNZ0;Q5SNZ0-3	http://www.phosphosite.org/proteinAction.do?id=8159&showAllSites=true	212.4	TGSRVHAsRPASLDS;VHASRPAsLDSGRTS			VHAS*RPAS*LDSGR	3	504.883	25332		25060			25694			41.6806		41.617			41.8444			4.76195		6.5376			6.80967			-0.3763		-0.1981			-0.0792			0.15863
46	45	Actin-binding	Ccdc88a;Ccdc88a;Ccdc88a	girdin iso2;girdin;girdin iso3	1556, 1560;§1584, §1588;1501, 1505	Girdin	Q5SNZ0-2;Q5SNZ0;Q5SNZ0-3	http://www.phosphosite.org/proteinAction.do?id=8159&showAllSites=true	212.4	TGSRVHAsRPASLDS;VHASRPAsLDSGRTS			VHAS*RPAS*LDSGRTSTSNSNNNASLHEVK	4	799.86	28715	28371		29004		29105			46.8441	47.248		46.8573		47.1052			8.39362	13.1085		11.0894		12.1831			-0.2125	1.1377		0.6876		0.2876
47	46	Actin-binding	Ccdc88a;Ccdc88a;Ccdc88a	girdin iso2;girdin;girdin iso3	1556, 1566;§1584, §1594;1501, 1511	Girdin	Q5SNZ0-2;Q5SNZ0;Q5SNZ0-3	http://www.phosphosite.org/proteinAction.do?id=8159&showAllSites=true	212.4	TGSRVHAsRPASLDS;ASLDSGRtSTSNSNN			VHAS*RPASLDSGRT*STSNSNNNASLHEVK	4	799.86			28541								46.9552								4.10127								-0.4126
48	47	Actin-binding	Ccdc88a;Ccdc88a;Ccdc88a	girdin iso2;girdin;girdin iso3	1560;§1588;1505	Girdin	Q5SNZ0-2;Q5SNZ0;Q5SNZ0-3	http://www.phosphosite.org/proteinAction.do?id=8159&showAllSites=true	212.4	VHASRPAsLDSGRTS			VHASRPAS*LDSGR	2	716.838				21075								34.582								4.36653								-0.1535
49	48	Actin-binding	Ccdc88a;Ccdc88a;Ccdc88a	girdin iso2;girdin;girdin iso3	1560;§1588;1505	Girdin	Q5SNZ0-2;Q5SNZ0;Q5SNZ0-3	http://www.phosphosite.org/proteinAction.do?id=8159&showAllSites=true	212.4	VHASRPAsLDSGRTS			VHASRPAS*LDSGR	3	478.228	20540	20161	20403	21022	20125	21119	20383		34.1232	34.5946	34.2003	34.5017	34.2178	34.5207	34.5433		6.76447	5.88941	6.79317	5.76195	5.89279	7.43063	5.53313		-0.8155	-0.6064	-0.6482	-0.6691	-0.69	-0.6064	-0.3973		0.403322	0.329172
50	49	Actin-binding	Ccdc88a;Ccdc88a;Ccdc88a	girdin iso2;girdin;girdin iso3	1626;1654;1571	Girdin	Q5SNZ0-2;Q5SNZ0;Q5SNZ0-3	http://www.phosphosite.org/proteinAction.do?id=8159&showAllSites=true	212.4	LKRQTRSsPMLQHKI			SS*PM#LQHK	2	512.22						14194								23.3377								4.92812								-0.3709
51	50	Actin-binding	Ccdc88a;Ccdc88a;Ccdc88a	girdin iso2;girdin;girdin iso3	1649;§1677;§1594	Girdin	Q5SNZ0-2;Q5SNZ0;Q5SNZ0-3	http://www.phosphosite.org/proteinAction.do?id=8159&showAllSites=true	212.4	HHKMKAGsPGSEVVT			AGS*PGSEVVTLQQFLEESNK	3	734.01	94630		94672	95147	94245	95171			145.478		145.275	145.305	145.127	145.318			10.7282		10.6478	12.6799	9.70774	10.1113			0.94		0.6403	0.1771	-0.2316	0.5177			0.584651
52	51	Actin-binding	Ccdc88a;Ccdc88a;Ccdc88a	girdin iso2;girdin;girdin iso3	1649;§1677;§1594	Girdin	Q5SNZ0-2;Q5SNZ0;Q5SNZ0-3	http://www.phosphosite.org/proteinAction.do?id=8159&showAllSites=true	212.4	HHKMKAGsPGSEVVT			AGS*PGSEVVTLQQFLEESNKLTSIQLK	3	995.172	104571	103856	104616	105143	104292	105276	102861	104227	161.248	160.994	161.02	160.918	160.765	161	159.897	161.24	14.8297	12.8477	15.3215	16.7799	14.699	15.8416	13.4498	15.6091	2.1906	2.693	1.0651	2.8437	0.8541	0.9446	0.9546	0.623	0.191964	0.12873
53	52	Actin-binding	Ccdc88a;Ccdc88a;Ccdc88a	girdin iso2;girdin;girdin iso3	1649;§1677;§1594	Girdin	Q5SNZ0-2;Q5SNZ0;Q5SNZ0-3	http://www.phosphosite.org/proteinAction.do?id=8159&showAllSites=true	212.4	HHKMKAGsPGSEVVT			AGS*PGSEVVTLQQFLEESNKLTSIQLK	4	746.631	104579	103887	104632	105159	104319	105282	102893	104269	161.262	161.039	161.049	160.939	160.808	161.009	159.946	161.307	12.0768	11.7595	14.082	13.9508	11.8861	9.00174	9.87943	9.6517	0.6563	0.6161	0.3482	0.6027	-0.0402	0.6027	0.0536	0.2143	0.0301867	0.0422336
54	53	Actin-binding	Ccdc88a;Ccdc88a;Ccdc88a	girdin iso2;girdin;girdin iso3	1649;§1677;§1594	Girdin	Q5SNZ0-2;Q5SNZ0;Q5SNZ0-3	http://www.phosphosite.org/proteinAction.do?id=8159&showAllSites=true	212.4	HHKMKAGsPGSEVVT			MKAGS*PGSEVVTLQQFLEESNKLTSIQLK	4	811.415			98369								151.075								8.04001								0.4067
55	54	Actin-binding	Ccdc88a;Ccdc88a;Ccdc88a	girdin iso2;girdin;girdin iso3	1652;§1680;1597	Girdin	Q5SNZ0-2;Q5SNZ0;Q5SNZ0-3	http://www.phosphosite.org/proteinAction.do?id=8159&showAllSites=true	212.4	MKAGSPGsEVVTLQQ			AGSPGS*EVVTLQQFLEESNK	3	734.01		94021								145.483								5.26761								0.6676								0.0435685
56	55	Actin-binding	Ccdc88a;Ccdc88a;Ccdc88a	girdin iso2;girdin;girdin iso3	1652;§1680;1597	Girdin	Q5SNZ0-2;Q5SNZ0;Q5SNZ0-3	http://www.phosphosite.org/proteinAction.do?id=8159&showAllSites=true	212.4	MKAGSPGsEVVTLQQ			M#KAGSPGS*EVVTLQQFLEESNKLTSIQLK	4	815.414			96971								148.864								9								0.466
57	56	Actin-binding	Ccdc88a;Ccdc88a;Ccdc88a	girdin iso2;girdin;girdin iso3	1652;§1680;1597	Girdin	Q5SNZ0-2;Q5SNZ0;Q5SNZ0-3	http://www.phosphosite.org/proteinAction.do?id=8159&showAllSites=true	212.4	MKAGSPGsEVVTLQQ			MKAGSPGS*EVVTLQQFLEESNKLTSIQLK	4	811.415	98369	97712							151.355	151.238							10.0773	8.33913							0.3451	0.1109							0.000562691	0.0451559
58	57	Actin-binding	Ccdc88a;Ccdc88a;Ccdc88a	girdin iso2;girdin;girdin iso3	1676;§1704;§1621	Girdin	Q5SNZ0-2;Q5SNZ0;Q5SNZ0-3	http://www.phosphosite.org/proteinAction.do?id=8159&showAllSites=true	212.4	SIQLKSSsQENLLDE			SSS*QENLLDEVMK	2	780.337	80676	79987	80567	81084	80020	80963	78788	80346	124.011	123.89	123.744	123.827	123.563	123.861	122.371	124.039	11.7905	12.1785	12.9136	11.8125	11.0395	11.8665	12.6556	11.4023	0.6023	0.5382	0.6023	0.5254	0.4613	0.205	0.3844	0.5639	0.633861	0.64733
59	58	Actin-binding	Ccdc88a;Ccdc88a;Ccdc88a	girdin iso2;girdin;girdin iso3	1691;§1719;1636	Girdin	Q5SNZ0-2;Q5SNZ0;Q5SNZ0-3	http://www.phosphosite.org/proteinAction.do?id=8159&showAllSites=true	212.4	VMKSLSVsSDFLGKD			SLSVS*SDFLGKDKPVSCTLAR	3	783.05	61776	61172	61588	62166		61887			95.7709	95.7667	95.521	95.7024		95.5949			9.94692	8.91364	10.064	8		8.58336			-0.2937	-0.281	-0.3193	-0.0766		0.3703			0.532544	0.496339
60	59	Actin-binding	Ccdc88a;Ccdc88a;Ccdc88a	girdin iso2;girdin;girdin iso3	1708;1736;§1653	Girdin	Q5SNZ0-2;Q5SNZ0;Q5SNZ0-3	http://www.phosphosite.org/proteinAction.do?id=8159&showAllSites=true	212.4	VSCTLARsVSGKTPG			S*VSGKTPGDFYDRR	2	832.875						35650								56.933								5.05355								0.2762
61	60	Actin-binding	Ccdc88a;Ccdc88a;Ccdc88a	girdin iso2;girdin;girdin iso3	1710;§1738;1655	Girdin	Q5SNZ0-2;Q5SNZ0;Q5SNZ0-3	http://www.phosphosite.org/proteinAction.do?id=8159&showAllSites=true	212.4	CTLARSVsGKTPGDF			SVS*GKTPGDFYDR	3	503.552	40321	39798	40059	40685	39554	40543		40530	64.1206	64.2896	63.9775	64.194	63.823	64.1574		64.2577	7.75945	8.74473	8.98716	5.63451	10.2403	7.79317		5.31158	-0.0794	-0.2184	-0.0199	-0.3177	-0.1986	-0.3177		-0.2184	0.494704	0.405281
62	61	Actin-binding	Ccdc88a;Ccdc88a;Ccdc88a	girdin iso2;girdin;girdin iso3	1710;§1738;1655	Girdin	Q5SNZ0-2;Q5SNZ0;Q5SNZ0-3	http://www.phosphosite.org/proteinAction.do?id=8159&showAllSites=true	212.4	CTLARSVsGKTPGDF			SVS*GKTPGDFYDRR	3	555.586	35276	34721	34947	35573	34606	35602	34912	35519	56.6823	56.7837	56.4686	56.6743	56.5114	56.8596	56.7405	56.8314	7.97881	7.39041	8.01863	7.64782	7.8729	6.95861	6.91721	6.93554	-0.18	-0.198	-0.234	-0.378	-0.144	-0.252	-0.216	-0.108	0.420993	0.355317
63	62	Actin-binding	Ccdc88a;Ccdc88a;Ccdc88a	girdin iso2;girdin;girdin iso3	1761;1789;1706	Girdin	Q5SNZ0-2;Q5SNZ0;Q5SNZ0-3	http://www.phosphosite.org/proteinAction.do?id=8159&showAllSites=true	212.4	KIKLVKEtSVSRQSK			IKLVKET*SVSR	3	447.25		29603								49.0943								5.60555								-0.3801								0.0293026
64	63	Actin-binding	Ccdc88a;Ccdc88a;Ccdc88a	girdin iso2;girdin;girdin iso3	1761;1789;1706	Girdin	Q5SNZ0-2;Q5SNZ0;Q5SNZ0-3	http://www.phosphosite.org/proteinAction.do?id=8159&showAllSites=true	212.4	KIKLVKEtSVSRQSK			LVKET*SVSR	3	366.857	19569								32.5599								4.06248								-0.3544								0.0357583
65	64	Actin-binding	Ccdc88a;Ccdc88a;Ccdc88a	girdin iso2;girdin;girdin iso3	1762;1790;1707	Girdin	Q5SNZ0-2;Q5SNZ0;Q5SNZ0-3	http://www.phosphosite.org/proteinAction.do?id=8159&showAllSites=true	212.4	IKLVKETsVSRQSKD			IKLVKETS*VSR	3	447.25	30127						29780		48.9731						49.0328		5.81531						5.50169		-0.4248						-0.0894		0.0161749
66	65	Actin-binding	Ccdc88a;Ccdc88a;Ccdc88a	girdin iso2;girdin;girdin iso3	1762;1790;1707	Girdin	Q5SNZ0-2;Q5SNZ0;Q5SNZ0-3	http://www.phosphosite.org/proteinAction.do?id=8159&showAllSites=true	212.4	IKLVKETsVSRQSKD			LVKETS*VSR	2	549.781	19512	19062		20041	19110	20128	19337	19955	32.467	32.8303		32.9176	32.4917	32.9116	32.8316	32.972	5.52433	6.27084		6.82681	7.01637	5.80967	6.6073	7.07727		-0.0364		-0.0364	0.0182	-0.0364	0.0546	0.3092	0.142421	0.312012
67	66	Actin-binding	Ccdc88a;Ccdc88a;Ccdc88a	girdin iso2;girdin;girdin iso3	1762;1790;1707	Girdin	Q5SNZ0-2;Q5SNZ0;Q5SNZ0-3	http://www.phosphosite.org/proteinAction.do?id=8159&showAllSites=true	212.4	IKLVKETsVSRQSKD			LVKETS*VSR	3	366.857		19095			19122	20144				32.8809			32.5146	32.9362				4.09909			4.91364	4.47625				-0.4361			-0.4907	-0.1636				0.0228938
68	67	Actin-binding	Ccdc88a;Ccdc88a;Ccdc88a	girdin iso2;girdin;girdin iso3	1775;§1803;§1720	Girdin	Q5SNZ0-2;Q5SNZ0;Q5SNZ0-3	http://www.phosphosite.org/proteinAction.do?id=8159&showAllSites=true	212.4	KDSNPYAtLPRASSV			DSNPYAT*LPR	2	607.266				48137	46995							75.1299	74.8034							8.49485	6.78516							-0.0329	0.1317
69	68	Actin-binding	Ccdc88a;Ccdc88a;Ccdc88a	girdin iso2;girdin;girdin iso3	1781;§1809;1726	Girdin	Q5SNZ0-2;Q5SNZ0;Q5SNZ0-3	http://www.phosphosite.org/proteinAction.do?id=8159&showAllSites=true	212.4	ATLPRASsVISTAEG			ASS*VISTAEGTTR	2	680.311	40302			40621				40544	64.092			64.1028				64.2798	7.97469			8.82391				8.43533	-0.0735			-0.6321				-0.2499	0.0473767
70	69	Actin-binding	Ccdc88a;Ccdc88a;Ccdc88a	girdin iso2;girdin;girdin iso3	1793;§1821;§1738	Girdin	Q5SNZ0-2;Q5SNZ0;Q5SNZ0-3	http://www.phosphosite.org/proteinAction.do?id=8159&showAllSites=true	212.4	AEGTTRRtSIHDFLS			RT*SIHDFLSKDSR	3	547.93	39807								63.3663								7.41794								0.219								0.00240225
71	70	Actin-binding	Ccdc88a;Ccdc88a;Ccdc88a	girdin iso2;girdin;girdin iso3	1794;§1822;1739	Girdin	Q5SNZ0-2;Q5SNZ0;Q5SNZ0-3	http://www.phosphosite.org/proteinAction.do?id=8159&showAllSites=true	212.4	EGTTRRTsIHDFLSK			RTS*IHDFLSK	3	428.543	44925	44373	44662	45269	44211	45205	44574	45157	70.8989	71.0238	70.744	70.9465	70.7154	71.0133	71.0995	71.186	7.41341	7.06651	6.97469	7.55129	7.17005	7.38091	6.15181	5.01818	-0.49	-0.5134	-0.4434	-0.5134	-0.4667	-0.49	-0.5134	-0.42	0.0341973	0.00293712
72	71	Actin-binding	Ccdc88a;Ccdc88a;Ccdc88a	girdin iso2;girdin;girdin iso3	1794;§1822;1739	Girdin	Q5SNZ0-2;Q5SNZ0;Q5SNZ0-3	http://www.phosphosite.org/proteinAction.do?id=8159&showAllSites=true	212.4	EGTTRRTsIHDFLSK			RTS*IHDFLSKDSR	3	547.93						40050								63.4347								10.0255								-0.1825
73	72	Actin-binding	Ccdc88a;Ccdc88a;Ccdc88a	girdin iso2;girdin;girdin iso3	1794;§1822;1739	Girdin	Q5SNZ0-2;Q5SNZ0;Q5SNZ0-3	http://www.phosphosite.org/proteinAction.do?id=8159&showAllSites=true	212.4	EGTTRRTsIHDFLSK			RTS*IHDFLSKDSR	4	411.199	39825	39267	39539	40081	39092	40004			63.3931	63.5059	63.2108	63.3126	63.1508	63.3643			11.1135	11.3439	9.78781	10.5935	11.5072	12.1308			0.3405	-0.0486	-0.1216	-0.0486	-0.2189	-0.4621			0.0128576	0.012688
74	73	Actin-binding	Ccdc88a;Ccdc88a;Ccdc88a	girdin iso2;girdin;girdin iso3	1811;1839;1756	Girdin	Q5SNZ0-2;Q5SNZ0;Q5SNZ0-3	http://www.phosphosite.org/proteinAction.do?id=8159&showAllSites=true	212.4	RLPVSVDsSPPTAGS			DSRLPVSVDS*SPPTAGSSSTTASNVNK	3	914.426						49359								77.091								13.3098								0.7546
75	74	Actin-binding	Ccdc88a;Ccdc88a;Ccdc88a	girdin iso2;girdin;girdin iso3	1812;§1840;1757	Girdin	Q5SNZ0-2;Q5SNZ0;Q5SNZ0-3	http://www.phosphosite.org/proteinAction.do?id=8159&showAllSites=true	212.4	LPVSVDSsPPTAGSS			DSRLPVSVDSS*PPTAGSSSTTASNVNKVQESR	4	835.897						47846								74.8767								6.5986								-0.2752
76	75	Actin-binding	Ccdc88a;Ccdc88a;Ccdc88a	girdin iso2;girdin;girdin iso3	1812;§1840;1757	Girdin	Q5SNZ0-2;Q5SNZ0;Q5SNZ0-3	http://www.phosphosite.org/proteinAction.do?id=8159&showAllSites=true	212.4	LPVSVDSsPPTAGSS			LPVSVDSS*PPTAGSSSTTASNVNK	3	795.039				48605	47441	48411						75.8108	75.4488	75.704						8.66555	7.73755	8.64782						0.4151	0.2893	-0.6666
77	76	Actin-binding	Ccdc88a;Ccdc88a;Ccdc88a	girdin iso2;girdin;girdin iso3	229, §237;229, §237;229, §237	Girdin	Q5SNZ0-2;Q5SNZ0;Q5SNZ0-3	http://www.phosphosite.org/proteinAction.do?id=8159&showAllSites=true	212.4	HFLPHASsSAQSPCG;SAQSPCGsPGMKRTE		SLC3A2	DGVHFLPHASS*SAQSPCGS*PGM#KR	3	896.036						43294								68.2214								3.92812								1.6852
78	77	Actin-binding	Cotl1	COTL1	§141	Coactosin-like protein	Q9CQI6	http://www.phosphosite.org/proteinAction.do?id=9493&showAllSites=true	15.9	GANYDAQsExxxxxx			AGGANYDAQS*E	2	581.706	21910	21645	21684	22609	21747	22530	21654	22376	36.3036	36.9434	36.2414	37.009	36.8915	36.8431	36.5194	36.8018	8.43652	8.93181	8.62525	8.92812	8.73518	8.70333	9.07988	9.01233			-0.1203	-0.1719	-0.2922	-0.0344	-0.1375	0.0688	0.442503	0.413126
79	78	Actin-binding	Cotl1	COTL1	§141	Coactosin-like protein	Q9CQI6	http://www.phosphosite.org/proteinAction.do?id=9493&showAllSites=true	15.9	GANYDAQsExxxxxx			AGGANYDAQS*E	2	581.706	22225				21432				36.8144				36.3767				9.20066				9.08884				-0.1203				-0.1031				0.464373
80	79	Actin-binding	Cotl1	COTL1	§141	Coactosin-like protein	Q9CQI6	http://www.phosphosite.org/proteinAction.do?id=9493&showAllSites=true	15.9	GANYDAQsExxxxxx			KAGGANYDAQS*E	2	645.754	17982	17523	17807	18505	17590	18508	17747	18376	29.9242	30.3256	29.9309	30.4457	30.0093	30.2193	30.3045	30.3305	9.81248	10.0259	9.82391	9.79317	9.77728	9.65365	9.65956	10.2396	0.0619		-0.0155	0.1549	0.0155	0.0465	-0.0619	-0.0929	0.513669	0.516787
81	80	Actin-binding	Enc1	ENC1	§406	Ectoderm-neural cortex protein 1	O35709	http://www.phosphosite.org/proteinAction.do?id=16064&showAllSites=true	66.1	ATGCLPAsPSVSLKQ			HCLYVVGGHTAATGCLPAS*PSVSLK	4	666.318				57983								89.5655								8.56225								-0.2401
82	81	Actin-binding	Enc1	ENC1	17	Ectoderm-neural cortex protein 1	O35709	http://www.phosphosite.org/proteinAction.do?id=16064&showAllSites=true	66.1	KSRASSGsINIYLFH			ASSGS*INIYLFHK	3	506.245							67949	68876							105.789	106.46							7.767	7.93181							-0.8889	0.158
83	82	Actin-binding	Fhod1	FHOD1	§1115	FH1/FH2 domain-containing protein 1	Q6P9Q4	http://www.phosphosite.org/proteinAction.do?id=5417&showAllSites=true	129.5	SSSPVSHtAVGPSAA			GM#VQSSSPVSHT*AVGPSAASPEETAASGLPTDTSDEIM#DLLVQSVTK	4	1200.06					94006								144.766								5.47625								-0.975
84	83	Actin-binding	Fhod1	FHOD1	§1115	FH1/FH2 domain-containing protein 1	Q6P9Q4	http://www.phosphosite.org/proteinAction.do?id=5417&showAllSites=true	129.5	SSSPVSHtAVGPSAA			GMVQSSSPVSHT*AVGPSAASPEETAASGLPTDTSDEIM#DLLVQSVTK	4	1196.06						96170								146.829								16.7055								-0.9615
85	84	Actin-binding	Fhod1	FHOD1	§1115	FH1/FH2 domain-containing protein 1	Q6P9Q4	http://www.phosphosite.org/proteinAction.do?id=5417&showAllSites=true	129.5	SSSPVSHtAVGPSAA			GMVQSSSPVSHT*AVGPSAASPEETAASGLPTDTSDEIMDLLVQSVTK	4	1192.06	107112								165.359								18.0182								2.4831								0.0111013
86	85	Actin-binding	Fhod1	FHOD1	§1115	FH1/FH2 domain-containing protein 1	Q6P9Q4	http://www.phosphosite.org/proteinAction.do?id=5417&showAllSites=true	129.5	SSSPVSHtAVGPSAA			SRGMVQSSSPVSHT*AVGPSAASPEETAASGLPTDTSDEIMDLLVQSVTK	4	1252.84	102323				102015				157.65				157.201				13.7645				7.81248				0.4709				2.658				0.00018291
87	86	Actin-binding	Fhod1	FHOD1	§1170, §1174	FH1/FH2 domain-containing protein 1	Q6P9Q4	http://www.phosphosite.org/proteinAction.do?id=5417&showAllSites=true	129.5	RSRGNRKsLRRTLKS;NRKSLRRtLKSGLGD	ROCK1		S*LRRT*LKSGLGDDLVQALGLSKAPGLEV	3	1018.53	92871								142.776								9.34104								1.3843								0.527645
88	87	Actin-binding	Fhod1	FHOD1	§1170, 1177	FH1/FH2 domain-containing protein 1	Q6P9Q4	http://www.phosphosite.org/proteinAction.do?id=5417&showAllSites=true	129.5	RSRGNRKsLRRTLKS;SLRRTLKsGLGDDLV			S*LRRTLKS*GLGDDLVQALGLSKAPGLEV	3	1018.53								92446								142.731								6.19179								0.972
89	88	Actin-binding	Fhod1	FHOD1	§1174, 1177	FH1/FH2 domain-containing protein 1	Q6P9Q4	http://www.phosphosite.org/proteinAction.do?id=5417&showAllSites=true	129.5	NRKSLRRtLKSGLGD;SLRRTLKsGLGDDLV	ROCK1		SLRRT*LKS*GLGDDLVQALGLSKAPGLEV	3	1018.53		92134								142.574								8.72354								0.7658
90	89	Actin-binding	Fhod1	FHOD1	§1174, 1177	FH1/FH2 domain-containing protein 1	Q6P9Q4	http://www.phosphosite.org/proteinAction.do?id=5417&showAllSites=true	129.5	NRKSLRRtLKSGLGD;SLRRTLKsGLGDDLV	ROCK1		SLRRT*LKS*GLGDDLVQALGLSKAPGLEV	4	764.15	92820	92117			92395	93413		92455	142.694	142.548			142.293	142.65		142.747	12.6459	11.9066			8.30892	9.54668		12.5528	0.4188	0.301			1.1778	0.5758		-0.0262	0.640462	0.652221
91	90	Actin-binding	Fhod1	FHOD1	§1174, 1177	FH1/FH2 domain-containing protein 1	Q6P9Q4	http://www.phosphosite.org/proteinAction.do?id=5417&showAllSites=true	129.5	NRKSLRRtLKSGLGD;SLRRTLKsGLGDDLV	ROCK1		SLRRT*LKS*GLGDDLVQALGLSKAPGLEV	4	764.15					92380								142.27								8.00922								1.1778
92	91	Actin-binding	Fhod1	FHOD1	§370	FH1/FH2 domain-containing protein 1	Q6P9Q4	http://www.phosphosite.org/proteinAction.do?id=5417&showAllSites=true	129.5	EGKRSRRsLEGGGCP			S*LEGGGCPVR	2	556.234					30055								49.7403								5.07935								-0.3056
93	92	Actin-binding	Fhod1	FHOD1	§370	FH1/FH2 domain-containing protein 1	Q6P9Q4	http://www.phosphosite.org/proteinAction.do?id=5417&showAllSites=true	129.5	EGKRSRRsLEGGGCP			S*LEGGGCPVRAPEPGSTGSASPVGSTPSTGSAPPTNPAFSSTGPASGLLR	4	1187.06		70871	71255	71922	70647	71726	69781	71402		110.064	109.798	110.097	109.563	110.027	108.664	110.384		18.4001	15.7959	19.8153	16.8729	15.5003	17.6517	16.3487		0.3622	0.5476	0.2611	0.6571	0.5728	0.1095	0.4633
94	93	Actin-binding	Fhod1	FHOD1	§370	FH1/FH2 domain-containing protein 1	Q6P9Q4	http://www.phosphosite.org/proteinAction.do?id=5417&showAllSites=true	129.5	EGKRSRRsLEGGGCP			S*LEGGGCPVRAPEPGSTGSASPVGSTPSTGSAPPTNPAFSSTGPASGLLR	4	1187.06				71890	70997		69847					110.051	110.083		108.761					17.2336	5.96257		12.6861					0.3622	0.6739		0.2022
95	94	Actin-binding	Fhod1	FHOD1	§370, §394	FH1/FH2 domain-containing protein 1	Q6P9Q4	http://www.phosphosite.org/proteinAction.do?id=5417&showAllSites=true	129.5	EGKRSRRsLEGGGCP;GSASPVGsTPSTGSA			S*LEGGGCPVRAPEPGSTGSASPVGS*TPSTGSAPPTNPAFSSTGPASGLLR	4	1207.05	74897								115.208								9.40012								-3.0405
96	95	Actin-binding	Fhod1	FHOD1	§370, 395	FH1/FH2 domain-containing protein 1	Q6P9Q4	http://www.phosphosite.org/proteinAction.do?id=5417&showAllSites=true	129.5	EGKRSRRsLEGGGCP;SASPVGStPSTGSAP			S*LEGGGCPVRAPEPGSTGSASPVGST*PSTGSAPPTNPAFSSTGPASGLLR	4	1207.05						75167								115.174								10.762								0.8616
97	96	Actin-binding	Fhod1	FHOD1	§370, 397	FH1/FH2 domain-containing protein 1	Q6P9Q4	http://www.phosphosite.org/proteinAction.do?id=5417&showAllSites=true	129.5	EGKRSRRsLEGGGCP;SPVGSTPsTGSAPPT			S*LEGGGCPVRAPEPGSTGSASPVGSTPS*TGSAPPTNPAFSSTGPASGLLR	4	1207.05		74313		75220	74214	75191				115.24		115.02	114.872	115.209				10.7545		7.01954	7.70997	10.5884				1.077		4.5648	-1.0936	-0.6048
98	97	Actin-binding	Fhod1	FHOD1	§370, 397	FH1/FH2 domain-containing protein 1	Q6P9Q4	http://www.phosphosite.org/proteinAction.do?id=5417&showAllSites=true	129.5	EGKRSRRsLEGGGCP;SPVGSTPsTGSAPPT			S*LEGGGCPVRAPEPGSTGSASPVGSTPS*TGSAPPTNPAFSSTGPASGLLR	4	1207.05		74202								115.074								9.97881								0.1243
99	98	Actin-binding	Fhod1	FHOD1	§390	FH1/FH2 domain-containing protein 1	Q6P9Q4	http://www.phosphosite.org/proteinAction.do?id=5417&showAllSites=true	129.5	PGSTGSAsPVGSTPS			SLEGGGCPVRAPEPGSTGSAS*PVGSTPSTGSAPPTNPAFSSTGPASGLLR	4	1187.06		71155			71032					110.49			110.132					6.03858			5.74232					-0.1264			0.2443
100	99	Actin-binding	Fhod1	FHOD1	§390	FH1/FH2 domain-containing protein 1	Q6P9Q4	http://www.phosphosite.org/proteinAction.do?id=5417&showAllSites=true	129.5	PGSTGSAsPVGSTPS			SLEGGGCPVRAPEPGSTGSAS*PVGSTPSTGSAPPTNPAFSSTGPASGLLR	4	1187.06					69549								107.933								13.8239								0.6824
101	100	Actin-binding	Fhod1	FHOD1	§400	FH1/FH2 domain-containing protein 1	Q6P9Q4	http://www.phosphosite.org/proteinAction.do?id=5417&showAllSites=true	129.5	GSTPSTGsAPPTNPA			SLEGGGCPVRAPEPGSTGSASPVGSTPSTGS*APPTNPAFSSTGPASGLLR	4	1187.06								71528								110.578								7.7167								-0.0253
102	101	Actin-binding	Fhod1	FHOD1	§502	FH1/FH2 domain-containing protein 1	Q6P9Q4	http://www.phosphosite.org/proteinAction.do?id=5417&showAllSites=true	129.5	SAPRTPQsPVSRILL			TPQS*PVSR	2	476.218	17232	16709	17102	17632	16832	17742		17621	28.7673	29.0721	28.8465	29.0255	28.7773	29.0114		29.1294	6.42597	6.08513	5.95468	6.21968	6.22621	6.09366		6.47756	-0.189	-0.231	-0.189	-0.168	-0.252	-0.21		-0.21	0.210043	0.185773
103	102	Actin-binding	Fhod1	FHOD1	§514	FH1/FH2 domain-containing protein 1	Q6P9Q4	http://www.phosphosite.org/proteinAction.do?id=5417&showAllSites=true	129.5	ILLRTQRsLEPEPKK			S*LEPEPKKPVSPPSPK	3	599.645		32380								53.3254								5.34679								-0.3502								0.165446
104	103	Actin-binding	Fhod1	FHOD1	§514	FH1/FH2 domain-containing protein 1	Q6P9Q4	http://www.phosphosite.org/proteinAction.do?id=5417&showAllSites=true	129.5	ILLRTQRsLEPEPKK			TQRS*LEPEPK	2	632.8	22522	22028	22248	22987	22049	23024		22894	37.2723	37.5484	37.136	37.5997	37.3544	37.6585		37.6014	6.7167	6.70553	6.4828	6.383	6.06298	6.59176		6.12843	-0.4109	-0.4583	-0.3951	-0.2686	-0.5057	-0.3003		-0.1896	0.298768	0.289094
105	104	Actin-binding	Fhod1	FHOD1	§514	FH1/FH2 domain-containing protein 1	Q6P9Q4	http://www.phosphosite.org/proteinAction.do?id=5417&showAllSites=true	129.5	ILLRTQRsLEPEPKK			TQRS*LEPEPK	3	422.203		22052					22264	22893		37.58					37.4456	37.6001		7.66555					7.21968	6.92812		-0.1895					-0.1895	-0.1658		0.337242
106	105	Actin-binding	Fhod1	FHOD1	§524, §527	FH1/FH2 domain-containing protein 1	Q6P9Q4	http://www.phosphosite.org/proteinAction.do?id=5417&showAllSites=true	129.5	PEPKKPVsPPSPKAE;KKPVSPPsPKAEPIQ			KPVS*PPS*PKAEPIQEPPTCVPK	3	848.405				49951								77.7729								5.6073								0.5776
107	106	Actin-binding	Fhod1	FHOD1	§527	FH1/FH2 domain-containing protein 1	Q6P9Q4	http://www.phosphosite.org/proteinAction.do?id=5417&showAllSites=true	129.5	KKPVSPPsPKAEPIQ			KPVSPPS*PK	2	508.762					19571	20516							33.2616	33.5143							6.52871	5.65758							-0.8648	-0.629
108	107	Actin-binding	Fhod1	FHOD1	§527	FH1/FH2 domain-containing protein 1	Q6P9Q4	http://www.phosphosite.org/proteinAction.do?id=5417&showAllSites=true	129.5	KKPVSPPsPKAEPIQ			KPVSPPS*PKAEPIQEPPTCVPK	3	821.75	44769	44185	44505	45250	44083	45119	44498		70.6686	70.7553	70.517	70.9181	70.5226	70.8859	70.9885		12.0434	15.1421	11.3382	12.4306	11.0768	12.699	6.63451		0.5354	0.3286	0.1217	0.4624	0.2677	0.5841	-0.3164		0.106399	0.106741
109	108	Actin-binding	Fhod1	FHOD1	§527	FH1/FH2 domain-containing protein 1	Q6P9Q4	http://www.phosphosite.org/proteinAction.do?id=5417&showAllSites=true	129.5	KKPVSPPsPKAEPIQ			KPVSPPS*PKAEPIQEPPTCVPK	4	616.564						45147								70.9262								6.88606								-0.0324
110	109	Actin-binding	Fhod1	FHOD1	§551	FH1/FH2 domain-containing protein 1	Q6P9Q4	http://www.phosphosite.org/proteinAction.do?id=5417&showAllSites=true	129.5	CIGDLDFsDLGEDED			LCIGDLDFS*DLGEDEDQDTLNVESVEAGK	3	1088.47		98320			98601					152.197			151.846					12.064			12.317					0.3032			0.2389					0.16677
111	110	Actin-binding	Fhod1	FHOD1	1102	FH1/FH2 domain-containing protein 1	Q6P9Q4	http://www.phosphosite.org/proteinAction.do?id=5417&showAllSites=true	129.5	DATHSRRsRGMVQSS			S*RGMVQSSSPVSHTAVGPSAASPEETAASGLPTDTSDEIMDLLVQSVTK	4	1252.84	102360								157.711								6.39254								0.4709								0.000334669
112	111	Actin-binding	Fhod1	FHOD1	1108	FH1/FH2 domain-containing protein 1	Q6P9Q4	http://www.phosphosite.org/proteinAction.do?id=5417&showAllSites=true	129.5	RSRGMVQsSSPVSHT			GMVQS*SSPVSHTAVGPSAASPEETAASGLPTDTSDEIM#DLLVQSVTK	4	1196.06	95653								147.088								9.77469								0.9364								0.0376459
113	112	Actin-binding	Fhod1	FHOD1	1108	FH1/FH2 domain-containing protein 1	Q6P9Q4	http://www.phosphosite.org/proteinAction.do?id=5417&showAllSites=true	129.5	RSRGMVQsSSPVSHT			GMVQS*SSPVSHTAVGPSAASPEETAASGLPTDTSDEIMDLLVQSVTK	4	1192.06			107289	107905							165.351	165.288							15.1568	17.5421							0.8724	2.8019
114	113	Actin-binding	Fhod1	FHOD1	1109	FH1/FH2 domain-containing protein 1	Q6P9Q4	http://www.phosphosite.org/proteinAction.do?id=5417&showAllSites=true	129.5	SRGMVQSsSPVSHTA			GMVQSS*SPVSHTAVGPSAASPEETAASGLPTDTSDEIMDLLVQSVTK	4	1192.06		106556			107145					165.315			165.289					13.9706			22.3556					1.6107			2.827					0.000575688
115	114	Actin-binding	Fhod1	FHOD1	1113	FH1/FH2 domain-containing protein 1	Q6P9Q4	http://www.phosphosite.org/proteinAction.do?id=5417&showAllSites=true	129.5	VQSSSPVsHTAVGPS			GM#VQSSSPVS*HTAVGPSAASPEETAASGLPTDTSDEIMDLLVQSVTK	4	1196.06						107839								165.101								20.5129								0.7943
116	115	Actin-binding	Fhod1	FHOD1	1113	FH1/FH2 domain-containing protein 1	Q6P9Q4	http://www.phosphosite.org/proteinAction.do?id=5417&showAllSites=true	129.5	VQSSSPVsHTAVGPS			GMVQSSSPVS*HTAVGPSAASPEETAASGLPTDTSDEIM#DLLVQSVTK	4	1196.06		94913								146.874								13.8508								1.4297								0.00235542
117	116	Actin-binding	Fhod1	FHOD1	1120	FH1/FH2 domain-containing protein 1	Q6P9Q4	http://www.phosphosite.org/proteinAction.do?id=5417&showAllSites=true	129.5	SHTAVGPsAASPEET			GMVQSSSPVSHTAVGPS*AASPEETAASGLPTDTSDEIMDLLVQSVTK	4	1192.06							106127								165.182								12.9281								4.4713
118	117	Actin-binding	Fhod1	FHOD1	395	FH1/FH2 domain-containing protein 1	Q6P9Q4	http://www.phosphosite.org/proteinAction.do?id=5417&showAllSites=true	129.5	SASPVGStPSTGSAP			SLEGGGCPVRAPEPGSTGSASPVGST*PSTGSAPPTNPAFSSTGPASGLLR	4	1187.06		69749								108.376								11.4522								1.1794
119	118	Actin-binding	Fhod1	FHOD1	669, 684, 693	FH1/FH2 domain-containing protein 1	Q6P9Q4	http://www.phosphosite.org/proteinAction.do?id=5417&showAllSites=true	129.5	FWRELKLtGGPGCSR;SRFGPCPtLWASLEP;WASLEPVsVDTARLE			ELKLT*GGPGCSRSRFGPCPT*LWASLEPVS*VDTAR	3	1314.59	53712								83.8201								3.83863								-2.8678								0.0424408
120	119	Actin-binding	Limch1;Limch1	LIMCH1;LIMCH1 iso2	§192, §201;36, 45	LIM and calponin homology domains-containing protein 1	Q3UH68;Q3UH68-2	http://www.phosphosite.org/proteinAction.do?id=1909604&showAllSites=true	118.1	SERSDSLsPPRHGRD;PRHGRDDsFDSLDSF			DSGYIDCWDSERSDSLS*PPRHGRDDS*FDSLDSFGSR	4	1070.93								67753								104.787								4.51004								0.7283
121	120	Actin-binding	Limch1;Limch1	LIMCH1;LIMCH1 iso2	§192, §201;36, 45	LIM and calponin homology domains-containing protein 1	Q3UH68;Q3UH68-2	http://www.phosphosite.org/proteinAction.do?id=1909604&showAllSites=true	118.1	SERSDSLsPPRHGRD;PRHGRDDsFDSLDSF			DSGYIDCWDSERSDSLS*PPRHGRDDS*FDSLDSFGSR	4	1070.93								67714								104.728								4.80967								0.7377
122	121	Actin-binding	Limch1;Limch1	LIMCH1;LIMCH1 iso2	§192, §201;36, 45	LIM and calponin homology domains-containing protein 1	Q3UH68;Q3UH68-2	http://www.phosphosite.org/proteinAction.do?id=1909604&showAllSites=true	118.1	SERSDSLsPPRHGRD;PRHGRDDsFDSLDSF			SDSLS*PPRHGRDDS*FDSLDSFGSR	4	700.037			56463								88.0135								4.52288								-0.3857
123	122	Actin-binding	Limch1;Limch1	LIMCH1;LIMCH1 iso2	§192;36	LIM and calponin homology domains-containing protein 1	Q3UH68;Q3UH68-2	http://www.phosphosite.org/proteinAction.do?id=1909604&showAllSites=true	118.1	SERSDSLsPPRHGRD			SDSLS*PPRHGRDDSFDSLDSFGSR	4	680.045		54360	54626	52206	54099					85.6767	85.2544	81.0745	85.1956					11.0804	13.284	8.8729	12.1361					-0.0735	-0.0147	-0.147	-0.1765
124	123	Actin-binding	Limch1;Limch1	LIMCH1;LIMCH1 iso2	§192;36	LIM and calponin homology domains-containing protein 1	Q3UH68;Q3UH68-2	http://www.phosphosite.org/proteinAction.do?id=1909604&showAllSites=true	118.1	SERSDSLsPPRHGRD			SDSLS*PPRHGRDDSFDSLDSFGSR	4	680.045				55262								85.5164								13.3778								-0.2353
125	124	Actin-binding	Limch1;Limch1	LIMCH1;LIMCH1 iso2	§201, §204;45, 48	LIM and calponin homology domains-containing protein 1	Q3UH68;Q3UH68-2	http://www.phosphosite.org/proteinAction.do?id=1909604&showAllSites=true	118.1	PRHGRDDsFDSLDSF;GRDDSFDsLDSFGSR			HGRDDS*FDS*LDSFGSR	3	653.242							54754	55344							86.0001	86.1542							12.384	11.8041							0.3062	-0.0765
126	125	Actin-binding	Limch1;Limch1	LIMCH1;LIMCH1 iso2	§201, §204;45, 48	LIM and calponin homology domains-containing protein 1	Q3UH68;Q3UH68-2	http://www.phosphosite.org/proteinAction.do?id=1909604&showAllSites=true	118.1	PRHGRDDsFDSLDSF;GRDDSFDsLDSFGSR			SDSLSPPRHGRDDS*FDS*LDSFGSR	4	700.037								54266								84.5692								5.27901								-0.8
127	126	Actin-binding	Limch1;Limch1	LIMCH1;LIMCH1 iso2	§201;45	LIM and calponin homology domains-containing protein 1	Q3UH68;Q3UH68-2	http://www.phosphosite.org/proteinAction.do?id=1909604&showAllSites=true	118.1	PRHGRDDsFDSLDSF			HGRDDS*FDSLDSFGSR	3	626.587			51447	52039			51575				80.6401	80.83			81.3822				13.4191	12.3045			11.8827				-0.016	-0.0958			-0.1596
128	127	Actin-binding	Limch1;Limch1	LIMCH1;LIMCH1 iso2	§207;51	LIM and calponin homology domains-containing protein 1	Q3UH68;Q3UH68-2	http://www.phosphosite.org/proteinAction.do?id=1909604&showAllSites=true	118.1	DSFDSLDsFGSRSRQ			HGRDDSFDSLDS*FGSR	3	626.587	52691	52094		52996		53077	52491	52937	82.3094	82.346		82.2107		82.5573	82.715	82.6077	9.3019	9.72125		9.33255		9.16622	5.53313	6.065	-0.0798	-0.4309		1.0533		0.2554	0.4788	0.5426	0.444743	0.492677
129	128	Actin-binding	Limch1;Limch1	LIMCH1;LIMCH1 iso2	§207;51	LIM and calponin homology domains-containing protein 1	Q3UH68;Q3UH68-2	http://www.phosphosite.org/proteinAction.do?id=1909604&showAllSites=true	118.1	DSFDSLDsFGSRSRQ			HGRDDSFDSLDS*FGSR	3	626.587	53362								83.3093								6.95078								0.1117								0.383667
130	129	Actin-binding	Limch1;Limch1	LIMCH1;LIMCH1 iso2	§210;54	LIM and calponin homology domains-containing protein 1	Q3UH68;Q3UH68-2	http://www.phosphosite.org/proteinAction.do?id=1909604&showAllSites=true	118.1	DSLDSFGsRSRQTPS			HGRDDSFDSLDSFGS*R	3	626.587				53512	52311							82.9565	82.5682							6.9393	7.84771							0.6224	0.2554
131	130	Actin-binding	Limch1;Limch1	LIMCH1;LIMCH1 iso2	§215, §217, §231;59, 61, 75	LIM and calponin homology domains-containing protein 1	Q3UH68;Q3UH68-2	http://www.phosphosite.org/proteinAction.do?id=1909604&showAllSites=true	118.1	FGSRSRQtPSPDVVL;SRSRQTPsPDVVLRG;GSSDGRGsDSESDLP			SRQT*PS*PDVVLRGSSDGRGS*DSESDLPHR	4	834.353							44508								71.0054								4.34775								0.0479
132	131	Actin-binding	Limch1;Limch1	LIMCH1;LIMCH1 iso2	§215, §217;59, 61	LIM and calponin homology domains-containing protein 1	Q3UH68;Q3UH68-2	http://www.phosphosite.org/proteinAction.do?id=1909604&showAllSites=true	118.1	FGSRSRQtPSPDVVL;SRSRQTPsPDVVLRG			SRQT*PS*PDVVLR	2	757.842	47629	47085	47725	47888	46833	47799	47220	47755	74.8809	74.9989	75.2034	74.7726	74.5603	74.8113	74.9702	74.9646	5.56864	5.8041	5.83863	5.451	5.5391	5.52433	5.82681	5.60033	0.4354	0.5938	0.4091	0.541	0.3035	0.3167	0.3959	0.1056	0.224935	0.26276
133	132	Actin-binding	Limch1;Limch1	LIMCH1;LIMCH1 iso2	§215, §217;59, 61	LIM and calponin homology domains-containing protein 1	Q3UH68;Q3UH68-2	http://www.phosphosite.org/proteinAction.do?id=1909604&showAllSites=true	118.1	FGSRSRQtPSPDVVL;SRSRQTPsPDVVLRG			SRQT*PS*PDVVLR	2	757.842			47339								74.6414								6.4389								0.5938
134	133	Actin-binding	Limch1;Limch1	LIMCH1;LIMCH1 iso2	§215, §217;59, 61	LIM and calponin homology domains-containing protein 1	Q3UH68;Q3UH68-2	http://www.phosphosite.org/proteinAction.do?id=1909604&showAllSites=true	118.1	FGSRSRQtPSPDVVL;SRSRQTPsPDVVLRG			SRQT*PS*PDVVLR	3	505.564	47514	46947	47276	48185	46745	47769	47138	47705	74.7171	74.796	74.5501	75.2033	74.4339	74.7683	74.8462	74.8932	5.73518	5.75203	6.5784	5.50307	7.74958	7.72584	6.7167	7.38722	-0.1187	-0.2176	-0.1582	-0.0198	-0.0396	-0.0791	-0.0593		0.297623	0.3451
135	134	Actin-binding	Limch1;Limch1	LIMCH1;LIMCH1 iso2	§215, §217;59, 61	LIM and calponin homology domains-containing protein 1	Q3UH68;Q3UH68-2	http://www.phosphosite.org/proteinAction.do?id=1909604&showAllSites=true	118.1	FGSRSRQtPSPDVVL;SRSRQTPsPDVVLRG			SRQT*PS*PDVVLR	3	505.564			47996	47781							75.5923	74.6178							5.39686	6.28988							0.2374	-0.0198
136	135	Actin-binding	Limch1;Limch1	LIMCH1;LIMCH1 iso2	§215, §217;59, 61	LIM and calponin homology domains-containing protein 1	Q3UH68;Q3UH68-2	http://www.phosphosite.org/proteinAction.do?id=1909604&showAllSites=true	118.1	FGSRSRQtPSPDVVL;SRSRQTPsPDVVLRG			SRQT*PS*PDVVLR	3	505.564			47745								75.2326								5.6038								-0.0396
137	136	Actin-binding	Limch1;Limch1	LIMCH1;LIMCH1 iso2	§215, §225, §231;59, 69, 75	LIM and calponin homology domains-containing protein 1	Q3UH68;Q3UH68-2	http://www.phosphosite.org/proteinAction.do?id=1909604&showAllSites=true	118.1	FGSRSRQtPSPDVVL;PDVVLRGsSDGRGSD;GSSDGRGsDSESDLP			SRQT*PSPDVVLRGS*SDGRGS*DSESDLPHR	4	834.353								45063								71.0479								3.98716								0.3596
138	137	Actin-binding	Limch1;Limch1	LIMCH1;LIMCH1 iso2	§215;59	LIM and calponin homology domains-containing protein 1	Q3UH68;Q3UH68-2	http://www.phosphosite.org/proteinAction.do?id=1909604&showAllSites=true	118.1	FGSRSRQtPSPDVVL			SRQT*PSPDVVLR	3	478.908		42580	42791	43399		43345	42726	43296		68.3971	68.0119	68.2129		68.2954	68.3553	68.4309		5.9914	6.30539	6.54821		5.56384	5.2426	5.83565		-0.4594	-0.5011	-0.5011		-0.522	-0.6055	-0.355		0.290477
139	138	Actin-binding	Limch1;Limch1	LIMCH1;LIMCH1 iso2	§217, §225, §231;61, 69, 75	LIM and calponin homology domains-containing protein 1	Q3UH68;Q3UH68-2	http://www.phosphosite.org/proteinAction.do?id=1909604&showAllSites=true	118.1	SRSRQTPsPDVVLRG;PDVVLRGsSDGRGSD;GSSDGRGsDSESDLP			QTPS*PDVVLRGS*SDGRGS*DSESDLPHR	4	773.569	50585	49974			49827				79.2382	79.2736			78.9713				4.4318	4.89279			4.70333				0.3103	0.2973			0.5042
140	139	Actin-binding	Limch1;Limch1	LIMCH1;LIMCH1 iso2	§217, §225, §231;61, 69, 75	LIM and calponin homology domains-containing protein 1	Q3UH68;Q3UH68-2	http://www.phosphosite.org/proteinAction.do?id=1909604&showAllSites=true	118.1	SRSRQTPsPDVVLRG;PDVVLRGsSDGRGSD;GSSDGRGsDSESDLP			QTPS*PDVVLRGS*SDGRGS*DSESDLPHR	4	773.569	50663								79.3551								4.86646								0.349
141	140	Actin-binding	Limch1;Limch1	LIMCH1;LIMCH1 iso2	§217, §225, §233;61, 69, 77	LIM and calponin homology domains-containing protein 1	Q3UH68;Q3UH68-2	http://www.phosphosite.org/proteinAction.do?id=1909604&showAllSites=true	118.1	SRSRQTPsPDVVLRG;PDVVLRGsSDGRGSD;SDGRGSDsESDLPHR			QTPS*PDVVLRGS*SDGRGSDS*ESDLPHR	4	773.569			50341								79.0333								4.86967								0.2456
142	141	Actin-binding	Limch1;Limch1	LIMCH1;LIMCH1 iso2	§217, §226, §231;61, 70, 75	LIM and calponin homology domains-containing protein 1	Q3UH68;Q3UH68-2	http://www.phosphosite.org/proteinAction.do?id=1909604&showAllSites=true	118.1	SRSRQTPsPDVVLRG;DVVLRGSsDGRGSDS;GSSDGRGsDSESDLP			QTPS*PDVVLRGSS*DGRGS*DSESDLPHR	3	1031.09			50380				50165	50730			79.088				79.3035	79.387			4.39577				9.08619	4.21896			0.8729				0.4752	-0.611
143	142	Actin-binding	Limch1;Limch1	LIMCH1;LIMCH1 iso2	§217, §226, §231;61, 70, 75	LIM and calponin homology domains-containing protein 1	Q3UH68;Q3UH68-2	http://www.phosphosite.org/proteinAction.do?id=1909604&showAllSites=true	118.1	SRSRQTPsPDVVLRG;DVVLRGSsDGRGSDS;GSSDGRGsDSESDLP			QTPS*PDVVLRGSS*DGRGS*DSESDLPHR	4	773.569				50859		50837	50088	50694				79.1313		79.2949	79.1898	79.3288				4.20901		4.61798	4.35853	4.34294				-0.0517		0.4524	0.2715	0.2973
144	143	Actin-binding	Limch1;Limch1	LIMCH1;LIMCH1 iso2	§217, §226, §231;61, 70, 75	LIM and calponin homology domains-containing protein 1	Q3UH68;Q3UH68-2	http://www.phosphosite.org/proteinAction.do?id=1909604&showAllSites=true	118.1	SRSRQTPsPDVVLRG;DVVLRGSsDGRGSDS;GSSDGRGsDSESDLP			QTPS*PDVVLRGSS*DGRGS*DSESDLPHR	4	773.569							50111								79.2251								4.99568								0.2715
145	144	Actin-binding	Limch1;Limch1	LIMCH1;LIMCH1 iso2	§217, §226, §233;61, 70, 77	LIM and calponin homology domains-containing protein 1	Q3UH68;Q3UH68-2	http://www.phosphosite.org/proteinAction.do?id=1909604&showAllSites=true	118.1	SRSRQTPsPDVVLRG;DVVLRGSsDGRGSDS;SDGRGSDsESDLPHR			QTPS*PDVVLRGSS*DGRGSDS*ESDLPHR	3	1031.09				51021								79.3658								5.12901								0.3394
146	145	Actin-binding	Limch1;Limch1	LIMCH1;LIMCH1 iso2	§217, §231, §233;61, 75, 77	LIM and calponin homology domains-containing protein 1	Q3UH68;Q3UH68-2	http://www.phosphosite.org/proteinAction.do?id=1909604&showAllSites=true	118.1	SRSRQTPsPDVVLRG;GSSDGRGsDSESDLP;SDGRGSDsESDLPHR			QTPS*PDVVLRGSSDGRGS*DS*ESDLPHR	4	773.569								51164								80.0197								4.68194								-0.1034
147	146	Actin-binding	Limch1;Limch1	LIMCH1;LIMCH1 iso2	§217;61	LIM and calponin homology domains-containing protein 1	Q3UH68;Q3UH68-2	http://www.phosphosite.org/proteinAction.do?id=1909604&showAllSites=true	118.1	SRSRQTPsPDVVLRG			QTPS*PDVVLR	2	596.292	52996	52287	52591	53208	52058	53258	52597	53113	82.7644	82.6268	82.2877	82.5123	82.2034	82.8152	82.8685	82.8712	7.12205	6.70333	6.98716	7.71444	6.65956	7.04866	7.02411	7.46471	0.1677	0.2012	0.3019	0.2516	0.2012	0.1342	0.1509	0.2348	0.422268	0.428682
148	147	Actin-binding	Limch1;Limch1	LIMCH1;LIMCH1 iso2	§217;61	LIM and calponin homology domains-containing protein 1	Q3UH68;Q3UH68-2	http://www.phosphosite.org/proteinAction.do?id=1909604&showAllSites=true	118.1	SRSRQTPsPDVVLRG			SRQTPS*PDVVLR	3	478.908		43707			43387	44476		44352		70.0667			69.5063	69.954		70.0092		9.06905			5.57187	5.90309		7.49349		-1.0858			-1.4408	-1.1484		-0.2506		0.465803
149	148	Actin-binding	Limch1;Limch1	LIMCH1;LIMCH1 iso2	§225, §226;69, 70	LIM and calponin homology domains-containing protein 1	Q3UH68;Q3UH68-2	http://www.phosphosite.org/proteinAction.do?id=1909604&showAllSites=true	118.1	PDVVLRGsSDGRGSD;DVVLRGSsDGRGSDS			GS*S*DGRGSDSESDLPHR	3	640.237						23153								37.8598								3.28988								-0.3905
150	149	Actin-binding	Limch1;Limch1	LIMCH1;LIMCH1 iso2	§225, §231;69, 75	LIM and calponin homology domains-containing protein 1	Q3UH68;Q3UH68-2	http://www.phosphosite.org/proteinAction.do?id=1909604&showAllSites=true	118.1	PDVVLRGsSDGRGSD;GSSDGRGsDSESDLP			QTPSPDVVLRGS*SDGRGS*DSESDLPHR	3	1004.43								47269								74.2627								4.68403								2.4989
151	150	Actin-binding	Limch1;Limch1	LIMCH1;LIMCH1 iso2	§225, §231;69, 75	LIM and calponin homology domains-containing protein 1	Q3UH68;Q3UH68-2	http://www.phosphosite.org/proteinAction.do?id=1909604&showAllSites=true	118.1	PDVVLRGsSDGRGSD;GSSDGRGsDSESDLP			QTPSPDVVLRGS*SDGRGS*DSESDLPHR	4	753.578			46816				46704				73.8657				74.2094				4.76447				4.65561				-0.345				-0.0133
152	151	Actin-binding	Limch1;Limch1	LIMCH1;LIMCH1 iso2	§225, §233;69, 77	LIM and calponin homology domains-containing protein 1	Q3UH68;Q3UH68-2	http://www.phosphosite.org/proteinAction.do?id=1909604&showAllSites=true	118.1	PDVVLRGsSDGRGSD;SDGRGSDsESDLPHR			QTPSPDVVLRGS*SDGRGSDS*ESDLPHR	4	753.578								47304								74.3156								4.62893								0.2521
153	152	Actin-binding	Limch1;Limch1	LIMCH1;LIMCH1 iso2	§226, §231, §233;70, 75, 77	LIM and calponin homology domains-containing protein 1	Q3UH68;Q3UH68-2	http://www.phosphosite.org/proteinAction.do?id=1909604&showAllSites=true	118.1	DVVLRGSsDGRGSDS;GSSDGRGsDSESDLP;SDGRGSDsESDLPHR			QTPSPDVVLRGSS*DGRGS*DS*ESDLPHR	3	1031.09								50374								78.8389								4.61618								0.4073
154	153	Actin-binding	Limch1;Limch1	LIMCH1;LIMCH1 iso2	§226, §231, §233;70, 75, 77	LIM and calponin homology domains-containing protein 1	Q3UH68;Q3UH68-2	http://www.phosphosite.org/proteinAction.do?id=1909604&showAllSites=true	118.1	DVVLRGSsDGRGSDS;GSSDGRGsDSESDLP;SDGRGSDsESDLPHR			QTPSPDVVLRGSS*DGRGS*DS*ESDLPHR	4	773.569								50490								79.0232								3.63827								0.3361
155	154	Actin-binding	Limch1;Limch1	LIMCH1;LIMCH1 iso2	§226, §231;70, 75	LIM and calponin homology domains-containing protein 1	Q3UH68;Q3UH68-2	http://www.phosphosite.org/proteinAction.do?id=1909604&showAllSites=true	118.1	DVVLRGSsDGRGSDS;GSSDGRGsDSESDLP			GSS*DGRGS*DSESDLPHR	3	640.237	24191	23749	23695	24699	23065	24723	23901	24519	39.9002	40.2022	39.4756	40.2747	38.952	40.3113	40.0071	40.1357	10.9318	13.5528	5.77469	12.5482	5.88273	10.5421	10.6946	13.2411	0.0312	0.0312	0.0469	-0.1874	-0.2811	-0.5935	0.0312	0.0625
156	155	Actin-binding	Limch1;Limch1	LIMCH1;LIMCH1 iso2	§226, §231;70, 75	LIM and calponin homology domains-containing protein 1	Q3UH68;Q3UH68-2	http://www.phosphosite.org/proteinAction.do?id=1909604&showAllSites=true	118.1	DVVLRGSsDGRGSDS;GSSDGRGsDSESDLP			GSS*DGRGS*DSESDLPHR	3	640.237			25074								41.6354								5.73283								-1.3745
157	156	Actin-binding	Limch1;Limch1	LIMCH1;LIMCH1 iso2	§226, §231;70, 75	LIM and calponin homology domains-containing protein 1	Q3UH68;Q3UH68-2	http://www.phosphosite.org/proteinAction.do?id=1909604&showAllSites=true	118.1	DVVLRGSsDGRGSDS;GSSDGRGsDSESDLP			GSS*DGRGS*DSESDLPHR	3	640.237			24034								40.0105								11.6459								-0.6404
158	157	Actin-binding	Limch1;Limch1	LIMCH1;LIMCH1 iso2	§226, §233;70, 77	LIM and calponin homology domains-containing protein 1	Q3UH68;Q3UH68-2	http://www.phosphosite.org/proteinAction.do?id=1909604&showAllSites=true	118.1	DVVLRGSsDGRGSDS;SDGRGSDsESDLPHR			GSS*DGRGSDS*ESDLPHR	3	640.237			21959								36.6785								9.54668								0.5154
159	158	Actin-binding	Limch1;Limch1	LIMCH1;LIMCH1 iso2	§231, §233;75, 77	LIM and calponin homology domains-containing protein 1	Q3UH68;Q3UH68-2	http://www.phosphosite.org/proteinAction.do?id=1909604&showAllSites=true	118.1	GSSDGRGsDSESDLP;SDGRGSDsESDLPHR			GSSDGRGS*DS*ESDLPHR	2	959.852							22442	23028							37.7316	37.8056							8.03058	8.91009							-0.2813	0.4688
160	159	Actin-binding	Limch1;Limch1	LIMCH1;LIMCH1 iso2	§231, §233;75, 77	LIM and calponin homology domains-containing protein 1	Q3UH68;Q3UH68-2	http://www.phosphosite.org/proteinAction.do?id=1909604&showAllSites=true	118.1	GSSDGRGsDSESDLP;SDGRGSDsESDLPHR			GSSDGRGS*DS*ESDLPHR	2	959.852							22554								37.923								8.0942								0.1979
161	160	Actin-binding	Limch1;Limch1	LIMCH1;LIMCH1 iso2	§231, §233;75, 77	LIM and calponin homology domains-containing protein 1	Q3UH68;Q3UH68-2	http://www.phosphosite.org/proteinAction.do?id=1909604&showAllSites=true	118.1	GSSDGRGsDSESDLP;SDGRGSDsESDLPHR			GSSDGRGS*DS*ESDLPHR	3	640.237	22586	22256	22294	23594	22231	23474	22256	23347	37.3707	37.8897	37.2036	38.5719	37.652	38.3933	37.435	38.3117	11.4881	10.2351	10.5317	9.82391	9.9431	10.5498	10.4763	10.5287	-0.0781	0.0312	-0.2343	0.0781	-0.0937	0.1093	-0.4061	0.3905
162	161	Actin-binding	Limch1;Limch1	LIMCH1;LIMCH1 iso2	§231, §233;75, 77	LIM and calponin homology domains-containing protein 1	Q3UH68;Q3UH68-2	http://www.phosphosite.org/proteinAction.do?id=1909604&showAllSites=true	118.1	GSSDGRGsDSESDLP;SDGRGSDsESDLPHR			GSSDGRGS*DS*ESDLPHR	3	640.237	22984		22739	22993	21903	23065	22768	22880	38.0175		37.9524	37.6076	37.1375	37.7233	38.2573	37.5794	10.9318		10.0575	9.75696	10.7122	10.5544	10.0292	8.49214	0.2187		0.2968	-0.2655	0.5311	-0.328	0.1874
163	162	Actin-binding	Limch1;Limch1	LIMCH1;LIMCH1 iso2	§231, §233;75, 77	LIM and calponin homology domains-containing protein 1	Q3UH68;Q3UH68-2	http://www.phosphosite.org/proteinAction.do?id=1909604&showAllSites=true	118.1	GSSDGRGsDSESDLP;SDGRGSDsESDLPHR			GSSDGRGS*DS*ESDLPHR	3	640.237			23119								38.5659								10.8861								-0.0625
164	163	Actin-binding	Limch1;Limch1	LIMCH1;LIMCH1 iso2	§231;75	LIM and calponin homology domains-containing protein 1	Q3UH68;Q3UH68-2	http://www.phosphosite.org/proteinAction.do?id=1909604&showAllSites=true	118.1	GSSDGRGsDSESDLP			GSSDGRGS*DSESDLPHR	2	919.869			21020	21748	20852	21724	21008	21673			35.1767	35.6681	35.4329	35.5272	35.5055	35.6913			9.22548	9.40894	8.53611	7.64207	9.0511	8.26043			-0.0435	0.1087	0.2283	0.1522	0.2392	0.3696
165	164	Actin-binding	Limch1;Limch1	LIMCH1;LIMCH1 iso2	§231;75	LIM and calponin homology domains-containing protein 1	Q3UH68;Q3UH68-2	http://www.phosphosite.org/proteinAction.do?id=1909604&showAllSites=true	118.1	GSSDGRGsDSESDLP			GSSDGRGS*DSESDLPHR	2	919.869						21786								35.6288								7.80134								0.1305
166	165	Actin-binding	Limch1;Limch1	LIMCH1;LIMCH1 iso2	§231;75	LIM and calponin homology domains-containing protein 1	Q3UH68;Q3UH68-2	http://www.phosphosite.org/proteinAction.do?id=1909604&showAllSites=true	118.1	GSSDGRGsDSESDLP			GSSDGRGS*DSESDLPHR	3	613.582	21164	20713	21255	21636	20732	21640	21283	21572	35.1422	35.5052	35.5712	35.4908	35.2312	35.3925	35.9495	35.5379	12.5058	12.3089	11.6421	10.5654	12.5229	12.6126	9.78781	12.3134	-0.163	-0.1467	-0.2282	-0.2282	-0.2608	-0.2119	-0.2282	-0.2282
167	166	Actin-binding	Limch1;Limch1	LIMCH1;LIMCH1 iso2	§231;75	LIM and calponin homology domains-containing protein 1	Q3UH68;Q3UH68-2	http://www.phosphosite.org/proteinAction.do?id=1909604&showAllSites=true	118.1	GSSDGRGsDSESDLP			GSSDGRGS*DSESDLPHR	3	613.582			20905	21976			20929				34.9943	36.0462			35.3847				11.5391	11.1457			12.2549				-0.2608	-0.3586			-0.0489
168	167	Actin-binding	Limch1;Limch1	LIMCH1;LIMCH1 iso2	§233;77	LIM and calponin homology domains-containing protein 1	Q3UH68;Q3UH68-2	http://www.phosphosite.org/proteinAction.do?id=1909604&showAllSites=true	118.1	SDGRGSDsESDLPHR			GSSDGRGSDS*ESDLPHR	3	613.582								20848								34.3873								9.50585								-0.0489
169	168	Actin-binding	Limch1;Limch1	LIMCH1;LIMCH1 iso2	§297, §303;141, 147	LIM and calponin homology domains-containing protein 1	Q3UH68;Q3UH68-2	http://www.phosphosite.org/proteinAction.do?id=1909604&showAllSites=true	118.1	EREEFRKsWSTATSP;KSWSTATsPLGGERP			EEFRKS*WSTATS*PLGGERPFR	3	866.723			56438								87.9771								6.2426								-0.2192
170	169	Actin-binding	Limch1;Limch1	LIMCH1;LIMCH1 iso2	§297, §303;141, 147	LIM and calponin homology domains-containing protein 1	Q3UH68;Q3UH68-2	http://www.phosphosite.org/proteinAction.do?id=1909604&showAllSites=true	118.1	EREEFRKsWSTATSP;KSWSTATsPLGGERP			EEFRKS*WSTATS*PLGGERPFR	4	650.294			56418								87.9478								5.33819								-1.1226
171	170	Actin-binding	Limch1;Limch1	LIMCH1;LIMCH1 iso2	§297, §303;141, 147	LIM and calponin homology domains-containing protein 1	Q3UH68;Q3UH68-2	http://www.phosphosite.org/proteinAction.do?id=1909604&showAllSites=true	118.1	EREEFRKsWSTATSP;KSWSTATsPLGGERP			KAEREEFRKS*WSTATS*PLGGERPFR	5	617.292			47455	47978			47276	47887			74.8098	74.9011			75.052	75.1553			7.9393	6.60906			5.09691	6.47366			-1.0044	-0.4536			-0.5184	-0.4212
172	171	Actin-binding	Limch1;Limch1	LIMCH1;LIMCH1 iso2	§297, 302;141, 146	LIM and calponin homology domains-containing protein 1	Q3UH68;Q3UH68-2	http://www.phosphosite.org/proteinAction.do?id=1909604&showAllSites=true	118.1	EREEFRKsWSTATSP;RKSWSTAtSPLGGER			KAEREEFRKS*WSTAT*SPLGGERPFR	4	771.363								47926								75.2137								5.51856								0.35
173	172	Actin-binding	Limch1;Limch1	LIMCH1;LIMCH1 iso2	§297;141	LIM and calponin homology domains-containing protein 1	Q3UH68;Q3UH68-2	http://www.phosphosite.org/proteinAction.do?id=1909604&showAllSites=true	118.1	EREEFRKsWSTATSP			S*WSTATSPLGGERPFR	3	610.284					61973	62907							96.8477	97.0906							4.40671	6.0942							-0.0492	0.0983
174	173	Actin-binding	Limch1;Limch1	LIMCH1;LIMCH1 iso2	§299, §303;143, 147	LIM and calponin homology domains-containing protein 1	Q3UH68;Q3UH68-2	http://www.phosphosite.org/proteinAction.do?id=1909604&showAllSites=true	118.1	EEFRKSWsTATSPLG;KSWSTATsPLGGERP			KSWS*TATS*PLGGERPFR	3	679.638			56750	57342	56143	57095	56482	57111			88.4329	88.623	88.2719	88.5324	88.6447	88.8258			8.49757	4.98297	3.85699	3.99568	5.80688	9.07727			0.2501	0.1177	0.3973	-0.206	0.4414	-0.2501
175	174	Actin-binding	Limch1;Limch1	LIMCH1;LIMCH1 iso2	§299, §303;143, 147	LIM and calponin homology domains-containing protein 1	Q3UH68;Q3UH68-2	http://www.phosphosite.org/proteinAction.do?id=1909604&showAllSites=true	118.1	EEFRKSWsTATSPLG;KSWSTATsPLGGERP			SWS*TATS*PLGGERPFR	3	636.94	66962	66306	66688	67254	66120	67116	66115	66789	103.379	103.285	102.999	103.157	102.899	103.246	103.045	103.324	4.53313	4.97469	7.36151	4.65758	5.56384	5.37469	8.55284	7.66354	-0.4396	0.1256	0.3297	0.2198	0.157	0.314	0.157	-0.0942	0.0589287
176	175	Actin-binding	Limch1;Limch1	LIMCH1;LIMCH1 iso2	§299;143	LIM and calponin homology domains-containing protein 1	Q3UH68;Q3UH68-2	http://www.phosphosite.org/proteinAction.do?id=1909604&showAllSites=true	118.1	EEFRKSWsTATSPLG			SWS*TATSPLGGERPFR	3	610.284			64045								99.1097								4.95861								-0.721
177	176	Actin-binding	Limch1;Limch1	LIMCH1;LIMCH1 iso2	§303;147	LIM and calponin homology domains-containing protein 1	Q3UH68;Q3UH68-2	http://www.phosphosite.org/proteinAction.do?id=1909604&showAllSites=true	118.1	KSWSTATsPLGGERP			KSWSTATS*PLGGERPFR	3	652.982	50722	50046	50336	50891					79.4399	79.3789	79.0262	79.1806					3.90309	10.1618	9.83268	10.0315					-0.3369	-0.0766	-0.1378	-0.0153					0.0831889
178	177	Actin-binding	Limch1;Limch1	LIMCH1;LIMCH1 iso2	§303;147	LIM and calponin homology domains-containing protein 1	Q3UH68;Q3UH68-2	http://www.phosphosite.org/proteinAction.do?id=1909604&showAllSites=true	118.1	KSWSTATsPLGGERP			SWSTATS*PLGGERPFR	2	914.923			59499	60092	58927	59863		59797			92.4125	92.6271	92.3492	92.6066		92.8306			11.6308	10.6861	10.6498	9.72816		8.93181			0.7104	0.9837	0.7979	0.6667		0.6886
179	178	Actin-binding	Limch1;Limch1	LIMCH1;LIMCH1 iso2	§303;147	LIM and calponin homology domains-containing protein 1	Q3UH68;Q3UH68-2	http://www.phosphosite.org/proteinAction.do?id=1909604&showAllSites=true	118.1	KSWSTATsPLGGERP			SWSTATS*PLGGERPFR	3	610.284	59649	59070	59451	60057	58870	59785	59133	59706	92.5965	92.6379	92.3434	92.5779	92.2668	92.4936	92.5869	92.6966	9.86328	10.4437	9.81816	10	9.63827	9.63451	9.11691	8.07109	-0.0655	0.0492	-0.0819	0.0655		-0.0983	0.0328	-0.2294	0.539492
180	179	Actin-binding	Limch1;Limch1	LIMCH1;LIMCH1 iso2	§377;221	LIM and calponin homology domains-containing protein 1	Q3UH68;Q3UH68-2	http://www.phosphosite.org/proteinAction.do?id=1909604&showAllSites=true	118.1	RWKSRRRsASQDLIK			RRS*ASQDLIK	3	418.55	22959		22595	23294	22444	23418			37.9748		37.7273	38.0951	38.0005	38.3059			5.85387		5.25493	5.75945	6.68825	6.61439			-0.0478		-0.0478	0.1911	-0.3106	-0.0956			0.196167
181	180	Actin-binding	Limch1;Limch1	LIMCH1;LIMCH1 iso2	§377;221	LIM and calponin homology domains-containing protein 1	Q3UH68;Q3UH68-2	http://www.phosphosite.org/proteinAction.do?id=1909604&showAllSites=true	118.1	RWKSRRRsASQDLIK			RRS*ASQDLIKK	3	461.249				17758								29.2261								5.11126								-0.1301
182	181	Actin-binding	Limch1;Limch1	LIMCH1;LIMCH1 iso2	§377;221	LIM and calponin homology domains-containing protein 1	Q3UH68;Q3UH68-2	http://www.phosphosite.org/proteinAction.do?id=1909604&showAllSites=true	118.1	RWKSRRRsASQDLIK			RRS*ASQDLIKKEEER	4	481.995	22073	21665	21833	22651	21673	22701	21896	22526	36.5565	36.9766	36.4722	37.0777	36.7703	37.1304	36.8975	37.0266	10.6326	11.3655	9.00218	11.2976	10.9066	10.1487	8.12726	7.70553	-0.6017	-0.1867		-0.3734	-0.2697	-0.6017	-0.8506	0.1867	0.174005	0.144873
183	182	Actin-binding	Limch1;Limch1	LIMCH1;LIMCH1 iso2	§377;221	LIM and calponin homology domains-containing protein 1	Q3UH68;Q3UH68-2	http://www.phosphosite.org/proteinAction.do?id=1909604&showAllSites=true	118.1	RWKSRRRsASQDLIK			RRS*ASQDLIKKEEER	5	385.798			21836								36.4762								5.34486								-0.0778
184	183	Actin-binding	Limch1;Limch1	LIMCH1;LIMCH1 iso2	185, §192;29, 36	LIM and calponin homology domains-containing protein 1	Q3UH68;Q3UH68-2	http://www.phosphosite.org/proteinAction.do?id=1909604&showAllSites=true	118.1	GYIDCWDsERSDSLS;SERSDSLsPPRHGRD			DSGYIDCWDS*ERSDSLS*PPRHGRDDSFDSLDSFGSR	4	1070.93								68129								105.346								3.87615								0.4669
185	184	Actin-binding	Limch1;Limch1	LIMCH1;LIMCH1 iso2	302;146	LIM and calponin homology domains-containing protein 1	Q3UH68;Q3UH68-2	http://www.phosphosite.org/proteinAction.do?id=1909604&showAllSites=true	118.1	RKSWSTAtSPLGGER			KSWSTAT*SPLGGERPFR	3	652.982					49953			50831					79.1549			79.5348					5.91009			7.05061					-0.291			0.3675
186	185	Actin-binding	Limch1;Limch1	LIMCH1;LIMCH1 iso2	317;161	LIM and calponin homology domains-containing protein 1	Q3UH68;Q3UH68-2	http://www.phosphosite.org/proteinAction.do?id=1909604&showAllSites=true	118.1	PFRYGPRtPVSDDAE			YGPRT*PVSDDAESTSM#FDMR	3	786.652			50670			51077					79.5048			79.6397					8.42366			8.64589					0.0636			0.4831
187	186	Actin-binding	Limch1;Limch1	LIMCH1;LIMCH1 iso2	317;161	LIM and calponin homology domains-containing protein 1	Q3UH68;Q3UH68-2	http://www.phosphosite.org/proteinAction.do?id=1909604&showAllSites=true	118.1	PFRYGPRtPVSDDAE			YGPRT*PVSDDAESTSMFDM#R	3	786.652			52598	53247				53403			82.2969	82.5667				83.3107			10.5129	11.1124				7.39254			0.1398	-0.0636				-0.3687
188	187	Actin-binding	Limch1;Limch1	LIMCH1;LIMCH1 iso2	317;161	LIM and calponin homology domains-containing protein 1	Q3UH68;Q3UH68-2	http://www.phosphosite.org/proteinAction.do?id=1909604&showAllSites=true	118.1	PFRYGPRtPVSDDAE			YGPRT*PVSDDAESTSMFDMR	3	781.32	61944	61326	61705	62258	61131	62073	61430	61968	96.0234	95.9888	95.6917	95.8372	95.6234	95.8667	96.0638	96.1229	14.0009	10.1261	9.22621	10.1331	15.5817	10.6364	12.6421	13.9508	0.3072	0.512	0.4992	0.192	0.4992	0.2944	-0.0896	-0.1792	0.582113	0.546206
189	188	Actin-binding	Limch1;Limch1	LIMCH1;LIMCH1 iso2	325;§169	LIM and calponin homology domains-containing protein 1	Q3UH68;Q3UH68-2	http://www.phosphosite.org/proteinAction.do?id=1909604&showAllSites=true	118.1	PVSDDAEsTSMFDMR			TPVSDDAES*TSMFDM#R	2	942.855						52258								81.3787								8.22988								2.4076
190	189	Actin-binding	Limch1;Limch1	LIMCH1;LIMCH1 iso2	325;§169	LIM and calponin homology domains-containing protein 1	Q3UH68;Q3UH68-2	http://www.phosphosite.org/proteinAction.do?id=1909604&showAllSites=true	118.1	PVSDDAEsTSMFDMR			TPVSDDAES*TSMFDMR	3	623.574	64152		63953	64554	63328				99.2523		98.9725	99.1656	98.8238				6.92812		7.24109	5.00305	6.64975				-0.0641		0.449	0.433	-0.3368
191	190	Actin-binding	Limch1;Limch1	LIMCH1;LIMCH1 iso2	326;170	LIM and calponin homology domains-containing protein 1	Q3UH68;Q3UH68-2	http://www.phosphosite.org/proteinAction.do?id=1909604&showAllSites=true	118.1	VSDDAEStSMFDMRC			TPVSDDAEST*SMFDMR	3	623.574						64390								99.2345								5.96257								-0.1443
192	191	Actin-binding	Limch1;Limch1	LIMCH1;LIMCH1 iso3	§169;213	LIM and calponin homology domains-containing protein 1	Q3UH68;Q3UH68-3	http://www.phosphosite.org/proteinAction.do?id=1909604&showAllSites=true	118.1	KETDDIDsPKRSIRD			KETDDIDS*PKR	2	692.311		15332		16201			15522	16225		27.0267		26.9158			26.8042	27.0303		5.73993		7.37366			8.25571	6.87615		-0.1156		0.0578			0.0433	-0.13		0.284328
193	192	Actin-binding	Limch1;Limch1	LIMCH1;LIMCH1 iso3	§169;213	LIM and calponin homology domains-containing protein 1	Q3UH68;Q3UH68-3	http://www.phosphosite.org/proteinAction.do?id=1909604&showAllSites=true	118.1	KETDDIDsPKRSIRD			KETDDIDS*PKR	3	461.877	15475	15216	15236	16122	15346	16271	15439	16154	25.9508	26.8464	25.8496	26.7977	26.3752	26.7801	26.6663	26.9185	8.59176	8.55284	9.97469	8.70997	7.61798	8.64589	9.19382	8.52724	-0.2815	-0.1083	-0.2598	0.1083	-0.1949	-0.0433	-0.1949		0.295252	0.240621
194	193	Actin-binding	Limch1;Limch1	LIMCH1;LIMCH1 iso3	§169;213	LIM and calponin homology domains-containing protein 1	Q3UH68;Q3UH68-3	http://www.phosphosite.org/proteinAction.do?id=1909604&showAllSites=true	118.1	KETDDIDsPKRSIRD			KETDDIDS*PKR	3	461.877			15544		15037						26.3622		25.8326						9.33536		6.60033						0.0866		-0.2165
195	194	Actin-binding	Limch1;Limch1;Limch1	LIMCH1;LIMCH1 iso2;LIMCH1 iso3	§169;13;213	LIM and calponin homology domains-containing protein 1	Q3UH68;Q3UH68-2;Q3UH68-3	http://www.phosphosite.org/proteinAction.do?id=1909604&showAllSites=true	118.1	KETDDIDsPKRSIRD			ETDDIDS*PKR	2	628.264		17932	18193	19005	18015	18998	18140			30.9813	30.6147	31.2675	30.6827	31.051	30.9518			3.95468	8.11238	8.36552	7.81816	8.12205	4.84466			-4.0429	0.191	0.0159	0.6208	0.4298	-4.3294			0.102002
196	195	Actin-binding	Limch1;Limch1;Limch1	LIMCH1;LIMCH1 iso2;LIMCH1 iso3	§169;13;213	LIM and calponin homology domains-containing protein 1	Q3UH68;Q3UH68-2;Q3UH68-3	http://www.phosphosite.org/proteinAction.do?id=1909604&showAllSites=true	118.1	KETDDIDsPKRSIRD			ETDDIDS*PKR	3	419.178	18409	17952	18203	18981	18041	18983	18190	18752	30.6278	31.0113	30.6347	31.2324	30.7242	31.0277	31.0286	30.9944	5.72354	6.38616	6.40782	7.70997	7.37882	5.56703	7.73049	6.75696	-0.2624	-0.334	-0.2147	-0.0477	-0.2624	0.1193	-0.1908	-0.2863	0.351806	0.423123
197	196	Actin-binding	Limch1;Limch1;Limch1	LIMCH1;LIMCH1 iso2;LIMCH1 iso3	§190;34;234	LIM and calponin homology domains-containing protein 1	Q3UH68;Q3UH68-2;Q3UH68-3	http://www.phosphosite.org/proteinAction.do?id=1909604&showAllSites=true	118.1	WDSERSDsLSPPRHG			DSGYIDCWDSERSDS*LSPPR	3	807.993	62312		62025		61641				96.5643		96.1557		96.3651				9.35853		9.55752		8.92082				0.7921		0.4455		0.8787				0.00980103
198	197	Actin-binding	Limch1;Limch1;Limch1	LIMCH1;LIMCH1 iso2;LIMCH1 iso3	§192;36;236	LIM and calponin homology domains-containing protein 1	Q3UH68;Q3UH68-2;Q3UH68-3	http://www.phosphosite.org/proteinAction.do?id=1909604&showAllSites=true	118.1	SERSDSLsPPRHGRD			DSGYIDCWDSERSDSLS*PPR	3	807.993				62499								96.1907								12.3516								0.4084
199	198	Actin-binding	Limch1;Limch1;Limch1	LIMCH1;LIMCH1 iso2;LIMCH1 iso3	§192;36;236	LIM and calponin homology domains-containing protein 1	Q3UH68;Q3UH68-2;Q3UH68-3	http://www.phosphosite.org/proteinAction.do?id=1909604&showAllSites=true	118.1	SERSDSLsPPRHGRD			DSGYIDCWDSERSDSLS*PPR	3	807.993				62873								96.7289								6.79317								0.099
200	199	Actin-binding	Limch1;Limch1;Limch1	LIMCH1;LIMCH1 iso2;LIMCH1 iso3	§192;36;236	LIM and calponin homology domains-containing protein 1	Q3UH68;Q3UH68-2;Q3UH68-3	http://www.phosphosite.org/proteinAction.do?id=1909604&showAllSites=true	118.1	SERSDSLsPPRHGRD			SDSLS*PPR	2	469.703			32916	33985							53.503	54.3616							6.97062	6.74958							-0.149	-0.3832
201	200	Actin-binding	Limch1;Limch1;Limch1	LIMCH1;LIMCH1 iso2;LIMCH1 iso3	§192;36;236	LIM and calponin homology domains-containing protein 1	Q3UH68;Q3UH68-2;Q3UH68-3	http://www.phosphosite.org/proteinAction.do?id=1909604&showAllSites=true	118.1	SERSDSLsPPRHGRD			SDSLS*PPRHGR	3	430.198				20575								33.7603								4.18709								-0.0465
202	201	Actin-binding	Limch1;Limch1;Limch1	LIMCH1;LIMCH1 iso2;LIMCH1 iso3	§471;315;315	LIM and calponin homology domains-containing protein 1	Q3UH68;Q3UH68-2;Q3UH68-3	http://www.phosphosite.org/proteinAction.do?id=1909604&showAllSites=true	118.1	KILERSHsTEPNVSS			SHS*TEPNVSSFPNDPSPM#K	3	718.633		41658	41856		41817		41792			67.0391	66.6432		67.2074		66.9885			7.52724	11.2314		10.644		11.6402			0.5288	0.3201		0.3061		0.2505
203	202	Actin-binding	Limch1;Limch1;Limch1	LIMCH1;LIMCH1 iso2;LIMCH1 iso3	§471;315;315	LIM and calponin homology domains-containing protein 1	Q3UH68;Q3UH68-2;Q3UH68-3	http://www.phosphosite.org/proteinAction.do?id=1909604&showAllSites=true	118.1	KILERSHsTEPNVSS			SHS*TEPNVSSFPNDPSPM#K	3	718.633							42180								67.553								9.36251								0.0278
204	203	Actin-binding	Limch1;Limch1;Limch1	LIMCH1;LIMCH1 iso2;LIMCH1 iso3	§471;315;315	LIM and calponin homology domains-containing protein 1	Q3UH68;Q3UH68-2;Q3UH68-3	http://www.phosphosite.org/proteinAction.do?id=1909604&showAllSites=true	118.1	KILERSHsTEPNVSS			SHS*TEPNVSSFPNDPSPMK	2	1069.45						50492								78.784								11.8962								-0.6919
205	204	Actin-binding	Limch1;Limch1;Limch1	LIMCH1;LIMCH1 iso2;LIMCH1 iso3	§471;315;315	LIM and calponin homology domains-containing protein 1	Q3UH68;Q3UH68-2;Q3UH68-3	http://www.phosphosite.org/proteinAction.do?id=1909604&showAllSites=true	118.1	KILERSHsTEPNVSS			SHS*TEPNVSSFPNDPSPMK	3	713.301	49986	49349	49791	50314	49233	50245		50159	78.3187	78.2993	78.185	78.2921	78.0448	78.3869		78.5058	14.2848	10.8041	13.118	12.8508	13.1925	13.8962		10.5272	-0.3785	-0.3224	-0.3925	-0.4626	-0.0421	0.743		0.3365
206	205	Actin-binding	Limch1;Limch1;Limch1	LIMCH1;LIMCH1 iso2;LIMCH1 iso3	§471;315;315	LIM and calponin homology domains-containing protein 1	Q3UH68;Q3UH68-2;Q3UH68-3	http://www.phosphosite.org/proteinAction.do?id=1909604&showAllSites=true	118.1	KILERSHsTEPNVSS			SHS*TEPNVSSFPNDPSPMK	3	713.301		49484		50407	49336			50246		78.5128		78.443	78.2097			78.6306		13.3143		13.2741	12.7352			13.4123		-0.2523		-0.1262	0.1402			-0.1542
207	206	Actin-binding	Limch1;Limch1;Limch1	LIMCH1;LIMCH1 iso2;LIMCH1 iso3	§472;316;316	LIM and calponin homology domains-containing protein 1	Q3UH68;Q3UH68-2;Q3UH68-3	http://www.phosphosite.org/proteinAction.do?id=1909604&showAllSites=true	118.1	ILERSHStEPNVSSF			SHST*EPNVSSFPNDPSPM#K	3	718.633			42238					42708			67.1994					67.5708			9.21112					11.0625			-0.0835					0.0557
208	207	Actin-binding	Limch1;Limch1;Limch1	LIMCH1;LIMCH1 iso2;LIMCH1 iso3	§472;316;316	LIM and calponin homology domains-containing protein 1	Q3UH68;Q3UH68-2;Q3UH68-3	http://www.phosphosite.org/proteinAction.do?id=1909604&showAllSites=true	118.1	ILERSHStEPNVSSF			SHST*EPNVSSFPNDPSPMK	3	713.301			49684				49600				78.0312				78.4599				11.8601				13.3799				-0.3505				0.014
209	208	Actin-binding	Limch1;Limch1;Limch1	LIMCH1;LIMCH1 iso2;LIMCH1 iso3	§493;337;337	LIM and calponin homology domains-containing protein 1	Q3UH68;Q3UH68-2;Q3UH68-3	http://www.phosphosite.org/proteinAction.do?id=1909604&showAllSites=true	118.1	MKYLRQQsLPPPKFT			QQS*LPPPK	2	487.739				25381								41.3286								7.08884								0.6971
210	209	Actin-binding	Limch1;Limch1;Limch1	LIMCH1;LIMCH1 iso2;LIMCH1 iso3	§493;337;337	LIM and calponin homology domains-containing protein 1	Q3UH68;Q3UH68-2;Q3UH68-3	http://www.phosphosite.org/proteinAction.do?id=1909604&showAllSites=true	118.1	MKYLRQQsLPPPKFT			QQS*LPPPKFTATVETTIAR	3	722.372	66492	65848	66221	67076	65739	67183	65720	66316	102.683	102.605	102.3	102.888	102.329	103.344	102.46	102.579	12.015	11.752	10.6904	11.1129	8.48678	13.3507	12.3893	12.1568	-0.2215	0.3184	0.3876	0.18	0.443	0.3322	0.1661	0.8029	0.450516	0.425459
211	210	Actin-binding	Limch1;Limch1;Limch1	LIMCH1;LIMCH1 iso2;LIMCH1 iso3	§493;337;337	LIM and calponin homology domains-containing protein 1	Q3UH68;Q3UH68-2;Q3UH68-3	http://www.phosphosite.org/proteinAction.do?id=1909604&showAllSites=true	118.1	MKYLRQQsLPPPKFT			QQS*LPPPKFTATVETTIAR	3	722.372	66873	66238	66603	67464		66802	66087	66757	103.248	103.185	102.874	103.464		102.774	103.005	103.274	12.2175	10.8268	10.3696	14.5654		7.97062	13.5272	13.5622	0.2076	-0.1661	0.2769	0.1246		-0.2076	0.0554	0.1246	0.446123	0.446615
212	211	Actin-binding	Limch1;Limch1;Limch1	LIMCH1;LIMCH1 iso2;LIMCH1 iso3	§493;337;337	LIM and calponin homology domains-containing protein 1	Q3UH68;Q3UH68-2;Q3UH68-3	http://www.phosphosite.org/proteinAction.do?id=1909604&showAllSites=true	118.1	MKYLRQQsLPPPKFT			QQS*LPPPKFTATVETTIAR	3	722.372			66996				65701	66400			103.444				102.429	102.728			11.0325				9.66555	13.7167			0.1938				0.3461	-0.0138
213	212	Actin-binding	Limch1;Limch1;Limch1	LIMCH1;LIMCH1 iso2;LIMCH1 iso3	§672;516;516	LIM and calponin homology domains-containing protein 1	Q3UH68;Q3UH68-2;Q3UH68-3	http://www.phosphosite.org/proteinAction.do?id=1909604&showAllSites=true	118.1	TTTVTRCsPTVALVE			CS*PTVALVEFSSNPQLK	2	978.96	79418	78715	79260	79774	78726	79626	77447	79122	122.08	121.934	121.771	121.872	121.621	121.864	120.306	122.167	18.1656	16.51	17.9788	16.0487	17.4413	17.1518	16.5834	16.6021	0.9806	0.9806	0.8172	0.521	0.9398	0.8683	0.807	0.7763	0.728303	0.723572
214	213	Actin-binding	Limch1;Limch1;Limch1	LIMCH1;LIMCH1 iso2;LIMCH1 iso3	§672;516;516	LIM and calponin homology domains-containing protein 1	Q3UH68;Q3UH68-2;Q3UH68-3	http://www.phosphosite.org/proteinAction.do?id=1909604&showAllSites=true	118.1	TTTVTRCsPTVALVE			CS*PTVALVEFSSNPQLK	3	652.976	79484	78850	79238	79757	78678	80005	77484	79205	122.197	122.137	121.739	121.846	121.554	122.43	120.365	122.29	13.9469	12.5302	14.1831	12.752	12.7399	8	13.0615	12.7932	0.3063	0.1838	0.2757	0.1531	0.3216	-0.0919	0.0459	0.0459	0.66605	0.606108
215	214	Actin-binding	Limch1;Limch1;Limch1	LIMCH1;LIMCH1 iso2;LIMCH1 iso3	§672;516;516	LIM and calponin homology domains-containing protein 1	Q3UH68;Q3UH68-2;Q3UH68-3	http://www.phosphosite.org/proteinAction.do?id=1909604&showAllSites=true	118.1	TTTVTRCsPTVALVE			CS*PTVALVEFSSNPQLK	3	652.976	79871			80118	79088	79625			122.792			122.388	122.154	121.862			8.58503			9.74958	9.07263	13.9626			-0.3829			0.0766	0.1991	0.1685			0.514711
216	215	Actin-binding	Limch1;Limch1;Limch1	LIMCH1;LIMCH1 iso2;LIMCH1 iso3	§672;516;516	LIM and calponin homology domains-containing protein 1	Q3UH68;Q3UH68-2;Q3UH68-3	http://www.phosphosite.org/proteinAction.do?id=1909604&showAllSites=true	118.1	TTTVTRCsPTVALVE			CS*PTVALVEFSSNPQLKNEVPEQGQK	3	989.47	71819	71173	71582	72130	71023	71983	70181	71599	110.571	110.517	110.286	110.403	110.121	110.41	109.264	110.685	17.5072	15.5467	16.6216	21.1261	22.0044	17.2328	17.3002	16.4401	0.8388	0.6064	0.3436	0.192	0.5761	0.3234	0.2729	0.1011	0.751382	0.739922
217	216	Actin-binding	Limch1;Limch1;Limch1	LIMCH1;LIMCH1 iso2;LIMCH1 iso3	§672;516;516	LIM and calponin homology domains-containing protein 1	Q3UH68;Q3UH68-2;Q3UH68-3	http://www.phosphosite.org/proteinAction.do?id=1909604&showAllSites=true	118.1	TTTVTRCsPTVALVE			CS*PTVALVEFSSNPQLKNEVPEQGQKKPEDEMSGK	4	992.717				64014	62763	63828						98.3821	97.9961	98.4232						12.8097	10.4437	6.86012						0.3022	1.5714	1.2491
218	217	Actin-binding	Limch1;Limch1;Limch1	LIMCH1;LIMCH1 iso2;LIMCH1 iso3	§672;516;516	LIM and calponin homology domains-containing protein 1	Q3UH68;Q3UH68-2;Q3UH68-3	http://www.phosphosite.org/proteinAction.do?id=1909604&showAllSites=true	118.1	TTTVTRCsPTVALVE			CS*PTVALVEFSSNPQLKNEVPEQGQKKPEDEMSGK	4	992.717					62817	63762							98.0744	98.3297							5.57187	11.0232							1.2592	0.9267
219	218	Actin-binding	Limch1;Limch1;Limch1	LIMCH1;LIMCH1 iso2;LIMCH1 iso3	§672;516;516	LIM and calponin homology domains-containing protein 1	Q3UH68;Q3UH68-2;Q3UH68-3	http://www.phosphosite.org/proteinAction.do?id=1909604&showAllSites=true	118.1	TTTVTRCsPTVALVE			CS*PTVALVEFSSNPQLKNEVPEQGQKKPEDEMSGKVELVLSQK	4	1216.85	72167								111.087								13.7696								2.3339								0.692486
220	219	Actin-binding	Limch1;Limch1;Limch1	LIMCH1;LIMCH1 iso2;LIMCH1 iso3	§672;516;516	LIM and calponin homology domains-containing protein 1	Q3UH68;Q3UH68-2;Q3UH68-3	http://www.phosphosite.org/proteinAction.do?id=1909604&showAllSites=true	118.1	TTTVTRCsPTVALVE			CS*PTVALVEFSSNPQLKNEVPEQGQKKPEDEMSGKVELVLSQK	5	973.682	72285						70266		111.269						109.39		10.1605						5.60206		0.5854						0.9449		0.602941
221	220	Actin-binding	Limch1;Limch1;Limch1	LIMCH1;LIMCH1 iso2;LIMCH1 iso3	§672;516;516	LIM and calponin homology domains-containing protein 1	Q3UH68;Q3UH68-2;Q3UH68-3	http://www.phosphosite.org/proteinAction.do?id=1909604&showAllSites=true	118.1	TTTVTRCsPTVALVE			CS*PTVALVEFSSNPQLKNEVPEQGQKKPEDEMSGKVELVLSQK	5	973.682	72182								111.11								18.0443								0.9346								0.745054
222	221	Actin-binding	Limch1;Limch1;Limch1	LIMCH1;LIMCH1 iso2;LIMCH1 iso3	§674;518;518	LIM and calponin homology domains-containing protein 1	Q3UH68;Q3UH68-2;Q3UH68-3	http://www.phosphosite.org/proteinAction.do?id=1909604&showAllSites=true	118.1	TVTRCSPtVALVEFS			CSPT*VALVEFSSNPQLK	3	652.976			79739		79136						122.497		122.224						7.5986		8.37263						0.4135		0.245
223	222	Actin-binding	Limch1;Limch1;Limch1	LIMCH1;LIMCH1 iso2;LIMCH1 iso3	§719, §751, §754;563, 595, 598;563, 595, 598	LIM and calponin homology domains-containing protein 1	Q3UH68;Q3UH68-2;Q3UH68-3	http://www.phosphosite.org/proteinAction.do?id=1909604&showAllSites=true	118.1	QKVAKPKsPEPEATL;NPSSQADsPSSEKSP;SQADSPSsEKSPGST			VAKPKS*PEPEATLTFPFLDKM#PETNQLHLPNPSSQADS*PSS*EKSPGSTPFK	6	958.778		78902								122.22								3.86012								-0.6779
224	223	Actin-binding	Limch1;Limch1;Limch1	LIMCH1;LIMCH1 iso2;LIMCH1 iso3	§719, §751, §757;563, 595, 601;563, 595, 601	LIM and calponin homology domains-containing protein 1	Q3UH68;Q3UH68-2;Q3UH68-3	http://www.phosphosite.org/proteinAction.do?id=1909604&showAllSites=true	118.1	QKVAKPKsPEPEATL;NPSSQADsPSSEKSP;DSPSSEKsPGSTPFK			VAKPKS*PEPEATLTFPFLDKM#PETNQLHLPNPSSQADS*PSSEKS*PGSTPFK	5	1150.33							77717	79238							120.722	122.344							4.23882	4.37263							-0.5737	0.4868
225	224	Actin-binding	Limch1;Limch1;Limch1	LIMCH1;LIMCH1 iso2;LIMCH1 iso3	§719, §751, §757;563, 595, 601;563, 595, 601	LIM and calponin homology domains-containing protein 1	Q3UH68;Q3UH68-2;Q3UH68-3	http://www.phosphosite.org/proteinAction.do?id=1909604&showAllSites=true	118.1	QKVAKPKsPEPEATL;NPSSQADsPSSEKSP;DSPSSEKsPGSTPFK			VAKPKS*PEPEATLTFPFLDKM#PETNQLHLPNPSSQADS*PSSEKS*PGSTPFK	6	958.778			79469		78889	79812	77624				122.081		121.86	122.14	120.578				4.4023		3.83268	3.98716	4.1343				-0.1147		0.8657	0.5111	0.292
226	225	Actin-binding	Limch1;Limch1;Limch1	LIMCH1;LIMCH1 iso2;LIMCH1 iso3	§719, §751, §757;563, 595, 601;563, 595, 601	LIM and calponin homology domains-containing protein 1	Q3UH68;Q3UH68-2;Q3UH68-3	http://www.phosphosite.org/proteinAction.do?id=1909604&showAllSites=true	118.1	QKVAKPKsPEPEATL;NPSSQADsPSSEKSP;DSPSSEKsPGSTPFK			VAKPKS*PEPEATLTFPFLDKMPETNQLHLPNPSSQADS*PSSEKS*PGSTPFK	5	1147.13	85146	84336					83259	84619	130.804	130.511					129.237	130.62	3.95861	4.11862					4.24949	4.37675	1.3512	1.5953					1.8481	1.8219
227	226	Actin-binding	Limch1;Limch1;Limch1	LIMCH1;LIMCH1 iso2;LIMCH1 iso3	§719, §751, §757;563, 595, 601;563, 595, 601	LIM and calponin homology domains-containing protein 1	Q3UH68;Q3UH68-2;Q3UH68-3	http://www.phosphosite.org/proteinAction.do?id=1909604&showAllSites=true	118.1	QKVAKPKsPEPEATL;NPSSQADsPSSEKSP;DSPSSEKsPGSTPFK			VAKPKS*PEPEATLTFPFLDKMPETNQLHLPNPSSQADS*PSSEKS*PGSTPFK	6	956.112	85107	84287	85043	85548	84409	85509			130.746	130.44	130.499	130.551	130.147	130.658			4.37572	3.97062	4.09259	4.18575	4.12263	4.26122			0.774	-0.3033	1.7153	0.4079	0.4811	1.1296
228	227	Actin-binding	Limch1;Limch1;Limch1	LIMCH1;LIMCH1 iso2;LIMCH1 iso3	§719, §751, §757;563, 595, 601;563, 595, 601	LIM and calponin homology domains-containing protein 1	Q3UH68;Q3UH68-2;Q3UH68-3	http://www.phosphosite.org/proteinAction.do?id=1909604&showAllSites=true	118.1	QKVAKPKsPEPEATL;NPSSQADsPSSEKSP;DSPSSEKsPGSTPFK			VAKPKS*PEPEATLTFPFLDKMPETNQLHLPNPSSQADS*PSSEKS*PGSTPFK	6	956.112	85147					85337			130.809					130.403			4.15802					3.75696			0.6589					0.753
229	228	Actin-binding	Limch1;Limch1;Limch1	LIMCH1;LIMCH1 iso2;LIMCH1 iso3	§719, §751;563, 595;563, 595	LIM and calponin homology domains-containing protein 1	Q3UH68;Q3UH68-2;Q3UH68-3	http://www.phosphosite.org/proteinAction.do?id=1909604&showAllSites=true	118.1	QKVAKPKsPEPEATL;NPSSQADsPSSEKSP			VAKPKS*PEPEATLTFPFLDKM#PETNQLHLPNPSSQADS*PSSEKSPGSTPFK	5	1134.34				81967			79698	75761				125.179			123.777	116.983				4.34969			4.28651	5.37572				0.0793			1.0579	1.6309
230	229	Actin-binding	Limch1;Limch1;Limch1	LIMCH1;LIMCH1 iso2;LIMCH1 iso3	§719, §751;563, 595;563, 595	LIM and calponin homology domains-containing protein 1	Q3UH68;Q3UH68-2;Q3UH68-3	http://www.phosphosite.org/proteinAction.do?id=1909604&showAllSites=true	118.1	QKVAKPKsPEPEATL;NPSSQADsPSSEKSP			VAKPKS*PEPEATLTFPFLDKM#PETNQLHLPNPSSQADS*PSSEKSPGSTPFK	5	1134.34							73898								114.865								14.6021								1.0667
231	230	Actin-binding	Limch1;Limch1;Limch1	LIMCH1;LIMCH1 iso2;LIMCH1 iso3	§719, §751;563, 595;563, 595	LIM and calponin homology domains-containing protein 1	Q3UH68;Q3UH68-2;Q3UH68-3	http://www.phosphosite.org/proteinAction.do?id=1909604&showAllSites=true	118.1	QKVAKPKsPEPEATL;NPSSQADsPSSEKSP			VAKPKS*PEPEATLTFPFLDKM#PETNQLHLPNPSSQADS*PSSEKSPGSTPFK	6	945.45		75303	75945		75261	76293	73900	75798		116.736	116.788		116.418	116.841	114.868	117.043		4.22475	4.47756		12.9355	13.2104	4.51004	4.27491		0.4548	0.3067		0.4654	0.7404	-0.4337	1.2164
232	231	Actin-binding	Limch1;Limch1;Limch1	LIMCH1;LIMCH1 iso2;LIMCH1 iso3	§719, §751;563, 595;563, 595	LIM and calponin homology domains-containing protein 1	Q3UH68;Q3UH68-2;Q3UH68-3	http://www.phosphosite.org/proteinAction.do?id=1909604&showAllSites=true	118.1	QKVAKPKsPEPEATL;NPSSQADsPSSEKSP			VAKPKS*PEPEATLTFPFLDKM#PETNQLHLPNPSSQADS*PSSEKSPGSTPFK	6	945.45		75259	75651							116.667	116.343							5.00436	11.163							0.7827	0.2327
233	232	Actin-binding	Limch1;Limch1;Limch1	LIMCH1;LIMCH1 iso2;LIMCH1 iso3	§719, §751;563, 595;563, 595	LIM and calponin homology domains-containing protein 1	Q3UH68;Q3UH68-2;Q3UH68-3	http://www.phosphosite.org/proteinAction.do?id=1909604&showAllSites=true	118.1	QKVAKPKsPEPEATL;NPSSQADsPSSEKSP			VAKPKS*PEPEATLTFPFLDKM#PETNQLHLPNPSSQADS*PSSEKSPGSTPFK	6	945.45			81404								125.006								5.90309								-0.0317
234	233	Actin-binding	Limch1;Limch1;Limch1	LIMCH1;LIMCH1 iso2;LIMCH1 iso3	§719, §751;563, 595;563, 595	LIM and calponin homology domains-containing protein 1	Q3UH68;Q3UH68-2;Q3UH68-3	http://www.phosphosite.org/proteinAction.do?id=1909604&showAllSites=true	118.1	QKVAKPKsPEPEATL;NPSSQADsPSSEKSP			VAKPKS*PEPEATLTFPFLDKMPETNQLHLPNPSSQADS*PSSEK	5	970.859			83426	83880	82742						128.048	128.044	127.635						15.4045	13.266	6.31605						0.1133	0.3502	-0.2884
235	234	Actin-binding	Limch1;Limch1;Limch1	LIMCH1;LIMCH1 iso2;LIMCH1 iso3	§719, §751;563, 595;563, 595	LIM and calponin homology domains-containing protein 1	Q3UH68;Q3UH68-2;Q3UH68-3	http://www.phosphosite.org/proteinAction.do?id=1909604&showAllSites=true	118.1	QKVAKPKsPEPEATL;NPSSQADsPSSEKSP			VAKPKS*PEPEATLTFPFLDKMPETNQLHLPNPSSQADS*PSSEK	5	970.859			83293								127.841								12.1367								0.927
236	235	Actin-binding	Limch1;Limch1;Limch1	LIMCH1;LIMCH1 iso2;LIMCH1 iso3	§719, §751;563, 595;563, 595	LIM and calponin homology domains-containing protein 1	Q3UH68;Q3UH68-2;Q3UH68-3	http://www.phosphosite.org/proteinAction.do?id=1909604&showAllSites=true	118.1	QKVAKPKsPEPEATL;NPSSQADsPSSEKSP			VAKPKS*PEPEATLTFPFLDKMPETNQLHLPNPSSQADS*PSSEKSPGSTPFK	5	1131.14		80955	81690	82131	80916		79643	81023		125.362	125.434	125.423	124.91		123.69	125.092		12.032	4.1512	9.52288	9.62525		6.5391	7.57349		1.1316	0.4862	0.4774	1.1051		0.778	0.2741
237	236	Actin-binding	Limch1;Limch1;Limch1	LIMCH1;LIMCH1 iso2;LIMCH1 iso3	§719, §751;563, 595;563, 595	LIM and calponin homology domains-containing protein 1	Q3UH68;Q3UH68-2;Q3UH68-3	http://www.phosphosite.org/proteinAction.do?id=1909604&showAllSites=true	118.1	QKVAKPKsPEPEATL;NPSSQADsPSSEKSP			VAKPKS*PEPEATLTFPFLDKMPETNQLHLPNPSSQADS*PSSEKSPGSTPFK	5	1131.14			81481					81098			125.121					125.202			7.21396					6.77469			0.7691					0.3625
238	237	Actin-binding	Limch1;Limch1;Limch1	LIMCH1;LIMCH1 iso2;LIMCH1 iso3	§719, §751;563, 595;563, 595	LIM and calponin homology domains-containing protein 1	Q3UH68;Q3UH68-2;Q3UH68-3	http://www.phosphosite.org/proteinAction.do?id=1909604&showAllSites=true	118.1	QKVAKPKsPEPEATL;NPSSQADsPSSEKSP			VAKPKS*PEPEATLTFPFLDKMPETNQLHLPNPSSQADS*PSSEKSPGSTPFK	6	942.784	81475		81421	81869		81739		81169	125.234		125.028	125.029		125.021		125.31	6.36957		6.89279	14.1918		7.75449		14.2857	0.6258		1.0819	0.5197		1.0183		0.6788
239	238	Actin-binding	Limch1;Limch1;Limch1	LIMCH1;LIMCH1 iso2;LIMCH1 iso3	§719, §753;563, 597;563, 597	LIM and calponin homology domains-containing protein 1	Q3UH68;Q3UH68-2;Q3UH68-3	http://www.phosphosite.org/proteinAction.do?id=1909604&showAllSites=true	118.1	QKVAKPKsPEPEATL;SSQADSPsSEKSPGS			VAKPKS*PEPEATLTFPFLDKM#PETNQLHLPNPSSQADSPS*SEKSPGSTPFK	5	1134.34	75879	75418			75262				116.7	116.904			116.423				4.00349	8.24336			7.07417				1.3312	1.7896			0.8639
240	239	Actin-binding	Limch1;Limch1;Limch1	LIMCH1;LIMCH1 iso2;LIMCH1 iso3	§719, §753;563, 597;563, 597	LIM and calponin homology domains-containing protein 1	Q3UH68;Q3UH68-2;Q3UH68-3	http://www.phosphosite.org/proteinAction.do?id=1909604&showAllSites=true	118.1	QKVAKPKsPEPEATL;SSQADSPsSEKSPGS			VAKPKS*PEPEATLTFPFLDKM#PETNQLHLPNPSSQADSPS*SEKSPGSTPFK	5	1134.34					80864								124.835								7.28483								0.7758
241	240	Actin-binding	Limch1;Limch1;Limch1	LIMCH1;LIMCH1 iso2;LIMCH1 iso3	§719, §753;563, 597;563, 597	LIM and calponin homology domains-containing protein 1	Q3UH68;Q3UH68-2;Q3UH68-3	http://www.phosphosite.org/proteinAction.do?id=1909604&showAllSites=true	118.1	QKVAKPKsPEPEATL;SSQADSPsSEKSPGS			VAKPKS*PEPEATLTFPFLDKMPETNQLHLPNPSSQADSPS*SEKSPGSTPFK	5	1131.14	81370								125.075								8.97881								1.0167
242	241	Actin-binding	Limch1;Limch1;Limch1	LIMCH1;LIMCH1 iso2;LIMCH1 iso3	§719, §754;563, 598;563, 598	LIM and calponin homology domains-containing protein 1	Q3UH68;Q3UH68-2;Q3UH68-3	http://www.phosphosite.org/proteinAction.do?id=1909604&showAllSites=true	118.1	QKVAKPKsPEPEATL;SQADSPSsEKSPGST			VAKPKS*PEPEATLTFPFLDKMPETNQLHLPNPSSQADSPSS*EKSPGSTPFK	5	1131.14						81796								125.107								7.19246								1.1404
243	242	Actin-binding	Limch1;Limch1;Limch1	LIMCH1;LIMCH1 iso2;LIMCH1 iso3	§719, §757;563, 601;563, 601	LIM and calponin homology domains-containing protein 1	Q3UH68;Q3UH68-2;Q3UH68-3	http://www.phosphosite.org/proteinAction.do?id=1909604&showAllSites=true	118.1	QKVAKPKsPEPEATL;DSPSSEKsPGSTPFK			VAKPKS*PEPEATLTFPFLDKM#PETNQLHLPNPSSQADSPSSEKS*PGSTPFK	5	1134.34	81476		75716		75181	76094			125.236		116.45		116.303	116.546			4.3363		11.1152		6.34872	6.2993			-0.5289		0.9433		0.7493	1.5251
244	243	Actin-binding	Limch1;Limch1;Limch1	LIMCH1;LIMCH1 iso2;LIMCH1 iso3	§719, §757;563, 601;563, 601	LIM and calponin homology domains-containing protein 1	Q3UH68;Q3UH68-2;Q3UH68-3	http://www.phosphosite.org/proteinAction.do?id=1909604&showAllSites=true	118.1	QKVAKPKsPEPEATL;DSPSSEKsPGSTPFK			VAKPKS*PEPEATLTFPFLDKM#PETNQLHLPNPSSQADSPSSEKS*PGSTPFK	6	945.45						76033								116.455								4.85387								-0.4125
245	244	Actin-binding	Limch1;Limch1;Limch1	LIMCH1;LIMCH1 iso2;LIMCH1 iso3	§719, §757;563, 601;563, 601	LIM and calponin homology domains-containing protein 1	Q3UH68;Q3UH68-2;Q3UH68-3	http://www.phosphosite.org/proteinAction.do?id=1909604&showAllSites=true	118.1	QKVAKPKsPEPEATL;DSPSSEKsPGSTPFK			VAKPKS*PEPEATLTFPFLDKMPETNQLHLPNPSSQADSPSSEKS*PGSTPFK	5	1131.14				81847								124.993								6.00966								0.5746
246	245	Actin-binding	Limch1;Limch1;Limch1	LIMCH1;LIMCH1 iso2;LIMCH1 iso3	§719, 746, 747;563, 590, 591;563, 590, 591	LIM and calponin homology domains-containing protein 1	Q3UH68;Q3UH68-2;Q3UH68-3	http://www.phosphosite.org/proteinAction.do?id=1909604&showAllSites=true	118.1	QKVAKPKsPEPEATL;QLHLPNPsSQADSPS;LHLPNPSsQADSPSS			VAKPKS*PEPEATLTFPFLDKMPETNQLHLPNPS*S*QADSPSSEKSPGSTPFK	6	956.112				85743								130.859								4.47886								0.3242
247	246	Actin-binding	Limch1;Limch1;Limch1	LIMCH1;LIMCH1 iso2;LIMCH1 iso3	§719, 747;563, 591;563, 591	LIM and calponin homology domains-containing protein 1	Q3UH68;Q3UH68-2;Q3UH68-3	http://www.phosphosite.org/proteinAction.do?id=1909604&showAllSites=true	118.1	QKVAKPKsPEPEATL;LHLPNPSsQADSPSS			VAKPKS*PEPEATLTFPFLDKMPETNQLHLPNPSS*QADSPSSEK	5	970.859							81784								126.963								5.19314								1.8643
248	247	Actin-binding	Limch1;Limch1;Limch1	LIMCH1;LIMCH1 iso2;LIMCH1 iso3	§719, 747;563, 591;563, 591	LIM and calponin homology domains-containing protein 1	Q3UH68;Q3UH68-2;Q3UH68-3	http://www.phosphosite.org/proteinAction.do?id=1909604&showAllSites=true	118.1	QKVAKPKsPEPEATL;LHLPNPSsQADSPSS			VAKPKS*PEPEATLTFPFLDKMPETNQLHLPNPSS*QADSPSSEKSPGSTPFK	4	1413.67	81479								125.24								4.6216								-1.0752
249	248	Actin-binding	Limch1;Limch1;Limch1	LIMCH1;LIMCH1 iso2;LIMCH1 iso3	§719;563;563	LIM and calponin homology domains-containing protein 1	Q3UH68;Q3UH68-2;Q3UH68-3	http://www.phosphosite.org/proteinAction.do?id=1909604&showAllSites=true	118.1	QKVAKPKsPEPEATL			S*PEPEATLTFPFLDK	2	886.413			95941	96377							147.262	147.197							10.719	11.1284							0.5189	0.1805
250	249	Actin-binding	Limch1;Limch1;Limch1	LIMCH1;LIMCH1 iso2;LIMCH1 iso3	§719;563;563	LIM and calponin homology domains-containing protein 1	Q3UH68;Q3UH68-2;Q3UH68-3	http://www.phosphosite.org/proteinAction.do?id=1909604&showAllSites=true	118.1	QKVAKPKsPEPEATL			VAKPKS*PEPEATLTFPFLDK	3	765.727	77484	76833	77308	77814	76693	77726			119.155	119.085	118.847	118.934	118.601	119.027			11.3507	11.857	16.063	16.3439	10.3851	9.76195			-0.0522	0.1959	0.3265	0.4179	0.0392	0.209			0.573714	0.609758
251	250	Actin-binding	Limch1;Limch1;Limch1	LIMCH1;LIMCH1 iso2;LIMCH1 iso3	§719;563;563	LIM and calponin homology domains-containing protein 1	Q3UH68;Q3UH68-2;Q3UH68-3	http://www.phosphosite.org/proteinAction.do?id=1909604&showAllSites=true	118.1	QKVAKPKsPEPEATL			VAKPKS*PEPEATLTFPFLDK	3	765.727						77691								118.974								13.1959								0.1959
252	251	Actin-binding	Limch1;Limch1;Limch1	LIMCH1;LIMCH1 iso2;LIMCH1 iso3	§751, §754;595, 598;595, 598	LIM and calponin homology domains-containing protein 1	Q3UH68;Q3UH68-2;Q3UH68-3	http://www.phosphosite.org/proteinAction.do?id=1909604&showAllSites=true	118.1	NPSSQADsPSSEKSP;SQADSPSsEKSPGST			MPETNQLHLPNPSSQADS*PSS*EKSPGSTPFK	4	864.627						62514								96.5183								3.68613								-0.1041
253	252	Actin-binding	Limch1;Limch1;Limch1	LIMCH1;LIMCH1 iso2;LIMCH1 iso3	§751, §754;595, 598;595, 598	LIM and calponin homology domains-containing protein 1	Q3UH68;Q3UH68-2;Q3UH68-3	http://www.phosphosite.org/proteinAction.do?id=1909604&showAllSites=true	118.1	NPSSQADsPSSEKSP;SQADSPSsEKSPGST			SPEPEATLTFPFLDKMPETNQLHLPNPSSQADS*PSS*EKSPGSTPFK	5	1026.47	91177								140.157								4.6925								0.0195
254	253	Actin-binding	Limch1;Limch1;Limch1	LIMCH1;LIMCH1 iso2;LIMCH1 iso3	§751, §757;595, 601;595, 601	LIM and calponin homology domains-containing protein 1	Q3UH68;Q3UH68-2;Q3UH68-3	http://www.phosphosite.org/proteinAction.do?id=1909604&showAllSites=true	118.1	NPSSQADsPSSEKSP;DSPSSEKsPGSTPFK			MPETNQLHLPNPSSQADS*PSSEKS*PGSTPFK	4	864.627				62698								96.4792								13.1361								-0.3238
255	254	Actin-binding	Limch1;Limch1;Limch1	LIMCH1;LIMCH1 iso2;LIMCH1 iso3	§751, §757;595, 601;595, 601	LIM and calponin homology domains-containing protein 1	Q3UH68;Q3UH68-2;Q3UH68-3	http://www.phosphosite.org/proteinAction.do?id=1909604&showAllSites=true	118.1	NPSSQADsPSSEKSP;DSPSSEKsPGSTPFK			SPEPEATLTFPFLDKMPETNQLHLPNPSSQADS*PSSEKS*PGSTPFK	4	1282.84				91541								139.74								3.72816								3.882
256	255	Actin-binding	Limch1;Limch1;Limch1	LIMCH1;LIMCH1 iso2;LIMCH1 iso3	§751, §757;595, 601;595, 601	LIM and calponin homology domains-containing protein 1	Q3UH68;Q3UH68-2;Q3UH68-3	http://www.phosphosite.org/proteinAction.do?id=1909604&showAllSites=true	118.1	NPSSQADsPSSEKSP;DSPSSEKsPGSTPFK			SPEPEATLTFPFLDKMPETNQLHLPNPSSQADS*PSSEKS*PGSTPFK	5	1026.47			91025		90701						139.651		139.709						4.04915		3.80134						3.5851		1.6659
257	256	Actin-binding	Limch1;Limch1;Limch1	LIMCH1;LIMCH1 iso2;LIMCH1 iso3	§751;595;595	LIM and calponin homology domains-containing protein 1	Q3UH68;Q3UH68-2;Q3UH68-3	http://www.phosphosite.org/proteinAction.do?id=1909604&showAllSites=true	118.1	NPSSQADsPSSEKSP			SPEPEATLTFPFLDKM#PETNQLHLPNPSSQADS*PSSEKSPGSTPFK	5	1013.68			81204								124.703								7.56384								1.5587
258	257	Actin-binding	Limch1;Limch1;Limch1	LIMCH1;LIMCH1 iso2;LIMCH1 iso3	§751;595;595	LIM and calponin homology domains-containing protein 1	Q3UH68;Q3UH68-2;Q3UH68-3	http://www.phosphosite.org/proteinAction.do?id=1909604&showAllSites=true	118.1	NPSSQADsPSSEKSP			SPEPEATLTFPFLDKMPETNQLHLPNPSSQADS*PSSEKSPGSTPFK	5	1010.48				87407								133.389								12.2418								1.8902
259	258	Actin-binding	Limch1;Limch1;Limch1	LIMCH1;LIMCH1 iso2;LIMCH1 iso3	§754, §757;598, 601;598, 601	LIM and calponin homology domains-containing protein 1	Q3UH68;Q3UH68-2;Q3UH68-3	http://www.phosphosite.org/proteinAction.do?id=1909604&showAllSites=true	118.1	SQADSPSsEKSPGST;DSPSSEKsPGSTPFK			MPETNQLHLPNPSSQADSPSS*EKS*PGSTPFK	3	1152.5			62183								96.39								4.66154								2.1345
260	259	Actin-binding	Limch1;Limch1;Limch1	LIMCH1;LIMCH1 iso2;LIMCH1 iso3	§754;598;598	LIM and calponin homology domains-containing protein 1	Q3UH68;Q3UH68-2;Q3UH68-3	http://www.phosphosite.org/proteinAction.do?id=1909604&showAllSites=true	118.1	SQADSPSsEKSPGST			MPETNQLHLPNPSSQADSPSS*EKSPGSTPFK	4	844.635			57993								90.2284								7.38405								0.8643
261	260	Actin-binding	Limch1;Limch1;Limch1	LIMCH1;LIMCH1 iso2;LIMCH1 iso3	§757;601;601	LIM and calponin homology domains-containing protein 1	Q3UH68;Q3UH68-2;Q3UH68-3	http://www.phosphosite.org/proteinAction.do?id=1909604&showAllSites=true	118.1	DSPSSEKsPGSTPFK			MPETNQLHLPNPSSQADSPSSEKS*PGSTPFK	4	844.635			57954	58578	57333						90.1735	90.4278	90.0232						9.98716	9.767	9.41229						0.7696	0.3197	1.255
262	261	Actin-binding	Limch1;Limch1;Limch1	LIMCH1;LIMCH1 iso2;LIMCH1 iso3	§757;601;601	LIM and calponin homology domains-containing protein 1	Q3UH68;Q3UH68-2;Q3UH68-3	http://www.phosphosite.org/proteinAction.do?id=1909604&showAllSites=true	118.1	DSPSSEKsPGSTPFK			SPEPEATLTFPFLDKMPETNQLHLPNPSSQADSPSSEKS*PGSTPFK	4	1262.84				87366	86395							133.332	133.158							4.96257	4.74715							-0.8077	1.3382
263	262	Actin-binding	Limch1;Limch1;Limch1	LIMCH1;LIMCH1 iso2;LIMCH1 iso3	§757;601;601	LIM and calponin homology domains-containing protein 1	Q3UH68;Q3UH68-2;Q3UH68-3	http://www.phosphosite.org/proteinAction.do?id=1909604&showAllSites=true	118.1	DSPSSEKsPGSTPFK			SPEPEATLTFPFLDKMPETNQLHLPNPSSQADSPSSEKS*PGSTPFK	5	1010.48			86862								133.264								11.5287								1.7714
264	263	Actin-binding	Limch1;Limch1;Limch1	LIMCH1;LIMCH1 iso2;LIMCH1 iso3	§760;604;604	LIM and calponin homology domains-containing protein 1	Q3UH68;Q3UH68-2;Q3UH68-3	http://www.phosphosite.org/proteinAction.do?id=1909604&showAllSites=true	118.1	SSEKSPGsTPFKFWA			MPETNQLHLPNPSSQADSPSSEKSPGS*TPFK	4	844.635				58525								90.351								11.5986								0.2249
265	264	Actin-binding	Limch1;Limch1;Limch1	LIMCH1;LIMCH1 iso2;LIMCH1 iso3	§899;743;743	LIM and calponin homology domains-containing protein 1	Q3UH68;Q3UH68-2;Q3UH68-3	http://www.phosphosite.org/proteinAction.do?id=1909604&showAllSites=true	118.1	LPEEQSLtPSPSANP			EGGLPEEQSLT*PSPSANPEISVSK	3	845.062				59610								91.9366								9.90309								-0.0947
266	265	Actin-binding	Limch1;Limch1;Limch1	LIMCH1;LIMCH1 iso2;LIMCH1 iso3	§901;745;745	LIM and calponin homology domains-containing protein 1	Q3UH68;Q3UH68-2;Q3UH68-3	http://www.phosphosite.org/proteinAction.do?id=1909604&showAllSites=true	118.1	EEQSLTPsPSANPEI			EGGLPEEQSLTPS*PSANPEISVSK	2	1267.09	61785			62188	60938				95.7864			95.7348	95.3434				14.1884			14.6737	13.9788				1.5626			1.5626	4.1118				0.0855437
267	266	Actin-binding	Limch1;Limch1;Limch1	LIMCH1;LIMCH1 iso2;LIMCH1 iso3	§901;745;745	LIM and calponin homology domains-containing protein 1	Q3UH68;Q3UH68-2;Q3UH68-3	http://www.phosphosite.org/proteinAction.do?id=1909604&showAllSites=true	118.1	EEQSLTPsPSANPEI			EGGLPEEQSLTPS*PSANPEISVSK	3	845.062	61696	61135	61526	62130	60899	61807	61197	61772	95.6552	95.7145	95.4334	95.652	95.2886	95.4792	95.7219	95.8261	13.4498	12.1175	13.2218	11.7235	11.644	13.6596	10.6216	12.0066	0.639	0.7337	0.568	0.5562	0.497	0.213	0.497	0.284	0.12919	0.112072
268	267	Actin-binding	Limch1;Limch1;Limch1	LIMCH1;LIMCH1 iso2;LIMCH1 iso3	§973;817;817	LIM and calponin homology domains-containing protein 1	Q3UH68;Q3UH68-2;Q3UH68-3	http://www.phosphosite.org/proteinAction.do?id=1909604&showAllSites=true	118.1	TINHQMEsPGERRKS			TINHQM#ES*PGER	2	747.806	16231	14529	22160	22995	22013	15489	14718	15357	27.2403	25.6979	37.0024	37.6102	37.3002	25.4241	25.4703	25.6017	4.54975	8.44612	8.3019	7.1261	10.71	8.67985	9.16178	10.2503	0.4814	-0.0802	0.0669	0.2407	0.214	0.2674	0.2808	0.107	0.00558758	0.484428
269	268	Actin-binding	Limch1;Limch1;Limch1	LIMCH1;LIMCH1 iso2;LIMCH1 iso3	§973;817;817	LIM and calponin homology domains-containing protein 1	Q3UH68;Q3UH68-2;Q3UH68-3	http://www.phosphosite.org/proteinAction.do?id=1909604&showAllSites=true	118.1	TINHQMEsPGERRKS			TINHQM#ES*PGER	2	747.806	14874	21960	14715	15517	14540	16716			24.9541	37.4446	24.9715	25.7977	24.961	27.4796			8.58838	9.83268	8.35262	8.64975	10.317	3.64397			0.5215	0.0936	0.214	0.3343	0.3343	0.2942			0.485459	0.540601
270	269	Actin-binding	Limch1;Limch1;Limch1	LIMCH1;LIMCH1 iso2;LIMCH1 iso3	§973;817;817	LIM and calponin homology domains-containing protein 1	Q3UH68;Q3UH68-2;Q3UH68-3	http://www.phosphosite.org/proteinAction.do?id=1909604&showAllSites=true	118.1	TINHQMEsPGERRKS			TINHQM#ES*PGER	2	747.806	22489								37.2253								10.1487								0.0936								0.545849
271	270	Actin-binding	Limch1;Limch1;Limch1	LIMCH1;LIMCH1 iso2;LIMCH1 iso3	§973;817;817	LIM and calponin homology domains-containing protein 1	Q3UH68;Q3UH68-2;Q3UH68-3	http://www.phosphosite.org/proteinAction.do?id=1909604&showAllSites=true	118.1	TINHQMEsPGERRKS			TINHQM#ES*PGER	3	498.873	22455	22007	22175	22930	21992		22192	22822	37.1735	37.5135	37.0252	37.5138	37.2686		37.3398	37.4852	8.75203	6.59176	9.07469	8.46597	9.37986		8.95078	9.10568	-0.4009	-0.3809	-0.3608	-0.4009	-0.461		-0.1604	-0.0601	0.369125	0.236055
272	271	Actin-binding	Limch1;Limch1;Limch1	LIMCH1;LIMCH1 iso2;LIMCH1 iso3	§973;817;817	LIM and calponin homology domains-containing protein 1	Q3UH68;Q3UH68-2;Q3UH68-3	http://www.phosphosite.org/proteinAction.do?id=1909604&showAllSites=true	118.1	TINHQMEsPGERRKS			TINHQM#ES*PGERR	3	550.907	12610	12393		13064	12697	13537		13500	21.2032	22.4183		21.9064	21.9227	22.3548		22.7629	5.81816	7.04191		6.95078	7.37161	6.64397		6.61798	-0.0726	-0.0363		-0.0726	-0.0363			0.0545	0.276694	0.375308
273	272	Actin-binding	Limch1;Limch1;Limch1	LIMCH1;LIMCH1 iso2;LIMCH1 iso3	§973;817;817	LIM and calponin homology domains-containing protein 1	Q3UH68;Q3UH68-2;Q3UH68-3	http://www.phosphosite.org/proteinAction.do?id=1909604&showAllSites=true	118.1	TINHQMEsPGERRKS			TINHQM#ES*PGERR	3	550.907		18318		19297						31.6026		31.6992						5.28819		5.97881						-0.1089		-0.1089						0.10721
274	273	Actin-binding	Limch1;Limch1;Limch1	LIMCH1;LIMCH1 iso2;LIMCH1 iso3	§973;817;817	LIM and calponin homology domains-containing protein 1	Q3UH68;Q3UH68-2;Q3UH68-3	http://www.phosphosite.org/proteinAction.do?id=1909604&showAllSites=true	118.1	TINHQMEsPGERRKS			TINHQM#ES*PGERRK	3	593.605	11107							11021	18.9402							18.9571	7.41005							5.45967	0.0842							0.1685	0.451625
275	274	Actin-binding	Limch1;Limch1;Limch1	LIMCH1;LIMCH1 iso2;LIMCH1 iso3	§973;817;817	LIM and calponin homology domains-containing protein 1	Q3UH68;Q3UH68-2;Q3UH68-3	http://www.phosphosite.org/proteinAction.do?id=1909604&showAllSites=true	118.1	TINHQMEsPGERRKS			TINHQM#ES*PGERRK	4	445.456	11103								18.935								5.32422								-0.1122								0.323131
276	275	Actin-binding	Limch1;Limch1;Limch1	LIMCH1;LIMCH1 iso2;LIMCH1 iso3	§973;817;817	LIM and calponin homology domains-containing protein 1	Q3UH68;Q3UH68-2;Q3UH68-3	http://www.phosphosite.org/proteinAction.do?id=1909604&showAllSites=true	118.1	TINHQMEsPGERRKS			TINHQMES*PGER	2	739.808	22454	21922	22106	22863	21967	22947	22176	22766	37.1722	37.3876	36.9169	37.4185	37.2322	37.5399	37.3156	37.4012	8.90309	8.34294	8.43063	7.61439	8.16052	8.06905	8.451	8.32148	0.2839	0.2839	0.365	0.3379	0.3379	0.365	0.1487	0.3785	0.475963	0.462206
277	276	Actin-binding	Limch1;Limch1;Limch1	LIMCH1;LIMCH1 iso2;LIMCH1 iso3	§973;817;817	LIM and calponin homology domains-containing protein 1	Q3UH68;Q3UH68-2;Q3UH68-3	http://www.phosphosite.org/proteinAction.do?id=1909604&showAllSites=true	118.1	TINHQMEsPGERRKS			TINHQMES*PGER	2	739.808			22118								36.933								8.18977								0.365
278	277	Actin-binding	Limch1;Limch1;Limch1	LIMCH1;LIMCH1 iso2;LIMCH1 iso3	§973;817;817	LIM and calponin homology domains-containing protein 1	Q3UH68;Q3UH68-2;Q3UH68-3	http://www.phosphosite.org/proteinAction.do?id=1909604&showAllSites=true	118.1	TINHQMEsPGERRKS			TINHQMES*PGER	3	493.541	22393	21889	22355	22821	21915	23163	22145	22721	37.0806	37.3366	37.3075	37.3528	37.1571	37.876	37.2677	37.3316	9.27491	8.65758	5.65758	8.27165	8.53313	7.24185	9.62893	9.44612	-0.0405		0.0203	0.1013	0.1013	-0.1621	-0.0608	0.2026	0.312137	0.285433
279	278	Actin-binding	Limch1;Limch1;Limch1	LIMCH1;LIMCH1 iso2;LIMCH1 iso3	§973;817;817	LIM and calponin homology domains-containing protein 1	Q3UH68;Q3UH68-2;Q3UH68-3	http://www.phosphosite.org/proteinAction.do?id=1909604&showAllSites=true	118.1	TINHQMEsPGERRKS			TINHQMES*PGER	3	493.541			22097		22163	23208					36.9019		37.5354	37.9522					9.34775		6.65561	6.26922					0.1013		0.081
280	279	Actin-binding	Limch1;Limch1;Limch1	LIMCH1;LIMCH1 iso2;LIMCH1 iso3	§973;817;817	LIM and calponin homology domains-containing protein 1	Q3UH68;Q3UH68-2;Q3UH68-3	http://www.phosphosite.org/proteinAction.do?id=1909604&showAllSites=true	118.1	TINHQMEsPGERRKS			TINHQMES*PGER	3	493.541						22909								37.4831								8.9393								0.1216
281	280	Actin-binding	Limch1;Limch1;Limch1	LIMCH1;LIMCH1 iso2;LIMCH1 iso3	§973;817;817	LIM and calponin homology domains-containing protein 1	Q3UH68;Q3UH68-2;Q3UH68-3	http://www.phosphosite.org/proteinAction.do?id=1909604&showAllSites=true	118.1	TINHQMEsPGERRKS			TINHQMES*PGERR	2	817.859	18858	18333	18719	19315	18405	19449		19236	31.3699	31.6258	31.4376	31.7263	31.3215	31.7871		31.8197	6.75203	7.24718	6.56703	7.92445	4.75945	7.56225		3.73518	0.5135	0.2079	0.0856	0.7092	-0.5013	0.5747		-0.1834	0.308417	0.483285
282	281	Actin-binding	Limch1;Limch1;Limch1	LIMCH1;LIMCH1 iso2;LIMCH1 iso3	§973;817;817	LIM and calponin homology domains-containing protein 1	Q3UH68;Q3UH68-2;Q3UH68-3	http://www.phosphosite.org/proteinAction.do?id=1909604&showAllSites=true	118.1	TINHQMEsPGERRKS			TINHQMES*PGERR	3	545.575	18758	18280	18642	19259	18340	19399	18548	19196	31.2043	31.542	31.3191	31.6388	31.2121	31.6979	31.5918	31.7567	7.00305	8.03668	6.53462	7.34872	6.74473	7.44977	6.03105	6.82681	-0.11	-0.1466	-0.055	0.11	-0.2383	-0.2749	-0.3299	-0.2016	0.322477	0.327383
283	282	Actin-binding	Limch1;Limch1;Limch1	LIMCH1;LIMCH1 iso2;LIMCH1 iso3	§973;817;817	LIM and calponin homology domains-containing protein 1	Q3UH68;Q3UH68-2;Q3UH68-3	http://www.phosphosite.org/proteinAction.do?id=1909604&showAllSites=true	118.1	TINHQMEsPGERRKS			TINHQMES*PGERRK	3	588.273	15544	15349					15622		26.0723	27.0559					26.9622		4.284	5.24565					5.66555		0.085	0.187					0.255		0.0598039	0.000291007
284	283	Actin-binding	Limch1;Limch1;Limch1	LIMCH1;LIMCH1 iso2;LIMCH1 iso3	§973;817;817	LIM and calponin homology domains-containing protein 1	Q3UH68;Q3UH68-2;Q3UH68-3	http://www.phosphosite.org/proteinAction.do?id=1909604&showAllSites=true	118.1	TINHQMEsPGERRKS			TINHQMES*PGERRK	4	441.457							15594	16314							26.9157	27.1676							6.90309	8.02							-0.1586	-0.0906
285	284	Actin-binding	Limch1;Limch1;Limch1	LIMCH1;LIMCH1 iso2;LIMCH1 iso3	179;23;223	LIM and calponin homology domains-containing protein 1	Q3UH68;Q3UH68-2;Q3UH68-3	http://www.phosphosite.org/proteinAction.do?id=1909604&showAllSites=true	118.1	RSIRDSGyIDCWDSE			SIRDSGY*IDCWDSER	3	646.928						58024								89.9106								4.50724								0.1237
286	285	Actin-binding	Limch1;Limch1;Limch1	LIMCH1;LIMCH1 iso2;LIMCH1 iso3	188;32;232	LIM and calponin homology domains-containing protein 1	Q3UH68;Q3UH68-2;Q3UH68-3	http://www.phosphosite.org/proteinAction.do?id=1909604&showAllSites=true	118.1	DCWDSERsDSLSPPR			DSGYIDCWDSERS*DSLSPPR	3	807.993					61351	62278							95.9444	96.1637							10.5031	10.3134							0.7178	0.6188
287	286	Actin-binding	Limch1;Limch1;Limch1	LIMCH1;LIMCH1 iso2;LIMCH1 iso3	523;367;367	LIM and calponin homology domains-containing protein 1	Q3UH68;Q3UH68-2;Q3UH68-3	http://www.phosphosite.org/proteinAction.do?id=1909604&showAllSites=true	118.1	IASAGTGsPSKIITP			TSVPESIASAGTGS*PSK	2	828.38		43877	44026	44729	43521	44596				70.311	69.8218	70.1545	69.7043	70.1264				8.59007	11.5575	10.426	9.51286	10.1331				0.2414	0.7002	0.8209	0.507	0.5191				0.00211892
288	287	Actin-binding	Limch1;Limch1;Limch1	LIMCH1;LIMCH1 iso2;LIMCH1 iso3	629;473;473	LIM and calponin homology domains-containing protein 1	Q3UH68;Q3UH68-2;Q3UH68-3	http://www.phosphosite.org/proteinAction.do?id=1909604&showAllSites=true	118.1	NSAPQELtAASEETE			KPNSAPQELT*AASEETESNGQEDEDGEERPGTGDLEPDSAEPQHFTTTVTR	4	1391.86								53433								83.3575								8.0716								-0.855
289	288	Actin-binding	Limch1;Limch1;Limch1	LIMCH1;LIMCH1 iso2;LIMCH1 iso3	632, 637;476, 481;476, 481	LIM and calponin homology domains-containing protein 1	Q3UH68;Q3UH68-2;Q3UH68-3	http://www.phosphosite.org/proteinAction.do?id=1909604&showAllSites=true	118.1	PQELTAAsEETESNG;AASEETEsNGQEDED			KPNSAPQELTAAS*EETES*NGQEDEDGEERPGTGDLEPDSAEPQHFTTTVTR	5	1129.68	53881	53415	53793			53910			84.0641	84.2925	84.0482			83.7454			18.4425	16.1469	19.1506			4.6968			-0.2036	0.0797	0.4072			0.9737
290	289	Actin-binding	Limch1;Limch1;Limch1	LIMCH1;LIMCH1 iso2;LIMCH1 iso3	632, 637;476, 481;476, 481	LIM and calponin homology domains-containing protein 1	Q3UH68;Q3UH68-2;Q3UH68-3	http://www.phosphosite.org/proteinAction.do?id=1909604&showAllSites=true	118.1	PQELTAAsEETESNG;AASEETEsNGQEDED			KPNSAPQELTAAS*EETES*NGQEDEDGEERPGTGDLEPDSAEPQHFTTTVTR	5	1129.68			53824								84.0962								6.44855								0.4072
291	290	Actin-binding	Limch1;Limch1;Limch1	LIMCH1;LIMCH1 iso2;LIMCH1 iso3	635, 637;479, 481;479, 481	LIM and calponin homology domains-containing protein 1	Q3UH68;Q3UH68-2;Q3UH68-3	http://www.phosphosite.org/proteinAction.do?id=1909604&showAllSites=true	118.1	LTAASEEtESNGQED;AASEETEsNGQEDED			KPNSAPQELTAASEET*ES*NGQEDEDGEERPGTGDLEPDSAEPQHFTTTVTR	4	1411.85			53834								84.1092								6.19179								-1.9053
292	291	Actin-binding	Limch1;Limch1;Limch1	LIMCH1;LIMCH1 iso2;LIMCH1 iso3	635, 637;479, 481;479, 481	LIM and calponin homology domains-containing protein 1	Q3UH68;Q3UH68-2;Q3UH68-3	http://www.phosphosite.org/proteinAction.do?id=1909604&showAllSites=true	118.1	LTAASEEtESNGQED;AASEETEsNGQEDED			KPNSAPQELTAASEET*ES*NGQEDEDGEERPGTGDLEPDSAEPQHFTTTVTR	4	1411.85			53862								84.1495								4.52578								-1.9053
293	292	Actin-binding	Limch1;Limch1;Limch1	LIMCH1;LIMCH1 iso2;LIMCH1 iso3	635, 637;479, 481;479, 481	LIM and calponin homology domains-containing protein 1	Q3UH68;Q3UH68-2;Q3UH68-3	http://www.phosphosite.org/proteinAction.do?id=1909604&showAllSites=true	118.1	LTAASEEtESNGQED;AASEETEsNGQEDED			KPNSAPQELTAASEET*ES*NGQEDEDGEERPGTGDLEPDSAEPQHFTTTVTR	5	1129.68				55462	52879		53352	55085				85.8002	83.3946		83.9698	85.7774				12.3526	7.73049		6.90658	12.0526				2.815	0.9737		2.1245	3.47
294	293	Actin-binding	Limch1;Limch1;Limch1	LIMCH1;LIMCH1 iso2;LIMCH1 iso3	635, 651;479, 495;479, 495	LIM and calponin homology domains-containing protein 1	Q3UH68;Q3UH68-2;Q3UH68-3	http://www.phosphosite.org/proteinAction.do?id=1909604&showAllSites=true	118.1	LTAASEEtESNGQED;DGEERPGtGDLEPDS			KPNSAPQELTAASEET*ESNGQEDEDGEERPGT*GDLEPDSAEPQHFTTTVTR	5	1129.68	54678								85.2328								7.12033								-0.239
295	294	Actin-binding	Limch1;Limch1;Limch1	LIMCH1;LIMCH1 iso2;LIMCH1 iso3	635;479;479	LIM and calponin homology domains-containing protein 1	Q3UH68;Q3UH68-2;Q3UH68-3	http://www.phosphosite.org/proteinAction.do?id=1909604&showAllSites=true	118.1	LTAASEEtESNGQED			KPNSAPQELTAASEET*ESNGQEDEDGEERPGTGDLEPDSAEPQHFTTTVTR	5	1113.69	52257							53044	81.6743							82.7662	6.23136							18.2807	2.8464							1.1493
296	295	Actin-binding	Limch1;Limch1;Limch1	LIMCH1;LIMCH1 iso2;LIMCH1 iso3	637, 651;481, 495;481, 495	LIM and calponin homology domains-containing protein 1	Q3UH68;Q3UH68-2;Q3UH68-3	http://www.phosphosite.org/proteinAction.do?id=1909604&showAllSites=true	118.1	AASEETEsNGQEDED;DGEERPGtGDLEPDS			KPNSAPQELTAASEETES*NGQEDEDGEERPGT*GDLEPDSAEPQHFTTTVTR	4	1411.85		54082		55054	53900					85.2767		85.2149	84.9126					15.4056		7.92445	6.75945					0.7933		0.9491	0.8924
297	296	Actin-binding	Limch1;Limch1;Limch1	LIMCH1;LIMCH1 iso2;LIMCH1 iso3	637, 651;481, 495;481, 495	LIM and calponin homology domains-containing protein 1	Q3UH68;Q3UH68-2;Q3UH68-3	http://www.phosphosite.org/proteinAction.do?id=1909604&showAllSites=true	118.1	AASEETEsNGQEDED;DGEERPGtGDLEPDS			KPNSAPQELTAASEETES*NGQEDEDGEERPGT*GDLEPDSAEPQHFTTTVTR	4	1411.85		54338								85.6446								11.4895								1.3812
298	297	Actin-binding	Limch1;Limch1;Limch1	LIMCH1;LIMCH1 iso2;LIMCH1 iso3	637, 651;481, 495;481, 495	LIM and calponin homology domains-containing protein 1	Q3UH68;Q3UH68-2;Q3UH68-3	http://www.phosphosite.org/proteinAction.do?id=1909604&showAllSites=true	118.1	AASEETEsNGQEDED;DGEERPGtGDLEPDS			KPNSAPQELTAASEETES*NGQEDEDGEERPGT*GDLEPDSAEPQHFTTTVTR	5	1129.68	54648					54563			85.1898					84.6985			11.27					13.8153			-0.239					-0.4515
299	298	Actin-binding	Limch1;Limch1;Limch1	LIMCH1;LIMCH1 iso2;LIMCH1 iso3	637, 651;481, 495;481, 495	LIM and calponin homology domains-containing protein 1	Q3UH68;Q3UH68-2;Q3UH68-3	http://www.phosphosite.org/proteinAction.do?id=1909604&showAllSites=true	118.1	AASEETEsNGQEDED;DGEERPGtGDLEPDS			KPNSAPQELTAASEETES*NGQEDEDGEERPGT*GDLEPDSAEPQHFTTTVTR	5	1129.68						54582								84.7268								16.0453								-0.4338
300	299	Actin-binding	Limch1;Limch1;Limch1	LIMCH1;LIMCH1 iso2;LIMCH1 iso3	637;481;481	LIM and calponin homology domains-containing protein 1	Q3UH68;Q3UH68-2;Q3UH68-3	http://www.phosphosite.org/proteinAction.do?id=1909604&showAllSites=true	118.1	AASEETEsNGQEDED			KPNSAPQELTAASEETES*NGQEDEDGEERPGTGDLEPDSAEPQHFTTTVTR	4	1391.86		51984	52299		51605			53286		82.1873	81.8688		81.5512			83.1297		12.1238	19.1864		11.1746			13.2774		0.7616	0.8047		0.5101			-0.8119
301	300	Actin-binding	Limch1;Limch1;Limch1	LIMCH1;LIMCH1 iso2;LIMCH1 iso3	637;481;481	LIM and calponin homology domains-containing protein 1	Q3UH68;Q3UH68-2;Q3UH68-3	http://www.phosphosite.org/proteinAction.do?id=1909604&showAllSites=true	118.1	AASEETEsNGQEDED			KPNSAPQELTAASEETES*NGQEDEDGEERPGTGDLEPDSAEPQHFTTTVTR	5	1113.69	53132	52244		53132	51565	111905	52406	53185	82.961	82.5637		82.4058	81.4952	171.769	82.5926	82.9801	28.4012	20.5575		19.8761	18.3072	6.88606	20.6676	12.7773	1.2301	1.4995		1.4097	1.0506	0.9787	1.0865	-0.5657
302	301	Actin-binding	Limch1;Limch1;Limch1	LIMCH1;LIMCH1 iso2;LIMCH1 iso3	637;481;481	LIM and calponin homology domains-containing protein 1	Q3UH68;Q3UH68-2;Q3UH68-3	http://www.phosphosite.org/proteinAction.do?id=1909604&showAllSites=true	118.1	AASEETEsNGQEDED			KPNSAPQELTAASEETES*NGQEDEDGEERPGTGDLEPDSAEPQHFTTTVTR	5	1113.69						52775		52800						82.1221		82.4024						17.1146		12.1851						4.3818		0.6824
303	302	Actin-binding	Limch1;Limch1;Limch1	LIMCH1;LIMCH1 iso2;LIMCH1 iso3	637;481;481	LIM and calponin homology domains-containing protein 1	Q3UH68;Q3UH68-2;Q3UH68-3	http://www.phosphosite.org/proteinAction.do?id=1909604&showAllSites=true	118.1	AASEETEsNGQEDED			KPNSAPQELTAASEETES*NGQEDEDGEERPGTGDLEPDSAEPQHFTTTVTR	6	928.239				53006								82.2275								21.0297								0.7972
304	303	Actin-binding	Limch1;Limch1;Limch1	LIMCH1;LIMCH1 iso2;LIMCH1 iso3	651;495;495	LIM and calponin homology domains-containing protein 1	Q3UH68;Q3UH68-2;Q3UH68-3	http://www.phosphosite.org/proteinAction.do?id=1909604&showAllSites=true	118.1	DGEERPGtGDLEPDS			KPNSAPQELTAASEETESNGQEDEDGEERPGT*GDLEPDSAEPQHFTTTVTR	4	1391.86	52756				51438	53016			82.4094				81.3071	82.4702			13.2248				14.5391	23.1314			0.7041				0.1724	0.2371
305	304	Actin-binding	Limch1;Limch1;Limch1	LIMCH1;LIMCH1 iso2;LIMCH1 iso3	651;495;495	LIM and calponin homology domains-containing protein 1	Q3UH68;Q3UH68-2;Q3UH68-3	http://www.phosphosite.org/proteinAction.do?id=1909604&showAllSites=true	118.1	DGEERPGtGDLEPDS			KPNSAPQELTAASEETESNGQEDEDGEERPGT*GDLEPDSAEPQHFTTTVTR	4	1391.86	52642				51972				82.2378				82.0767				5.75203				7.20761				1.674				0.6969
306	305	Actin-binding	Limch1;Limch1;Limch1	LIMCH1;LIMCH1 iso2;LIMCH1 iso3	651;495;495	LIM and calponin homology domains-containing protein 1	Q3UH68;Q3UH68-2;Q3UH68-3	http://www.phosphosite.org/proteinAction.do?id=1909604&showAllSites=true	118.1	DGEERPGtGDLEPDS			KPNSAPQELTAASEETESNGQEDEDGEERPGT*GDLEPDSAEPQHFTTTVTR	4	1391.86	52842								82.5369								11.2741								0.6754
307	306	Actin-binding	Limch1;Limch1;Limch1	LIMCH1;LIMCH1 iso2;LIMCH1 iso3	651;495;495	LIM and calponin homology domains-containing protein 1	Q3UH68;Q3UH68-2;Q3UH68-3	http://www.phosphosite.org/proteinAction.do?id=1909604&showAllSites=true	118.1	DGEERPGtGDLEPDS			KPNSAPQELTAASEETESNGQEDEDGEERPGT*GDLEPDSAEPQHFTTTVTR	5	1113.69	52662								82.2679								23.2967								0.9698
308	307	Actin-binding	Limch1;Limch1;Limch1	LIMCH1;LIMCH1 iso2;LIMCH1 iso3	727, §751, §754;571, 595, 598;571, 595, 598	LIM and calponin homology domains-containing protein 1	Q3UH68;Q3UH68-2;Q3UH68-3	http://www.phosphosite.org/proteinAction.do?id=1909604&showAllSites=true	118.1	PEPEATLtFPFLDKM;NPSSQADsPSSEKSP;SQADSPSsEKSPGST			VAKPKSPEPEATLT*FPFLDKMPETNQLHLPNPSSQADS*PSS*EKSPGSTPFK	5	1147.13				85781								130.913								4.12552								1.0722
309	308	Actin-binding	Limch1;Limch1;Limch1	LIMCH1;LIMCH1 iso2;LIMCH1 iso3	727, §757;571, 601;571, 601	LIM and calponin homology domains-containing protein 1	Q3UH68;Q3UH68-2;Q3UH68-3	http://www.phosphosite.org/proteinAction.do?id=1909604&showAllSites=true	118.1	PEPEATLtFPFLDKM;DSPSSEKsPGSTPFK			VAKPKSPEPEATLT*FPFLDKM#PETNQLHLPNPSSQADSPSSEKS*PGSTPFK	5	1134.34							79636								123.681								4.78516								1.005
310	309	Actin-binding	Limch1;Limch1;Limch1	LIMCH1;LIMCH1 iso2;LIMCH1 iso3	727, §757;571, 601;571, 601	LIM and calponin homology domains-containing protein 1	Q3UH68;Q3UH68-2;Q3UH68-3	http://www.phosphosite.org/proteinAction.do?id=1909604&showAllSites=true	118.1	PEPEATLtFPFLDKM;DSPSSEKsPGSTPFK			VAKPKSPEPEATLT*FPFLDKM#PETNQLHLPNPSSQADSPSSEKS*PGSTPFK	5	1134.34							73804								114.72								3.70774								2.248
311	310	Actin-binding	Limch1;Limch1;Limch1	LIMCH1;LIMCH1 iso2;LIMCH1 iso3	737, §753;581, 597;581, 597	LIM and calponin homology domains-containing protein 1	Q3UH68;Q3UH68-2;Q3UH68-3	http://www.phosphosite.org/proteinAction.do?id=1909604&showAllSites=true	118.1	FLDKMPEtNQLHLPN;SSQADSPsSEKSPGS			SPEPEATLTFPFLDKMPET*NQLHLPNPSSQADSPS*SEKSPGSTPFK	4	1282.84					90583								139.528								4.25026								2.7829
312	311	Actin-binding	Limch1;Limch1;Limch1	LIMCH1;LIMCH1 iso2;LIMCH1 iso3	737, §757;581, 601;581, 601	LIM and calponin homology domains-containing protein 1	Q3UH68;Q3UH68-2;Q3UH68-3	http://www.phosphosite.org/proteinAction.do?id=1909604&showAllSites=true	118.1	FLDKMPEtNQLHLPN;DSPSSEKsPGSTPFK			SPEPEATLTFPFLDKMPET*NQLHLPNPSSQADSPSSEKS*PGSTPFK	4	1282.84	91065	90418							139.982	139.927							3.72816	3.96658							0.7094	-0.9744
313	312	Actin-binding	Limch1;Limch1;Limch1	LIMCH1;LIMCH1 iso2;LIMCH1 iso3	737, §757;581, 601;581, 601	LIM and calponin homology domains-containing protein 1	Q3UH68;Q3UH68-2;Q3UH68-3	http://www.phosphosite.org/proteinAction.do?id=1909604&showAllSites=true	118.1	FLDKMPEtNQLHLPN;DSPSSEKsPGSTPFK			SPEPEATLTFPFLDKMPET*NQLHLPNPSSQADSPSSEKS*PGSTPFK	4	1282.84		90543								140.121								4.43771								-1.5357
314	313	Actin-binding	Limch1;Limch1;Limch1	LIMCH1;LIMCH1 iso2;LIMCH1 iso3	737;581;581	LIM and calponin homology domains-containing protein 1	Q3UH68;Q3UH68-2;Q3UH68-3	http://www.phosphosite.org/proteinAction.do?id=1909604&showAllSites=true	118.1	FLDKMPEtNQLHLPN			SPEPEATLTFPFLDKMPET*NQLHLPNPSSQADSPSSEKSPGSTPFK	4	1262.84			87001								133.476								4.44855								2.8665
315	314	Actin-binding	Mtss2	MTSS1L	§257, §260	Protein MTSS 2	Q6P9S0	http://www.phosphosite.org/proteinAction.do?id=6703&showAllSites=true	76.8	DYSWSYQtPPSSPSS;WSYQTPPsSPSSSNS			DLKGSDYSWSYQT*PPS*SPSSSNSR	3	931.707	55625							55734	86.6582							86.7727	5.04721							4.79588	0.3542							-0.5581
316	315	Actin-binding	Mtss2	MTSS1L	§257, §260	Protein MTSS 2	Q6P9S0	http://www.phosphosite.org/proteinAction.do?id=6703&showAllSites=true	76.8	DYSWSYQtPPSSPSS;WSYQTPPsSPSSSNS			GSDYSWSYQT*PPS*SPSSSNSRK	3	855.67		47734								75.9553								4.59346								1.0051
317	316	Actin-binding	Mtss2	MTSS1L	§257, §261	Protein MTSS 2	Q6P9S0	http://www.phosphosite.org/proteinAction.do?id=6703&showAllSites=true	76.8	DYSWSYQtPPSSPSS;SYQTPPSsPSSSNSR			GSDYSWSYQT*PPSS*PSSSNSR	2	1218.95	54666			55180		55173		55117	85.2133			85.3945		85.5804		85.8229	4.8962			4.83268		4.82681		4.73518	0.3446			4.8812		0.5497		0.3692
318	317	Actin-binding	Mtss2	MTSS1L	§257, §261	Protein MTSS 2	Q6P9S0	http://www.phosphosite.org/proteinAction.do?id=6703&showAllSites=true	76.8	DYSWSYQtPPSSPSS;SYQTPPSsPSSSNSR			GSDYSWSYQT*PPSS*PSSSNSR	2	1218.95				55440				55037				85.7677				85.707				4.55596				4.67985				1.1239				0.6317
319	318	Actin-binding	Mtss2	MTSS1L	§257, §261	Protein MTSS 2	Q6P9S0	http://www.phosphosite.org/proteinAction.do?id=6703&showAllSites=true	76.8	DYSWSYQtPPSSPSS;SYQTPPSsPSSSNSR			GSDYSWSYQT*PPSS*PSSSNSR	3	812.972	55025	54231			54281	54996			85.7309	85.4938			85.4556	85.3305			5.02182	4.90309			4.82102	5.06048			0.246	0.2214			0.4551	0.4428
320	319	Actin-binding	Mtss2	MTSS1L	§257, §261	Protein MTSS 2	Q6P9S0	http://www.phosphosite.org/proteinAction.do?id=6703&showAllSites=true	76.8	DYSWSYQtPPSSPSS;SYQTPPSsPSSSNSR			GSDYSWSYQT*PPSS*PSSSNSRK	3	855.67					47673	48670							75.7852	76.0859							4.31426	4.20901							0.0818	0.0935
321	320	Actin-binding	Mtss2	MTSS1L	§271	Protein MTSS 2	Q6P9S0	http://www.phosphosite.org/proteinAction.do?id=6703&showAllSites=true	76.8	SSNSRKSsMCSLAQP			KSS*M#CSLAQPATTR	2	817.357	25933	25529	25724			26354		26326	42.577	42.9292	42.6232			42.8855		42.9452	12.5901	12.2668	9.38828			11.983		11.857	0.5139	0.208	0.3181			0.416		0.3303	0.626772	0.648877
322	321	Actin-binding	Mtss2	MTSS1L	§271	Protein MTSS 2	Q6P9S0	http://www.phosphosite.org/proteinAction.do?id=6703&showAllSites=true	76.8	SSNSRKSsMCSLAQP			KSS*M#CSLAQPATTR	2	817.357			34318								55.5543								5.25414								0.624
323	322	Actin-binding	Mtss2	MTSS1L	§271	Protein MTSS 2	Q6P9S0	http://www.phosphosite.org/proteinAction.do?id=6703&showAllSites=true	76.8	SSNSRKSsMCSLAQP			KSS*M#CSLAQPATTR	3	545.241	25904	25516	25719	34948	33924	26330	34160	26272	42.5321	42.9086	42.6166	55.774	55.5186	42.8471	55.6215	42.8626	11.1367	10.8729	9.30627	10.0472	10.9281	11.2487	11.8861	9.58336	0.3118	0.4952	0.1467	0.2751	0.0734	0.2384	0.1651	0.0917	0.529656	0.493873
324	323	Actin-binding	Mtss2	MTSS1L	§271	Protein MTSS 2	Q6P9S0	http://www.phosphosite.org/proteinAction.do?id=6703&showAllSites=true	76.8	SSNSRKSsMCSLAQP			KSS*M#CSLAQPATTR	3	545.241	34608			26334	25431		25718		55.6917			42.813	42.6711		42.8084		10.4802			10.3747	11.4342		11.7011		-0.0734			0.0917	0.11		0.1834		0.510654
325	324	Actin-binding	Mtss2	MTSS1L	§271	Protein MTSS 2	Q6P9S0	http://www.phosphosite.org/proteinAction.do?id=6703&showAllSites=true	76.8	SSNSRKSsMCSLAQP			KSS*MCSLAQPATTR	2	809.36	34604	34076	34254	34937	33972	34897			55.6864	55.8302	55.4627	55.7596	55.5888	55.8309			10.5391	8.32975	10.8928	10.1512	9.34104	9.21325			0.6425	0.6425	0.5066	0.4572	0.766	0.4324			0.577318	0.475426
326	325	Actin-binding	Mtss2	MTSS1L	§271	Protein MTSS 2	Q6P9S0	http://www.phosphosite.org/proteinAction.do?id=6703&showAllSites=true	76.8	SSNSRKSsMCSLAQP			KSS*MCSLAQPATTR	3	539.909			34276	34956							55.492	55.7846							10.6073	8.81531							-0.2037	-0.0741
327	326	Actin-binding	Mtss2	MTSS1L	§271, §274	Protein MTSS 2	Q6P9S0	http://www.phosphosite.org/proteinAction.do?id=6703&showAllSites=true	76.8	SSNSRKSsMCSLAQP;SRKSSMCsLAQPATT			KSS*MCS*LAQPATTR	2	849.343				38517								61.0381								6.93181								0.259
328	327	Actin-binding	Mtss2	MTSS1L	§274	Protein MTSS 2	Q6P9S0	http://www.phosphosite.org/proteinAction.do?id=6703&showAllSites=true	76.8	SRKSSMCsLAQPATT			KSSM#CS*LAQPATTR	3	545.241			34243								55.4451								10.1267								-0.2384
329	328	Actin-binding	Mtss2	MTSS1L	§288	Protein MTSS 2	Q6P9S0	http://www.phosphosite.org/proteinAction.do?id=6703&showAllSites=true	76.8	TRLSSVSsHDSGFVS			LSSVSS*HDSGFVSQDPTYSKPPSPM#PSDITSQK	4	898.156				51206								79.6332								10.0119								0.6903
330	329	Actin-binding	Mtss2	MTSS1L	§288	Protein MTSS 2	Q6P9S0	http://www.phosphosite.org/proteinAction.do?id=6703&showAllSites=true	76.8	TRLSSVSsHDSGFVS			LSSVSS*HDSGFVSQDPTYSKPPSPMPSDITSQK	4	894.158			55928								87.2387								14.7055								-0.1789
331	330	Actin-binding	Mtss2	MTSS1L	§288, §305	Protein MTSS 2	Q6P9S0	http://www.phosphosite.org/proteinAction.do?id=6703&showAllSites=true	76.8	TRLSSVSsHDSGFVS;PTYSKPPsPMPSDIT			LSSVSS*HDSGFVSQDPTYSKPPS*PMPSDITSQK	4	914.149			57863								90.0441								8.47496								1.7721
332	331	Actin-binding	Mtss2	MTSS1L	§305	Protein MTSS 2	Q6P9S0	http://www.phosphosite.org/proteinAction.do?id=6703&showAllSites=true	76.8	PTYSKPPsPMPSDIT			LSSVSSHDSGFVSQDPTYSKPPS*PM#PSDITSQK	4	898.156						49980								77.9963								10.5045								0.5456
333	332	Actin-binding	Mtss2	MTSS1L	§305	Protein MTSS 2	Q6P9S0	http://www.phosphosite.org/proteinAction.do?id=6703&showAllSites=true	76.8	PTYSKPPsPMPSDIT			LSSVSSHDSGFVSQDPTYSKPPS*PMPSDITSQK	3	1191.87	54405	53973	54339		53860				84.8203	85.1099	84.8381		84.8532				14.6819	16.8125	11.0173		5.66154				0.5286	-1.7955	0.0755		1.183				0.10736	0.100443
334	333	Actin-binding	Mtss2	MTSS1L	§305	Protein MTSS 2	Q6P9S0	http://www.phosphosite.org/proteinAction.do?id=6703&showAllSites=true	76.8	PTYSKPPsPMPSDIT			LSSVSSHDSGFVSQDPTYSKPPS*PMPSDITSQK	3	1191.87	54471	54028	54287						84.9171	85.1951	84.7635						13.8928	13.4101	16.5058						-0.0336	2.4499	0.9145						0.0901637	0.0854321
335	334	Actin-binding	Mtss2	MTSS1L	§305	Protein MTSS 2	Q6P9S0	http://www.phosphosite.org/proteinAction.do?id=6703&showAllSites=true	76.8	PTYSKPPsPMPSDIT			LSSVSSHDSGFVSQDPTYSKPPS*PMPSDITSQK	3	1191.87	54492								84.951								14.3979								-0.1594								0.0891701
336	335	Actin-binding	Mtss2	MTSS1L	§305	Protein MTSS 2	Q6P9S0	http://www.phosphosite.org/proteinAction.do?id=6703&showAllSites=true	76.8	PTYSKPPsPMPSDIT			LSSVSSHDSGFVSQDPTYSKPPS*PMPSDITSQK	4	894.158	54349	53913	54306	54697	53808	54314	53940		84.7395	85.0183	84.7915	84.6869	84.7746	84.3368	84.8207		11.4365	14.7282	14.7055	13.0232	14.9318	12.7011	9.3439		0.4026	0.3131	0.548	0.3243	-0.0783	0.3914	0.5145		0.104594	0.0720115
337	336	Actin-binding	Mtss2	MTSS1L	§305	Protein MTSS 2	Q6P9S0	http://www.phosphosite.org/proteinAction.do?id=6703&showAllSites=true	76.8	PTYSKPPsPMPSDIT			LSSVSSHDSGFVSQDPTYSKPPS*PMPSDITSQK	4	894.158			54475	54751							85.0345	84.7683							7.97881	14.7423							0.2684	0.3691
338	337	Actin-binding	Mtss2	MTSS1L	§354	Protein MTSS 2	Q6P9S0	http://www.phosphosite.org/proteinAction.do?id=6703&showAllSites=true	76.8	HEQPSATtLQRRKDR			AGPHEQPSATT*LQR	2	786.862	25331	24934	25022	25714					41.6793	42.0406	41.5597	41.8783					8.97881	9.84164	9.41908	9.80688					0.5083	0.3304	0.4067	0.3177					0.421623	0.506802
339	338	Actin-binding	Mtss2	MTSS1L	§354	Protein MTSS 2	Q6P9S0	http://www.phosphosite.org/proteinAction.do?id=6703&showAllSites=true	76.8	HEQPSATtLQRRKDR			AGPHEQPSATT*LQR	3	524.91	25276	24857	24983	25667	24709	25670	25054	25605	41.5964	41.9288	41.4979	41.8058	41.5635	41.8056	41.807	41.8444	9.50446	9.99568	9.38091	10.8386	11.1694	8.90658	9.88606	9.4168	-0.1143	0.0191	-0.0762	-0.1715	-0.0572	-0.1143	-0.2858	-0.2667	0.533092	0.52508
340	339	Actin-binding	Mtss2	MTSS1L	§391	Protein MTSS 2	Q6P9S0	http://www.phosphosite.org/proteinAction.do?id=6703&showAllSites=true	76.8	EVPRTRMsPATIAAK			TRM#S*PATIAAK	3	414.869	33339	32886	21551						53.802	54.0797	36.0381						5.62709	6.15181	6.89279						-0.2892	-0.6026	-0.5303						0.114468	0.140794
341	340	Actin-binding	Mtss2	MTSS1L	§391	Protein MTSS 2	Q6P9S0	http://www.phosphosite.org/proteinAction.do?id=6703&showAllSites=true	76.8	EVPRTRMsPATIAAK			TRMS*PATIAAK	2	613.802	33387	32990	33087	33775		33731			53.8726	54.2344	53.756	54.0501		54.1009			7.3439	7.07988	7.22548	7.49621		7.51428			-0.3095	-0.4073	-0.2281	-0.0652		-0.2118			0.153082	0.159479
342	341	Actin-binding	Mtss2	MTSS1L	§391	Protein MTSS 2	Q6P9S0	http://www.phosphosite.org/proteinAction.do?id=6703&showAllSites=true	76.8	EVPRTRMsPATIAAK			TRMS*PATIAAK	3	409.537	33303	32837		33740	32707	33657			53.7512	54.0081		53.9969	53.7277	53.9925			6.40782	7.37572		6.52871	7.51999	6.61798			-0.586	-0.4639		-0.3418	-0.5372	-0.6593			0.130206	0.0890424
343	342	Actin-binding	Mtss2	MTSS1L	§419	Protein MTSS 2	Q6P9S0	http://www.phosphosite.org/proteinAction.do?id=6703&showAllSites=true	76.8	MVLTRGLsLEHQKSS			GLS*LEHQK	2	496.234	29136	28558	28730	29364	28401	29502	28701	29329	47.4702	47.5315	47.2383	47.3861	47.2396	47.6949	47.4105	47.5258	5.23284	5.45842	5.451	5.5544	6.11862	5.54363	5.48545	6.10624	-0.0605		0.1008	-0.0202		0.0202	-0.1209	-0.0403	0.236423	0.144517
344	343	Actin-binding	Mtss2	MTSS1L	§419	Protein MTSS 2	Q6P9S0	http://www.phosphosite.org/proteinAction.do?id=6703&showAllSites=true	76.8	MVLTRGLsLEHQKSS			GLS*LEHQK	2	496.234	28999					29397			47.2698					47.5414			6.07935					5.77469			-0.0403					0.0202			0.170728
345	344	Actin-binding	Mtss2	MTSS1L	§501	Protein MTSS 2	Q6P9S0	http://www.phosphosite.org/proteinAction.do?id=6703&showAllSites=true	76.8	IQTKRPAsTAGLPTA			RPAS*TAGLPTAGLPTAM#GLPSGAPPGVATIR	4	746.137				82283	81277							125.645	125.448							8.68194	10.9208							0.5897	-0.2814
346	345	Actin-binding	Mtss2	MTSS1L	§501	Protein MTSS 2	Q6P9S0	http://www.phosphosite.org/proteinAction.do?id=6703&showAllSites=true	76.8	IQTKRPAsTAGLPTA			RPAS*TAGLPTAGLPTAMGLPSGAPPGVATIR	4	742.139	81642		81616	82073					125.488		125.323	125.336					7.68613		10.4828	7.67162					0.6198		0.2964	0.1617					0.0026784
347	346	Actin-binding	Mtss2	MTSS1L	§502	Protein MTSS 2	Q6P9S0	http://www.phosphosite.org/proteinAction.do?id=6703&showAllSites=true	76.8	QTKRPAStAGLPTAG			RPAST*AGLPTAGLPTAM#GLPSGAPPGVATIR	3	994.514	74384	73648	73993	74546	73389	74419		74040	114.437	114.247	113.895	114.019	113.654	114.047		114.366	18.3197	18.0106	15.248	18.2218	17.0269	17.5361		14.6556	0.5128	0.4123	0.6335	0.372	0.3218	0.2614		0.4726	0.0109433	0.011768
348	347	Actin-binding	Mtss2	MTSS1L	§502	Protein MTSS 2	Q6P9S0	http://www.phosphosite.org/proteinAction.do?id=6703&showAllSites=true	76.8	QTKRPAStAGLPTAG			RPAST*AGLPTAGLPTAM#GLPSGAPPGVATIR	3	994.514	74203	73441		74576		74511			114.164	113.94		114.063		114.185			17.6757	15.7471		17.821		18.4034			0.5631	0.4726		0.4424		0.2313			0.0175492	0.0110279
349	348	Actin-binding	Mtss2	MTSS1L	§502	Protein MTSS 2	Q6P9S0	http://www.phosphosite.org/proteinAction.do?id=6703&showAllSites=true	76.8	QTKRPAStAGLPTAG			RPAST*AGLPTAGLPTAM#GLPSGAPPGVATIR	4	746.137	74190	73427	73938	74521	73376	74309	72113	73915	114.147	113.921	113.813	113.98	113.637	113.884	112.177	114.176	15.0191	9.20901	14.3487	13.7721	15.3354	11.1549	14.3206	11.7905	0.4155	0.2814	0.4825	0.4155	-0.2144	0.3217	-0.1072	0.2278	0.0120151	0.0071387
350	349	Actin-binding	Mtss2	MTSS1L	§502	Protein MTSS 2	Q6P9S0	http://www.phosphosite.org/proteinAction.do?id=6703&showAllSites=true	76.8	QTKRPAStAGLPTAG			RPAST*AGLPTAGLPTAMGLPSGAPPGVATIR	3	989.182	81660	81130	81722	82453	81313	82241			125.518	125.628	125.48	125.901	125.503	125.766			13.4089	13.1209	18.7235	17.1752	13.1057	11.5784			0.8391	0.1314	0.8087	0.8087	0.2831	0.1516			0.0112518	0.0193922
351	350	Actin-binding	Mtss2	MTSS1L	§502	Protein MTSS 2	Q6P9S0	http://www.phosphosite.org/proteinAction.do?id=6703&showAllSites=true	76.8	QTKRPAStAGLPTAG			RPAST*AGLPTAGLPTAMGLPSGAPPGVATIR	3	989.182	81784	81376	81663	82346	81044	81984			125.703	126.007	125.395	125.742	125.104	125.387			12.3706	12.5287	19.8794	16.9586	16.8297	16.9066			0.3033	0.2123	0.7784	0.7481	0.7178	0.7986			0.0202302	0.0207117
352	351	Actin-binding	Mtss2	MTSS1L	§502	Protein MTSS 2	Q6P9S0	http://www.phosphosite.org/proteinAction.do?id=6703&showAllSites=true	76.8	QTKRPAStAGLPTAG			RPAST*AGLPTAGLPTAMGLPSGAPPGVATIR	3	989.182	82021	81016	82014	82085	81425	82134			126.06	125.457	125.92	125.355	125.672	125.605			14.4191	16.3665	13.5952	19.0555	15.3655	14.3904			0.3235	0.7077	0.8391	0.7178	0.6268	0.2123			0.0242044	0.0138984
353	352	Actin-binding	Mtss2	MTSS1L	§502	Protein MTSS 2	Q6P9S0	http://www.phosphosite.org/proteinAction.do?id=6703&showAllSites=true	76.8	QTKRPAStAGLPTAG			RPAST*AGLPTAGLPTAMGLPSGAPPGVATIR	3	989.182					81168	82026							125.284	125.445							13.821	20.4634							0.273	0.4246
354	353	Actin-binding	Mtss2	MTSS1L	§502	Protein MTSS 2	Q6P9S0	http://www.phosphosite.org/proteinAction.do?id=6703&showAllSites=true	76.8	QTKRPAStAGLPTAG			RPAST*AGLPTAGLPTAMGLPSGAPPGVATIR	4	742.139	81730	81096	81726	82113	81103	82048	80126	81595	125.625	125.576	125.489	125.396	125.192	125.481	124.444	125.961	17.6925	17.5317	18.7055	12.4413	18.083	16.3242	15.821	14.055	0.2425	0.3638	0.1886	0.2156	0.1213	0.1347	-0.2695		0.00598014	0.00970484
355	354	Actin-binding	Mtss2	MTSS1L	§502	Protein MTSS 2	Q6P9S0	http://www.phosphosite.org/proteinAction.do?id=6703&showAllSites=true	76.8	QTKRPAStAGLPTAG			RPAST*AGLPTAGLPTAMGLPSGAPPGVATIR	4	742.139				82403			79991	81527				125.827			124.226	125.855				16.0297			11.065	13.3883				0.1347			-0.1078	0.0404
356	355	Actin-binding	Mtss2	MTSS1L	§532	Protein MTSS 2	Q6P9S0	http://www.phosphosite.org/proteinAction.do?id=6703&showAllSites=true	76.8	ATIRRTPsTKPTVRR			RTPS*TKPTVR	2	611.819	14543	14261	14427	15221	14293		14483	15166	24.3749	25.2599	24.4723	25.2734	24.524		25.0827	25.2989	4.95468	5.76955	5.01682	5.5157	5.67778		4.78252	4.64016	-0.4903	-0.0654	-0.4086	-0.0817	-0.5394			-0.0327	0.112366	0.215067
357	356	Actin-binding	Mtss2	MTSS1L	§532	Protein MTSS 2	Q6P9S0	http://www.phosphosite.org/proteinAction.do?id=6703&showAllSites=true	76.8	ATIRRTPsTKPTVRR			RTPS*TKPTVR	3	408.215					14192		14434						24.36		25.0078						4.33913		5.10018						-0.343		-0.4899
358	357	Actin-binding	Mtss2	MTSS1L	§532	Protein MTSS 2	Q6P9S0	http://www.phosphosite.org/proteinAction.do?id=6703&showAllSites=true	76.8	ATIRRTPsTKPTVRR			TPS*TKPTVR	2	533.768			17029								28.7297								5.34008								-0.1873
359	358	Actin-binding	Mtss2	MTSS1L	§532	Protein MTSS 2	Q6P9S0	http://www.phosphosite.org/proteinAction.do?id=6703&showAllSites=true	76.8	ATIRRTPsTKPTVRR			TPS*TKPTVR	3	356.181			17001								28.686								5.79317								-0.3088
360	359	Actin-binding	Mtss2	MTSS1L	§532	Protein MTSS 2	Q6P9S0	http://www.phosphosite.org/proteinAction.do?id=6703&showAllSites=true	76.8	ATIRRTPsTKPTVRR			TPS*TKPTVRR	3	408.215		14045								24.9303								4.70774								-0.5634								0.12706
361	360	Actin-binding	Mtss2	MTSS1L	§533	Protein MTSS 2	Q6P9S0	http://www.phosphosite.org/proteinAction.do?id=6703&showAllSites=true	76.8	TIRRTPStKPTVRRA			RTPST*KPTVR	2	611.819						15151								24.823								5.23062								-0.0817
362	361	Actin-binding	Mtss2	MTSS1L	§542	Protein MTSS 2	Q6P9S0	http://www.phosphosite.org/proteinAction.do?id=6703&showAllSites=true	76.8	PTVRRALsSAGPIPI			ALS*SAGPIPIRPPIVPVK	3	631.364	78440	77729	78223	78744	77725	78658	76508	78233	120.603	120.434	120.207	120.334	120.134	120.424	118.878	120.785	8.63264	6.81531	7.42829	9.43533	6.94692	10.1759	9.6925	8.46218	-0.095	-0.396	-0.1425	-0.1584	0.1267	-0.2534	-0.3009	-0.396	0.136739	0.0873953
363	362	Actin-binding	Mtss2	MTSS1L	§542	Protein MTSS 2	Q6P9S0	http://www.phosphosite.org/proteinAction.do?id=6703&showAllSites=true	76.8	PTVRRALsSAGPIPI			ALS*SAGPIPIRPPIVPVK	3	631.364			78581	79107							120.752	120.876							8.62893	8.52288							-0.0634	-0.2059
364	363	Actin-binding	Mtss2	MTSS1L	§542	Protein MTSS 2	Q6P9S0	http://www.phosphosite.org/proteinAction.do?id=6703&showAllSites=true	76.8	PTVRRALsSAGPIPI			ALS*SAGPIPIRPPIVPVKTPTVPDSPGYVGPTR	4	854.964	78890	78173	78766	79263	78304	79151	77104	78747	121.286	121.114	121.03	121.105	120.999	121.16	119.789	121.594	17.5157	16.0778	14.8665	15.6904	12.3458	14.6383	11.6778	11.3161	0.117	-0.0819	-0.0468	0.1871	-0.1637	-0.1637	-0.0468	0.0351	0.0315789	0.0444266
365	364	Actin-binding	Mtss2	MTSS1L	§542	Protein MTSS 2	Q6P9S0	http://www.phosphosite.org/proteinAction.do?id=6703&showAllSites=true	76.8	PTVRRALsSAGPIPI			ALS*SAGPIPIRPPIVPVKTPTVPDSPGYVGPTR	4	854.964							77260								120.024								5.04915								-0.2222
366	365	Actin-binding	Mtss2	MTSS1L	§542	Protein MTSS 2	Q6P9S0	http://www.phosphosite.org/proteinAction.do?id=6703&showAllSites=true	76.8	PTVRRALsSAGPIPI			RALS*SAGPIPIRPPIVPVK	3	683.398				69984	68845	69827						107.165	106.901	107.208						7.72816	5.6925	5.9431						-0.1024	-0.0146	-0.1171
367	366	Actin-binding	Mtss2	MTSS1L	§542, §564	Protein MTSS 2	Q6P9S0	http://www.phosphosite.org/proteinAction.do?id=6703&showAllSites=true	76.8	PTVRRALsSAGPIPI;KTPTVPDsPGYVGPT			ALS*SAGPIPIRPPIVPVKTPTVPDS*PGYVGPTR	4	874.956			82687	83129			81037	82394			126.93	126.907			125.831	127.189			5.12552	13.1765			8.45469	11.1746			0.8572	1.0286			0.48	0.1143
368	367	Actin-binding	Mtss2	MTSS1L	§542, §564	Protein MTSS 2	Q6P9S0	http://www.phosphosite.org/proteinAction.do?id=6703&showAllSites=true	76.8	PTVRRALsSAGPIPI;KTPTVPDsPGYVGPT			RALS*SAGPIPIRPPIVPVKTPTVPDS*PGYVGPTR	4	913.981	75700	75112						75409	116.422	116.449						116.452	5.72584	14.6198						13.8761	0.4924	0.3939						0.558	0.000802633	0.00260538
369	368	Actin-binding	Mtss2	MTSS1L	§542, §575	Protein MTSS 2	Q6P9S0	http://www.phosphosite.org/proteinAction.do?id=6703&showAllSites=true	76.8	PTVRRALsSAGPIPI;VGPTRAGsEECVFYT			ALS*SAGPIPIRPPIVPVKTPTVPDSPGYVGPTRAGS*EECVFYTDEVASPLAPDLAK	5	1190.19	91107	90501	91096	91723	90698	91668	89395	90759	140.046	140.055	139.759	140.015	139.705	140.024	138.709	140.105	13.9666	15.8697	11.4698	14.7212	11.8477	14.2048	12.308	12.4123	1.3863	1.0755	0.4957	0.3613	0.3697	1.4451	1.3023	0.4285	0.0182133	0.0176185
370	369	Actin-binding	Mtss2	MTSS1L	§542, §575	Protein MTSS 2	Q6P9S0	http://www.phosphosite.org/proteinAction.do?id=6703&showAllSites=true	76.8	PTVRRALsSAGPIPI;VGPTRAGsEECVFYT			ALS*SAGPIPIRPPIVPVKTPTVPDSPGYVGPTRAGS*EECVFYTDEVASPLAPDLAK	5	1190.19		90395			90673			90838		139.894			139.669			140.228		12.1433			11.7878			13.118		1.3107			0.2016			0.8066		0.0128555
371	370	Actin-binding	Mtss2	MTSS1L	§542, 581	Protein MTSS 2	Q6P9S0	http://www.phosphosite.org/proteinAction.do?id=6703&showAllSites=true	76.8	PTVRRALsSAGPIPI;GSEECVFyTDEVASP			ALS*SAGPIPIRPPIVPVKTPTVPDSPGYVGPTRAGSEECVFY*TDEVASPLAPDLAK	4	1487.49						91520								139.8								4.50169								0.8067
372	371	Actin-binding	Mtss2	MTSS1L	§543	Protein MTSS 2	Q6P9S0	http://www.phosphosite.org/proteinAction.do?id=6703&showAllSites=true	76.8	TVRRALSsAGPIPIR			ALSS*AGPIPIRPPIVPVK	2	946.542			78503	78951		78746					120.632	120.642		120.552					7.17005	8.04624		7.1343					0.7395	0.3064		0.6656
373	372	Actin-binding	Mtss2	MTSS1L	§543	Protein MTSS 2	Q6P9S0	http://www.phosphosite.org/proteinAction.do?id=6703&showAllSites=true	76.8	TVRRALSsAGPIPIR			RALSS*AGPIPIRPPIVPVK	3	683.398			69461								107.076								8.08566								-0.0585
374	373	Actin-binding	Mtss2	MTSS1L	§543	Protein MTSS 2	Q6P9S0	http://www.phosphosite.org/proteinAction.do?id=6703&showAllSites=true	76.8	TVRRALSsAGPIPIR			RALSS*AGPIPIRPPIVPVKTPTVPDSPGYVGPTR	4	893.989			72481	73061							111.64	111.787							13.4855	13.5986							0.1566	0.4139
375	374	Actin-binding	Mtss2	MTSS1L	§543, §564	Protein MTSS 2	Q6P9S0	http://www.phosphosite.org/proteinAction.do?id=6703&showAllSites=true	76.8	TVRRALSsAGPIPIR;KTPTVPDsPGYVGPT			RALSS*AGPIPIRPPIVPVKTPTVPDS*PGYVGPTR	4	913.981		75133	75478	76018			73516			116.48	116.087	116.204			114.29			13.2612	12.2343	8.63639			10.8356			0.4048	0.4376	0.4705			0.5689			0.00866569
376	375	Actin-binding	Mtss2	MTSS1L	§543, §564	Protein MTSS 2	Q6P9S0	http://www.phosphosite.org/proteinAction.do?id=6703&showAllSites=true	76.8	TVRRALSsAGPIPIR;KTPTVPDsPGYVGPT			RALSS*AGPIPIRPPIVPVKTPTVPDS*PGYVGPTR	5	731.386				76065								116.269								8.62342								0.4102
377	376	Actin-binding	Mtss2	MTSS1L	§543, §567	Protein MTSS 2	Q6P9S0	http://www.phosphosite.org/proteinAction.do?id=6703&showAllSites=true	76.8	TVRRALSsAGPIPIR;TVPDSPGyVGPTRAG			ALSS*AGPIPIRPPIVPVKTPTVPDSPGY*VGPTRAGSEECVFYTDEVASPLAPDLAK	6	991.995	91247								140.26								4.64782								-1.2399								0.000826913
378	377	Actin-binding	Mtss2	MTSS1L	§543, §567	Protein MTSS 2	Q6P9S0	http://www.phosphosite.org/proteinAction.do?id=6703&showAllSites=true	76.8	TVRRALSsAGPIPIR;TVPDSPGyVGPTRAG			RALSS*AGPIPIRPPIVPVKTPTVPDSPGY*VGPTR	4	913.981							73424								114.152								10.0545								0.4158
379	378	Actin-binding	Mtss2	MTSS1L	§543, §575	Protein MTSS 2	Q6P9S0	http://www.phosphosite.org/proteinAction.do?id=6703&showAllSites=true	76.8	TVRRALSsAGPIPIR;VGPTRAGsEECVFYT			ALSS*AGPIPIRPPIVPVKTPTVPDSPGYVGPTRAGS*EECVFYTDEVASPLAPDLAK	5	1190.19							89281								138.534								11.3251								0.983
380	379	Actin-binding	Mtss2	MTSS1L	§543, 571	Protein MTSS 2	Q6P9S0	http://www.phosphosite.org/proteinAction.do?id=6703&showAllSites=true	76.8	TVRRALSsAGPIPIR;SPGYVGPtRAGSEEC			ALSS*AGPIPIRPPIVPVKTPTVPDSPGYVGPT*RAGSEECVFYTDEVASPLAPDLAK	4	1487.49	91108								140.051								4.83863								2.4202								0.00122955
381	380	Actin-binding	Mtss2	MTSS1L	§543, 581	Protein MTSS 2	Q6P9S0	http://www.phosphosite.org/proteinAction.do?id=6703&showAllSites=true	76.8	TVRRALSsAGPIPIR;GSEECVFyTDEVASP			ALSS*AGPIPIRPPIVPVKTPTVPDSPGYVGPTRAGSEECVFY*TDEVASPLAPDLAK	4	1487.49								90828								140.211								6.46852								0.9277
382	381	Actin-binding	Mtss2	MTSS1L	§543, 581	Protein MTSS 2	Q6P9S0	http://www.phosphosite.org/proteinAction.do?id=6703&showAllSites=true	76.8	TVRRALSsAGPIPIR;GSEECVFyTDEVASP			ALSS*AGPIPIRPPIVPVKTPTVPDSPGYVGPTRAGSEECVFY*TDEVASPLAPDLAK	4	1487.49								90766								140.114								6.13312								0.9345
383	382	Actin-binding	Mtss2	MTSS1L	§564	Protein MTSS 2	Q6P9S0	http://www.phosphosite.org/proteinAction.do?id=6703&showAllSites=true	76.8	KTPTVPDsPGYVGPT			TPTVPDS*PGYVGPTR	3	541.919			47514								74.8951								8.29414								0.0738
384	383	Actin-binding	Mtss2	MTSS1L	§564, §567	Protein MTSS 2	Q6P9S0	http://www.phosphosite.org/proteinAction.do?id=6703&showAllSites=true	76.8	KTPTVPDsPGYVGPT;TVPDSPGyVGPTRAG			ALSSAGPIPIRPPIVPVKTPTVPDS*PGY*VGPTRAGSEECVFYTDEVASPLAPDLAK	5	1190.19	89494	88736		89961					137.535	137.327		137.305					12.3546	12.2111		5.05849					1.3275	-0.5209		0.647					0.0267487	0.000516699
385	384	Actin-binding	Mtss2	MTSS1L	§564, §567	Protein MTSS 2	Q6P9S0	http://www.phosphosite.org/proteinAction.do?id=6703&showAllSites=true	76.8	KTPTVPDsPGYVGPT;TVPDSPGyVGPTRAG			TPTVPDS*PGY*VGPTRAGSEECVFYTDEVASPLAPDLAK	3	1385.28	85601								131.504								5.95078								-0.8951
386	385	Actin-binding	Mtss2	MTSS1L	§564, 571	Protein MTSS 2	Q6P9S0	http://www.phosphosite.org/proteinAction.do?id=6703&showAllSites=true	76.8	KTPTVPDsPGYVGPT;SPGYVGPtRAGSEEC			TPTVPDS*PGYVGPT*RAGSEECVFYTDEVASPLAPDLAK	3	1385.28			85454	85912							131.123	131.119							16.7799	15.8297							1.9779	1.8191
387	386	Actin-binding	Mtss2	MTSS1L	§564, 571	Protein MTSS 2	Q6P9S0	http://www.phosphosite.org/proteinAction.do?id=6703&showAllSites=true	76.8	KTPTVPDsPGYVGPT;SPGYVGPtRAGSEEC			TPTVPDS*PGYVGPT*RAGSEECVFYTDEVASPLAPDLAK	3	1385.28			85559	85886							131.282	131.076							13.2351	14.0595							1.9779	0.9817
388	387	Actin-binding	Mtss2	MTSS1L	§564, 582	Protein MTSS 2	Q6P9S0	http://www.phosphosite.org/proteinAction.do?id=6703&showAllSites=true	76.8	KTPTVPDsPGYVGPT;SEECVFYtDEVASPL			ALSSAGPIPIRPPIVPVKTPTVPDS*PGYVGPTRAGSEECVFYT*DEVASPLAPDLAK	6	991.995	91268								140.291								4.09044								-0.6552								0.00142865
389	388	Actin-binding	Mtss2	MTSS1L	§567, 571	Protein MTSS 2	Q6P9S0	http://www.phosphosite.org/proteinAction.do?id=6703&showAllSites=true	76.8	TVPDSPGyVGPTRAG;SPGYVGPtRAGSEEC			ALSSAGPIPIRPPIVPVKTPTVPDSPGY*VGPT*RAGSEECVFYTDEVASPLAPDLAK	5	1190.19		88773		89986						137.387		137.345						12.6126		11.6216						-1.6804		0.647						0.00310177
390	389	Actin-binding	Mtss2	MTSS1L	§575	Protein MTSS 2	Q6P9S0	http://www.phosphosite.org/proteinAction.do?id=6703&showAllSites=true	76.8	VGPTRAGsEECVFYT			AGS*EECVFYTDEVASPLAPDLAK	2	1275.06	84098	83413	84030	84507	83479	84433	82346	83835	129.217	129.108	128.977	128.994	128.759	129.053	127.825	129.411	20.6162	23.3655	21.9393	23.032	22.6478	22.7645	19.8633	20.091	0.847	1.2862	1.0745	0.8235	1.2156	1.098	0.3529	0.6353	0.78565	0.801732
391	390	Actin-binding	Mtss2	MTSS1L	§575	Protein MTSS 2	Q6P9S0	http://www.phosphosite.org/proteinAction.do?id=6703&showAllSites=true	76.8	VGPTRAGsEECVFYT			AGS*EECVFYTDEVASPLAPDLAK	2	1275.06								83777								129.324								23.4318								0.6823
392	391	Actin-binding	Mtss2	MTSS1L	§575	Protein MTSS 2	Q6P9S0	http://www.phosphosite.org/proteinAction.do?id=6703&showAllSites=true	76.8	VGPTRAGsEECVFYT			AGS*EECVFYTDEVASPLAPDLAK	3	850.377	84073	83362	83979	84453	83449	84398	82297	83723	129.173	129.031	128.899	128.913	128.709	129	127.749	129.242	13.2441	15.5719	15.2581	15.219	15.7721	14.9431	16.5214	15.1675	0.6468	0.7526	0.7526	0.7291	0.7526	0.6115	0.6468	0.635	0.663272	0.728599
393	392	Actin-binding	Mtss2	MTSS1L	§575	Protein MTSS 2	Q6P9S0	http://www.phosphosite.org/proteinAction.do?id=6703&showAllSites=true	76.8	VGPTRAGsEECVFYT			ALSSAGPIPIRPPIVPVKTPTVPDSPGYVGPTRAGS*EECVFYTDEVASPLAPDLAK	5	1174.2	86036								132.176								16.5607								2.3676								0.0216553
394	393	Actin-binding	Mtss2	MTSS1L	§575	Protein MTSS 2	Q6P9S0	http://www.phosphosite.org/proteinAction.do?id=6703&showAllSites=true	76.8	VGPTRAGsEECVFYT			TPTVPDSPGYVGPTRAGS*EECVFYTDEVASPLAPDLAK	3	1358.63			81309	81760	80869						124.863	124.86	124.841						18.3233	18.2636	5.6073						0.3533	0.7213	1.1261
395	394	Actin-binding	Mtss2	MTSS1L	§575	Protein MTSS 2	Q6P9S0	http://www.phosphosite.org/proteinAction.do?id=6703&showAllSites=true	76.8	VGPTRAGsEECVFYT			TPTVPDSPGYVGPTRAGS*EECVFYTDEVASPLAPDLAK	3	1358.63			81432								125.046								10.5686								0.4048
396	395	Actin-binding	Mtss2	MTSS1L	§575	Protein MTSS 2	Q6P9S0	http://www.phosphosite.org/proteinAction.do?id=6703&showAllSites=true	76.8	VGPTRAGsEECVFYT			TPTVPDSPGYVGPTRAGS*EECVFYTDEVASPLAPDLAK	4	1019.22	81387	80698		81795	80799	81668			125.098	124.981		124.91	124.735	124.914			17.7144	19.1649		19.8386	22.2716	18.3625			0.7162	0.8045		1.1381	0.9125	0.677
397	396	Actin-binding	Mtss2	MTSS1L	§575, §597	Protein MTSS 2	Q6P9S0	http://www.phosphosite.org/proteinAction.do?id=6703&showAllSites=true	76.8	VGPTRAGsEECVFYT;APDLAKAsPKRLSLP			AGS*EECVFYTDEVASPLAPDLAKAS*PK	3	1004.77	81274	80603	81152	81687	80661	81596		81018	124.927	124.835	124.624	124.734	124.531	124.808		125.086	11.6253	11.2197	8.84164	13.9101	12.0482	12.6421		13.301	1.1246	1.1445	1.463	0.8161	0.8957	0.8261		2.2294
398	397	Actin-binding	Mtss2	MTSS1L	§575, §597	Protein MTSS 2	Q6P9S0	http://www.phosphosite.org/proteinAction.do?id=6703&showAllSites=true	76.8	VGPTRAGsEECVFYT;APDLAKAsPKRLSLP			AGS*EECVFYTDEVASPLAPDLAKAS*PK	3	1004.77			81200								124.698								12.0443								1.3934
399	398	Actin-binding	Mtss2	MTSS1L	§597	Protein MTSS 2	Q6P9S0	http://www.phosphosite.org/proteinAction.do?id=6703&showAllSites=true	76.8	APDLAKAsPKRLSLP			AGSEECVFYTDEVASPLAPDLAKAS*PK	3	978.116	75156	74494	75005	75493	74493	75393	73197	74935	115.597	115.506	115.385	115.425	115.285	115.51	113.807	115.738	18.8539	17.8097	16.5017	18.3363	16.5638	19.7747	17.7747	14.9914	0.6543	0.6441	0.8179	0.6339	0.5419	0.685	0.5828	0.3987	0.761667	0.740192
400	399	Actin-binding	Mtss2	MTSS1L	§602	Protein MTSS 2	Q6P9S0	http://www.phosphosite.org/proteinAction.do?id=6703&showAllSites=true	76.8	KASPKRLsLPNTAWG			RLS*LPNTAWGSQSPEVASYGGGAAVGLATEDEEQQLAANR	3	1394.32			80170								123.146								10.9747								1.1188
401	400	Actin-binding	Mtss2	MTSS1L	§602	Protein MTSS 2	Q6P9S0	http://www.phosphosite.org/proteinAction.do?id=6703&showAllSites=true	76.8	KASPKRLsLPNTAWG			RLS*LPNTAWGSQSPEVASYGGGAAVGLATEDEEQQLAANR	4	1045.99		79470	80061	80704	79542	80469	78361	79896		123.096	122.985	123.259	122.845	123.123	121.703	123.345		19.0311	20.7011	20.4295	21.3125	20.3458	19.0947	19.3335		1.5392	1.0516	0.8126	1.1664	1.0803	0.5736	1.2142
402	401	Actin-binding	Mtss2	MTSS1L	§602, §641	Protein MTSS 2	Q6P9S0	http://www.phosphosite.org/proteinAction.do?id=6703&showAllSites=true	76.8	KASPKRLsLPNTAWG;QLAANRHsLVEKLGE			RLS*LPNTAWGSQSPEVASYGGGAAVGLATEDEEQQLAANRHS*LVEK	4	1239.33		75866	76320		75724	76694				117.624	117.36		117.134	117.464				12.1355	13.4056		12.6737	13.1918				-4.5508	0.2743		-1.4524	-0.2259
403	402	Actin-binding	Mtss2	MTSS1L	§602, §641	Protein MTSS 2	Q6P9S0	http://www.phosphosite.org/proteinAction.do?id=6703&showAllSites=true	76.8	KASPKRLsLPNTAWG;QLAANRHsLVEKLGE			RLS*LPNTAWGSQSPEVASYGGGAAVGLATEDEEQQLAANRHS*LVEK	4	1239.33		75953								117.764								9.61439								0.5406
404	403	Actin-binding	Mtss2	MTSS1L	§602, §641	Protein MTSS 2	Q6P9S0	http://www.phosphosite.org/proteinAction.do?id=6703&showAllSites=true	76.8	KASPKRLsLPNTAWG;QLAANRHsLVEKLGE			RLS*LPNTAWGSQSPEVASYGGGAAVGLATEDEEQQLAANRHS*LVEK	5	991.667	76517	75918				76762		76260	117.69	117.708				117.578		117.773	17.4672	16.0419				11.1113		15.0376	-1.0487	1.9261				0.4538		-1.2504
405	404	Actin-binding	Mtss2	MTSS1L	§602, §641	Protein MTSS 2	Q6P9S0	http://www.phosphosite.org/proteinAction.do?id=6703&showAllSites=true	76.8	KASPKRLsLPNTAWG;QLAANRHsLVEKLGE			RLS*LPNTAWGSQSPEVASYGGGAAVGLATEDEEQQLAANRHS*LVEK	5	991.667	76470	75886							117.606	117.657							16.9586	12.1096							1.2202	1.9261
406	405	Actin-binding	Mtss2	MTSS1L	§602, 628	Protein MTSS 2	Q6P9S0	http://www.phosphosite.org/proteinAction.do?id=6703&showAllSites=true	76.8	KASPKRLsLPNTAWG;GAAVGLAtEDEEQQL			RLS*LPNTAWGSQSPEVASYGGGAAVGLAT*EDEEQQLAANRHSLVEK	4	1239.33	76565							76246	117.766							117.748	10.8182							6.24489	-0.823							0.2743
407	406	Actin-binding	Mtss2	MTSS1L	§641	Protein MTSS 2	Q6P9S0	http://www.phosphosite.org/proteinAction.do?id=6703&showAllSites=true	76.8	QLAANRHsLVEKLGE			LSLPNTAWGSQSPEVASYGGGAAVGLATEDEEQQLAANRHS*LVEK	4	1180.31	77366			77768					118.978			118.867					14.7932			16.8861					0.4321			0.3304					0.673116
408	407	Actin-binding	Mtss2	MTSS1L	§641	Protein MTSS 2	Q6P9S0	http://www.phosphosite.org/proteinAction.do?id=6703&showAllSites=true	76.8	QLAANRHsLVEKLGE			RLSLPNTAWGSQSPEVASYGGGAAVGLATEDEEQQLAANRHS*LVEK	4	1219.34				72734								111.302								21.9136								0.6397
409	408	Actin-binding	Mtss2	MTSS1L	§641	Protein MTSS 2	Q6P9S0	http://www.phosphosite.org/proteinAction.do?id=6703&showAllSites=true	76.8	QLAANRHsLVEKLGE			RLSLPNTAWGSQSPEVASYGGGAAVGLATEDEEQQLAANRHS*LVEK	4	1219.34				72744								111.319								19.4237								0.6397
410	409	Actin-binding	Mtss2	MTSS1L	§641	Protein MTSS 2	Q6P9S0	http://www.phosphosite.org/proteinAction.do?id=6703&showAllSites=true	76.8	QLAANRHsLVEKLGE			RLSLPNTAWGSQSPEVASYGGGAAVGLATEDEEQQLAANRHS*LVEK	6	813.229				72779								111.372								9.85078								0.5042
411	410	Actin-binding	Mtss2	MTSS1L	§641	Protein MTSS 2	Q6P9S0	http://www.phosphosite.org/proteinAction.do?id=6703&showAllSites=true	76.8	QLAANRHsLVEKLGE			RLSLPNTAWGSQSPEVASYGGGAAVGLATEDEEQQLAANRHS*LVEK	6	813.229				72767								111.353								10.341								0.5042
412	411	Actin-binding	Mtss2	MTSS1L	254, §261	Protein MTSS 2	Q6P9S0	http://www.phosphosite.org/proteinAction.do?id=6703&showAllSites=true	76.8	KGSDYSWsYQTPPSS;SYQTPPSsPSSSNSR			GSDYSWS*YQTPPSS*PSSSNSR	2	1218.95						55277								85.7281								4.81248								0.443
413	412	Actin-binding	Mtss2	MTSS1L	255, §261	Protein MTSS 2	Q6P9S0	http://www.phosphosite.org/proteinAction.do?id=6703&showAllSites=true	76.8	GSDYSWSyQTPPSSP;SYQTPPSsPSSSNSR			GSDYSWSY*QTPPSS*PSSSNSR	3	812.972								54788								85.3497								4.82102								0.2952
414	413	Actin-binding	Mtss2	MTSS1L	255, §261	Protein MTSS 2	Q6P9S0	http://www.phosphosite.org/proteinAction.do?id=6703&showAllSites=true	76.8	GSDYSWSyQTPPSSP;SYQTPPSsPSSSNSR			GSDYSWSY*QTPPSS*PSSSNSRK	3	855.67	48271		48176		47630				75.822		75.8602		75.7212				4.36452		4.0575		4.49349				0.3272		-0.0351		0.3039
415	414	Actin-binding	Mtss2	MTSS1L	284, §305	Protein MTSS 2	Q6P9S0	http://www.phosphosite.org/proteinAction.do?id=6703&showAllSites=true	76.8	QPATTRLsSVSSHDS;PTYSKPPsPMPSDIT			LS*SVSSHDSGFVSQDPTYSKPPS*PM#PSDITSQK	4	918.148								53544								83.5211								4.63639								0.4683
416	415	Actin-binding	Mtss2	MTSS1L	285	Protein MTSS 2	Q6P9S0	http://www.phosphosite.org/proteinAction.do?id=6703&showAllSites=true	76.8	PATTRLSsVSSHDSG			LSS*VSSHDSGFVSQDPTYSKPPSPMPSDITSQK	3	1191.87				56641								87.6146								13.6345								-0.2769
417	416	Actin-binding	Mtss2	MTSS1L	285	Protein MTSS 2	Q6P9S0	http://www.phosphosite.org/proteinAction.do?id=6703&showAllSites=true	76.8	PATTRLSsVSSHDSG			LSS*VSSHDSGFVSQDPTYSKPPSPMPSDITSQK	4	894.158				56601								87.556								16.2449								0.2125
418	417	Actin-binding	Mtss2	MTSS1L	285, §305	Protein MTSS 2	Q6P9S0	http://www.phosphosite.org/proteinAction.do?id=6703&showAllSites=true	76.8	PATTRLSsVSSHDSG;PTYSKPPsPMPSDIT			LSS*VSSHDSGFVSQDPTYSKPPS*PMPSDITSQK	4	914.149				58407								90.182								5.70997								1.0939
419	418	Actin-binding	Mtss2	MTSS1L	287	Protein MTSS 2	Q6P9S0	http://www.phosphosite.org/proteinAction.do?id=6703&showAllSites=true	76.8	TTRLSSVsSHDSGFV			LSSVS*SHDSGFVSQDPTYSKPPSPMPSDITSQK	3	1191.87			55957								87.2798								12.983								0.688
420	419	Actin-binding	Mtss2	MTSS1L	291	Protein MTSS 2	Q6P9S0	http://www.phosphosite.org/proteinAction.do?id=6703&showAllSites=true	76.8	SSVSSHDsGFVSQDP			LSSVSSHDS*GFVSQDPTYSKPPSPM#PSDITSQK	4	898.156			50548								79.3307								9.55752								0.5678
421	420	Actin-binding	Mtss2	MTSS1L	295, §305	Protein MTSS 2	Q6P9S0	http://www.phosphosite.org/proteinAction.do?id=6703&showAllSites=true	76.8	SHDSGFVsQDPTYSK;PTYSKPPsPMPSDIT			LSSVSSHDSGFVS*QDPTYSKPPS*PMPSDITSQK	3	1218.53				58564								90.406								4.90658								1.5346
422	421	Actin-binding	Mtss2	MTSS1L	336	Protein MTSS 2	Q6P9S0	http://www.phosphosite.org/proteinAction.do?id=6703&showAllSites=true	76.8	QSVSECSsPTSDWTK			SSSSASSEASETCQSVSECSS*PTSDWTK	3	1017.06			46273								73.073								10.9666								2.2811
423	422	Actin-binding	Mtss2	MTSS1L	507	Protein MTSS 2	Q6P9S0	http://www.phosphosite.org/proteinAction.do?id=6703&showAllSites=true	76.8	ASTAGLPtAGLPTAM			RPASTAGLPT*AGLPTAMGLPSGAPPGVATIR	3	989.182						82442								126.066								11.3449								1.0109
424	423	Actin-binding	Mtss2	MTSS1L	558, 571	Protein MTSS 2	Q6P9S0	http://www.phosphosite.org/proteinAction.do?id=6703&showAllSites=true	76.8	PPIVPVKtPTVPDSP;SPGYVGPtRAGSEEC			ALSSAGPIPIRPPIVPVKT*PTVPDSPGYVGPT*RAGSEECVFYTDEVASPLAPDLAK	4	1487.49							89452								138.798								4.92082								1.2437
425	424	Actin-binding	Mtss2	MTSS1L	558, 581	Protein MTSS 2	Q6P9S0	http://www.phosphosite.org/proteinAction.do?id=6703&showAllSites=true	76.8	PPIVPVKtPTVPDSP;GSEECVFyTDEVASP			ALSSAGPIPIRPPIVPVKT*PTVPDSPGYVGPTRAGSEECVFY*TDEVASPLAPDLAK	4	1487.49						91588	89349							139.904	138.641							10.7799	4.93181							0.8067	1.5597
426	425	Actin-binding	Mtss2	MTSS1L	560, §564	Protein MTSS 2	Q6P9S0	http://www.phosphosite.org/proteinAction.do?id=6703&showAllSites=true	76.8	IVPVKTPtVPDSPGY;KTPTVPDsPGYVGPT			ALSSAGPIPIRPPIVPVKTPT*VPDS*PGYVGPTRAGSEECVFYTDEVASPLAPDLAK	4	1487.49							89433								138.769								5.18642								1.8286
427	426	Actin-binding	Mtss2	MTSS1L	560, 582	Protein MTSS 2	Q6P9S0	http://www.phosphosite.org/proteinAction.do?id=6703&showAllSites=true	76.8	IVPVKTPtVPDSPGY;SEECVFYtDEVASPL			ALSSAGPIPIRPPIVPVKTPT*VPDSPGYVGPTRAGSEECVFYT*DEVASPLAPDLAK	5	1190.19				90060								137.457								5.66354								2.0417
428	427	Actin-binding	Mtss2	MTSS1L	571	Protein MTSS 2	Q6P9S0	http://www.phosphosite.org/proteinAction.do?id=6703&showAllSites=true	76.8	SPGYVGPtRAGSEEC			TPTVPDSPGYVGPT*RAGSEECVFYTDEVASPLAPDLAK	3	1358.63	81320	80709			80778	81670	79543	81050	124.999	124.999			124.704	124.92	123.544	125.131	24.5436	20.8356			19.51	17.172	14.1244	14.51	0.898	0.7508			0.9421	0.9936	0.3459	0.103
429	428	Actin-binding	Mtss2	MTSS1L	571	Protein MTSS 2	Q6P9S0	http://www.phosphosite.org/proteinAction.do?id=6703&showAllSites=true	76.8	SPGYVGPtRAGSEEC			TPTVPDSPGYVGPT*RAGSEECVFYTDEVASPLAPDLAK	3	1358.63	81331				80692				125.016				124.576				15.1701				18.4763				0.8023				1.1041
430	429	Actin-binding	Mtss2	MTSS1L	571, §575, §597	Protein MTSS 2	Q6P9S0	http://www.phosphosite.org/proteinAction.do?id=6703&showAllSites=true	76.8	SPGYVGPtRAGSEEC;VGPTRAGsEECVFYT;APDLAKAsPKRLSLP			TPTVPDSPGYVGPT*RAGS*EECVFYTDEVASPLAPDLAKAS*PK	4	1155.01			82954								127.332								4.40561								-0.2771
431	430	Actin-binding	Nebl	NEBL iso2	§150	LIM zinc-binding domain-containing Nebulette	Q9DC07	http://www.phosphosite.org/proteinAction.do?id=7650001&showAllSites=true	31.1	TERVRKStQVVSDAA			KST*QVVSDAAYK	2	688.827						27823								45.1155								9.383								-0.1742
432	431	Actin-binding	Nebl	NEBL iso2	§199	LIM zinc-binding domain-containing Nebulette	Q9DC07	http://www.phosphosite.org/proteinAction.do?id=7650001&showAllSites=true	31.1	YGYMHQTsVSSMRSM			RPGIIVAPVLPGAYQQSHSQGYGYMHQTS*VSSMR	4	946.454			64934	65492							100.407	100.526							14.4647	18.1469							-1.2151	-0.7924
433	432	Actin-binding	Nebl	NEBL iso2	104	LIM zinc-binding domain-containing Nebulette	Q9DC07	http://www.phosphosite.org/proteinAction.do?id=7650001&showAllSites=true	31.1	GFSIVTDtPELQRLK			GFSIVTDT*PELQR	2	771.864	66484	65899	66318	66946	65728	66675		66413	102.672	102.679	102.447	102.69	102.314	102.583		102.748	8.70333	7.91364	8.47237	9.00174	8.75449	8.45593		8.83565	0.4923	0.4275	0.1425	-0.2332	0.5441	0.1814		0.8421	0.0669204	0.099001
434	433	Actin-binding	Nebl	NEBL iso2	104	LIM zinc-binding domain-containing Nebulette	Q9DC07	http://www.phosphosite.org/proteinAction.do?id=7650001&showAllSites=true	31.1	GFSIVTDtPELQRLK			GFSIVTDT*PELQR	2	771.864				66900								102.617								8.52433								-0.0648
435	434	Actin-binding	Nebl	NEBL iso2	149	LIM zinc-binding domain-containing Nebulette	Q9DC07	http://www.phosphosite.org/proteinAction.do?id=7650001&showAllSites=true	31.1	VTERVRKsTQVVSDA			VRKS*TQVVSDAAYK	3	544.61		24354						25098		41.1263						41.0417		4.24718						6.79588		0.1836						-0.4407		0.108159
436	435	Actin-binding	Shroom4;Shroom4	SHROOM4;SHROOM4 iso2	§1010;894	Protein Shroom4	Q1W617;Q1W617-2	http://www.phosphosite.org/proteinAction.do?id=20901&showAllSites=true	163.1	LSNYRAVsSLDILGD			AVS*SLDILGDFKR	2	750.877			79732	80230			77931	79546			122.488	122.553			121.043	122.815			7.86328	9.32148			7.51856	8.30277			0.3329	0.1998			0.5593	0.6126
437	436	Actin-binding	Shroom4;Shroom4	SHROOM4;SHROOM4 iso2	§1010;894	Protein Shroom4	Q1W617;Q1W617-2	http://www.phosphosite.org/proteinAction.do?id=20901&showAllSites=true	163.1	LSNYRAVsSLDILGD			AVS*SLDILGDFKR	3	500.92			79709	80250			77966	79554			122.454	122.583			121.097	122.825			9.48678	10.1302			10.1733	9.42481			-0.539	-0.4991			-0.5989	-0.6788
438	437	Actin-binding	Shroom4;Shroom4	SHROOM4;SHROOM4 iso2	§583;467	Protein Shroom4	Q1W617;Q1W617-2	http://www.phosphosite.org/proteinAction.do?id=20901&showAllSites=true	163.1	RRSERFAtNLRNEIQ			FAT*NLR	2	401.186				45150								70.773								4.51145								-0.0249
439	438	Actin-binding	Shroom4;Shroom4	SHROOM4;SHROOM4 iso2	§657;541	Protein Shroom4	Q1W617;Q1W617-2	http://www.phosphosite.org/proteinAction.do?id=20901&showAllSites=true	163.1	SMILRARsSECLSQA			ARS*SECLSQASESSK	2	853.856							19891	20564							33.7287	33.94							9.54821	10.6421							0.3162	0.4685
440	439	Actin-binding	Shroom4;Shroom4	SHROOM4;SHROOM4 iso2	§657;541	Protein Shroom4	Q1W617;Q1W617-2	http://www.phosphosite.org/proteinAction.do?id=20901&showAllSites=true	163.1	SMILRARsSECLSQA			ARS*SECLSQASESSK	3	569.573			19990	20652			19878	20533			33.4754	33.8819			33.7042	33.8918			11.9245	12.4023			11.2604	9.44009			-0.2634	-0.1756			-0.0878	-0.0878
441	440	Actin-binding	Shroom4;Shroom4	SHROOM4;SHROOM4 iso2	§658;542	Protein Shroom4	Q1W617;Q1W617-2	http://www.phosphosite.org/proteinAction.do?id=20901&showAllSites=true	163.1	MILRARSsECLSQAS			ARSS*ECLSQASESSK	3	569.573					19772								33.616								7.78252
442	441	Actin-binding	Shroom4;Shroom4	SHROOM4;SHROOM4 iso2	1036, 1046;920, 930	Protein Shroom4	Q1W617;Q1W617-2	http://www.phosphosite.org/proteinAction.do?id=20901&showAllSites=true	163.1	SVYEDENsVASMPRP;SMPRPLRsRAFSESH			RASNKPEESSVYEDENS*VASM#PRPLRS*R	4	842.625					46980	47925							74.7804	74.9914							4.33068	5.0942							-0.6765	-0.6765
443	442	Actin-binding	Shroom4;Shroom4	SHROOM4;SHROOM4 iso2	460;344	Protein Shroom4	Q1W617;Q1W617-2	http://www.phosphosite.org/proteinAction.do?id=20901&showAllSites=true	163.1	NNPKGKKsPSLPTGG			GKKS*PSLPTGGTQDQTR	3	613.298			23460	24124			23502	24058			39.0895	39.3726			39.3955	39.4165			11.1141	12.5376			12.8125	11.9281			-0.4892	-0.5055			-0.2935	-0.0326
444	443	Actin-binding	Shroom4;Shroom4	SHROOM4;SHROOM4 iso2	460;344	Protein Shroom4	Q1W617;Q1W617-2	http://www.phosphosite.org/proteinAction.do?id=20901&showAllSites=true	163.1	NNPKGKKsPSLPTGG			GKKS*PSLPTGGTQDQTR	3	613.298							23495								39.3825								11.7959								-0.2935
445	444	Actin-binding	Shroom4;Shroom4	SHROOM4;SHROOM4 iso2	460;344	Protein Shroom4	Q1W617;Q1W617-2	http://www.phosphosite.org/proteinAction.do?id=20901&showAllSites=true	163.1	NNPKGKKsPSLPTGG			GKKS*PSLPTGGTQDQTRK	3	655.997			19241	19897							32.2627	32.6883							5.54212	5.24642							-0.0457	-0.0305
446	445	Actin-binding	Shroom4;Shroom4	SHROOM4;SHROOM4 iso2	622;506	Protein Shroom4	Q1W617;Q1W617-2	http://www.phosphosite.org/proteinAction.do?id=20901&showAllSites=true	163.1	ETQEPPEsPPLSASN			SKGPLSQLCDTNEAVEETQEPPES*PPLSASNASLLPSYK	4	1063.5			75419	75957				75371			115.999	116.113				116.395			18.8069	18.1481				18.4237			0.6018	0.724				0.7616
447	Activator protein
448	446	Activator protein	Bora	BORA	§331	Protein aurora borealis	Q8BS90	http://www.phosphosite.org/proteinAction.do?id=19310&showAllSites=true	57	SLVRIPFtLEAHSED			IPFT*LEAHSEDEEADVSCTGAAPLSTNACGEPR	3	1204.51		67071								104.415								12.7645								-0.6808								0.00613725
449	447	Activator protein	Bora	BORA	§336	Protein aurora borealis	Q8BS90	http://www.phosphosite.org/proteinAction.do?id=19310&showAllSites=true	57	PFTLEAHsEDEEADV			IPFTLEAHS*EDEEADVSCTGAAPLSTNACGEPR	3	1204.51	67722			68051					104.496			104.33					13.3665			17.5072					1.9012			0.2823					0.0228968
450	448	Activator protein	Ppp1r12b	PPP1R12B	§444	Protein phosphatase 1 regulatory subunit 12B	Q8BG95	http://www.phosphosite.org/proteinAction.do?id=4845802&showAllSites=true	109	WRLGLRKtGSHNMLS			KT*GSHNM#LSEVANSR	3	576.257							26307								43.6831								8.57675								-0.6941
451	449	Activator protein	Ppp1r12b	PPP1R12B	§446	Protein phosphatase 1 regulatory subunit 12B	Q8BG95	http://www.phosphosite.org/proteinAction.do?id=4845802&showAllSites=true	109	LGLRKTGsHNMLSEV			KTGS*HNM#LSEVANSR	3	576.257	40218	39694			26011	26997		26898	63.971	64.1385			43.54	43.8653		43.7982	11.5214	11.8069			11.5935	10.762		9.55284	-0.2429	-0.3124			-0.0174	-0.0347		-0.2082	0.613995	0.622599
452	450	Activator protein	Ppp1r12b	PPP1R12B	§446	Protein phosphatase 1 regulatory subunit 12B	Q8BG95	http://www.phosphosite.org/proteinAction.do?id=4845802&showAllSites=true	109	LGLRKTGsHNMLSEV			KTGS*HNM#LSEVANSR	3	576.257	26519	26034			39476				43.4887	43.6881			63.7096				10.7212	11.0778			11.6635				-0.1735	-0.295			-0.1735				0.558116	0.599726
453	451	Activator protein	Ppp1r12b	PPP1R12B	§446	Protein phosphatase 1 regulatory subunit 12B	Q8BG95	http://www.phosphosite.org/proteinAction.do?id=4845802&showAllSites=true	109	LGLRKTGsHNMLSEV			KTGS*HNMLSEVANSR	3	570.926	40213	39690			39475	40434			63.9645	64.1295			63.7083	63.9994			12.1898	12.5901			12.4461	13.8962			-0.1752	-0.0876			-0.1576	-0.0701			0.594488	0.564198
454	452	Activator protein	Ppp1r12b	PPP1R12B	§446	Protein phosphatase 1 regulatory subunit 12B	Q8BG95	http://www.phosphosite.org/proteinAction.do?id=4845802&showAllSites=true	109	LGLRKTGsHNMLSEV			TGS*HNMLSEVANSR	3	528.227	48677	48169	48541	49059	47934			48901	76.4127	76.5858	76.3902	76.4717	76.1615			76.6528	11.5072	10.3028	5.1549	8.85078	8.39794			9.50585	-0.3976	-0.0757	-0.1704	0.1514	-0.4543			-0.5111	0.609742	0.573445
455	453	Activator protein	Ppp1r12b	PPP1R12B	§502	Protein phosphatase 1 regulatory subunit 12B	Q8BG95	http://www.phosphosite.org/proteinAction.do?id=4845802&showAllSites=true	109	MLVPRRLsSTSDIEE			RLS*STSDIEEKENR	3	581.935	25134	24469			24535		24917		41.3881	41.3019			41.3027		41.6056		9.35655	7.28316			8.61439		9.39147		-0.1718	-0.0172			-0.189		0.189		0.00175957	0.00191463
456	454	Activator protein	Ppp1r12b	PPP1R12B	§503	Protein phosphatase 1 regulatory subunit 12B	Q8BG95	http://www.phosphosite.org/proteinAction.do?id=4845802&showAllSites=true	109	LVPRRLSsTSDIEEK			RLSS*TSDIEEKENR	3	581.935	23885					25529	23616		39.4237					41.5989	39.5683		10.821					8.48017	10.5058		-0.3437					-0.1375	-0.3265		0.0112793
457	455	Activator protein	Ppp1r12b	PPP1R12B	§503	Protein phosphatase 1 regulatory subunit 12B	Q8BG95	http://www.phosphosite.org/proteinAction.do?id=4845802&showAllSites=true	109	LVPRRLSsTSDIEEK			RLSS*TSDIEEKENR	3	581.935						24347								39.7297								9.4698								-0.5671
458	456	Activator protein	Ppp1r12b	PPP1R12B	§504, §505	Protein phosphatase 1 regulatory subunit 12B	Q8BG95	http://www.phosphosite.org/proteinAction.do?id=4845802&showAllSites=true	109	VPRRLSStSDIEEKE;PRRLSSTsDIEEKEN			RLSST*S*DIEEKENR	3	608.591		28766								47.8448								6.10679								-0.0822								0.00935976
459	457	Activator protein	Ppp1r12b	PPP1R12B	§505	Protein phosphatase 1 regulatory subunit 12B	Q8BG95	http://www.phosphosite.org/proteinAction.do?id=4845802&showAllSites=true	109	PRRLSSTsDIEEKEN			RLSSTS*DIEEKENR	3	581.935		23356	23592	24296	23284			24172		39.58	39.3035	39.6432	39.2952			39.5976		9.00612	10.6216	9.61798	8.72816			9.90658		-0.4296	-0.1031	-0.2578	-0.4468			-0.1547		0.0341049
460	458	Activator protein	Ppp1r12b	PPP1R12B	§645	Protein phosphatase 1 regulatory subunit 12B	Q8BG95	http://www.phosphosite.org/proteinAction.do?id=4845802&showAllSites=true	109	ARQTRRStQGVTLTD			RST*QGVTLTDLQEAEKTFSR	4	587.538	69960	69345	69814	70411	69153	70153	68661	69880	107.797	107.786	107.601	107.798	107.352	107.687	106.855	107.953	9.54516	10.2182	10.0555	6.68825	11	12.327	11.2069	9.85387	-0.2383		-0.4595	0.2213	0.034	0.0851	-0.6297	0.2042	0.554314	0.540981
461	459	Activator protein	Ppp1r12b	PPP1R12B	§833	Protein phosphatase 1 regulatory subunit 12B	Q8BG95	http://www.phosphosite.org/proteinAction.do?id=4845802&showAllSites=true	109	ERLSRLEsGGTNPTS			LES*GGTNPTSSDSYSDR	2	926.865	31149	30699	30805	31611	30462	31467	30891	31460	50.523	50.7779	50.3513	50.8138	50.3469	50.7229	50.7333	50.7581	13.6716	13.2211	13.5591	13.58	13.8416	13.5361	10.2418	13.6615	0.3884	0.8523	0.8092	-0.4963	0.4963	0.2481	0.3452	0.7984
462	460	Activator protein	Ppp1r12b	PPP1R12B	§833	Protein phosphatase 1 regulatory subunit 12B	Q8BG95	http://www.phosphosite.org/proteinAction.do?id=4845802&showAllSites=true	109	ERLSRLEsGGTNPTS			LES*GGTNPTSSDSYSDR	2	926.865						31488	30833	31526						50.7539	50.6496	50.8559						12.5317	10.2916	9.84466						0.2805	0.3452	0.7984
463	461	Activator protein	Ppp1r12b	PPP1R12B	§833	Protein phosphatase 1 regulatory subunit 12B	Q8BG95	http://www.phosphosite.org/proteinAction.do?id=4845802&showAllSites=true	109	ERLSRLEsGGTNPTS			LES*GGTNPTSSDSYSDR	3	618.246					30515	31574							50.4239	50.8815							8.40121	8.90309							0.1941	0.2426
464	462	Activator protein	Ppp1r12b	PPP1R12B	§833	Protein phosphatase 1 regulatory subunit 12B	Q8BG95	http://www.phosphosite.org/proteinAction.do?id=4845802&showAllSites=true	109	ERLSRLEsGGTNPTS			LES*GGTNPTSSDSYSDRASAR	3	746.648							28913								47.7344								6.94692								-0.1875
465	463	Activator protein	Ppp1r12b	PPP1R12B	§833	Protein phosphatase 1 regulatory subunit 12B	Q8BG95	http://www.phosphosite.org/proteinAction.do?id=4845802&showAllSites=true	109	ERLSRLEsGGTNPTS			LES*GGTNPTSSDSYSDRASAR	3	746.648							28962								47.8125								8.74958								-0.5089
466	464	Activator protein	Ppp1r12b	PPP1R12B	§833	Protein phosphatase 1 regulatory subunit 12B	Q8BG95	http://www.phosphosite.org/proteinAction.do?id=4845802&showAllSites=true	109	ERLSRLEsGGTNPTS			LSRLES*GGTNPTSSDSYSDR	2	1104.97	35106	34542	34776	35424	34378	35352			56.4304	56.5202	56.2233	56.461	56.1797	56.499			10.0097	9.75696	4.95078	6.8041	10.556	12.4828			1.3575	0.4615	0.3258	0.4434	0.7421	0.371
467	465	Activator protein	Ppp1r12b	PPP1R12B	§833	Protein phosphatase 1 regulatory subunit 12B	Q8BG95	http://www.phosphosite.org/proteinAction.do?id=4845802&showAllSites=true	109	ERLSRLEsGGTNPTS			LSRLES*GGTNPTSSDSYSDR	3	736.985	35038	34569		35389	34334	35315	34671	35292	56.3305	56.5624		56.4113	56.1178	56.4435	56.388	56.4976	10.2396	10.8268		11.0685	10.6799	10.7905	10.4802	10.8633	0.2171	0.2578		0.095	0.2171	0.2985	-0.0543	0.1086
468	466	Activator protein	Ppp1r12b	PPP1R12B	§863	Protein phosphatase 1 regulatory subunit 12B	Q8BG95	http://www.phosphosite.org/proteinAction.do?id=4845802&showAllSites=true	109	AREARLAsLTSRVEE			LAS*LTSRVEEDSNR	3	552.924		45453				46306				72.6017				72.6239				4.14569				4.8729				-0.2532				-0.2713				0.0432057
469	467	Activator protein	Ppp1r12b	PPP1R12B	836	Protein phosphatase 1 regulatory subunit 12B	Q8BG95	http://www.phosphosite.org/proteinAction.do?id=4845802&showAllSites=true	109	SRLESGGtNPTSSDS			LSRLESGGT*NPTSSDSYSDRASAR	3	865.387		32036								52.821								7.06349								-0.4738
470	468	Activator protein	Ppp1r12b	PPP1R12B	839	Protein phosphatase 1 regulatory subunit 12B	Q8BG95	http://www.phosphosite.org/proteinAction.do?id=4845802&showAllSites=true	109	ESGGTNPtSSDSYSD			LESGGTNPT*SSDSYSDRASAR	3	746.648		26862								44.8986								4.34294								0.442
471	469	Activator protein	Ppp1r12b	PPP1R12B	844	Protein phosphatase 1 regulatory subunit 12B	Q8BG95	http://www.phosphosite.org/proteinAction.do?id=4845802&showAllSites=true	109	NPTSSDSySDRASAR			LESGGTNPTSSDSY*SDRASAR	3	746.648			26967		26678	27769					44.4893		44.5388	45.0373					6.16368		7.80134	7.48812					0.9911		0.1071	0.4688
472	470	Activator protein	Tab1	TAB1	§16	TGF-beta-activated kinase 1 and MAP3K7-binding protein 1	Q8CF89	http://www.phosphosite.org/proteinAction.do?id=7843&showAllSites=true	54.6	LQSEQQPsWTDDLPL			RSLLQSEQQPS*WTDDLPLCHLSGVGSASNR	4	855.402								78489								121.196								11.0367								0.9703
473	471	Activator protein	Tab1	TAB1	§16	TGF-beta-activated kinase 1 and MAP3K7-binding protein 1	Q8CF89	http://www.phosphosite.org/proteinAction.do?id=7843&showAllSites=true	54.6	LQSEQQPsWTDDLPL			SLLQSEQQPS*WTDDLPLCHLSGVGSASNR	4	816.376		84812	85439	85878	84934	85944	83669	85070		131.235	131.1	131.066	130.936	131.31	129.864	131.304		15.9957	15.4461	14.9066	11.3904	14.8539	11.5003	14.2684		0.0857	0.7962	0.8819	0.392	0.49	0.2205	0.784
474	472	Activator protein	Tab1	TAB1	§16	TGF-beta-activated kinase 1 and MAP3K7-binding protein 1	Q8CF89	http://www.phosphosite.org/proteinAction.do?id=7843&showAllSites=true	54.6	LQSEQQPsWTDDLPL			SLLQSEQQPS*WTDDLPLCHLSGVGSASNR	4	816.376				86212			83692					131.572			129.902					7.266			13.8239					0.392			0.0857
475	473	Activator protein	Tab1	TAB1	§7	TGF-beta-activated kinase 1 and MAP3K7-binding protein 1	Q8CF89	http://www.phosphosite.org/proteinAction.do?id=7843&showAllSites=true	54.6	xMAAQRRsLLQSEQQ			S*LLQSEQQPSWTDDLPLCHLSGVGSASNR	3	1088.17					84334	85295							130.034	130.341							16.058	14.6383							0.5606	0.6892
476	474	Activator protein	Tab1	TAB1	§7	TGF-beta-activated kinase 1 and MAP3K7-binding protein 1	Q8CF89	http://www.phosphosite.org/proteinAction.do?id=7843&showAllSites=true	54.6	xMAAQRRsLLQSEQQ			S*LLQSEQQPSWTDDLPLCHLSGVGSASNR	4	816.376	84854	84364	84868	85323	84173	85222	83114	84455	130.363	130.555	130.24	130.219	129.798	130.234	129.01	130.364	12.4815	6.17328	13.3862	12.1079	6.20691	14.6655	11.7471	8.05453	0.4287	0.5145	0.4777	0.9799	1.4332	0.8085	0.7717	0.637	0.628689	0.221791
477	475	Activator protein	Tab1	TAB1	§7	TGF-beta-activated kinase 1 and MAP3K7-binding protein 1	Q8CF89	http://www.phosphosite.org/proteinAction.do?id=7843&showAllSites=true	54.6	xMAAQRRsLLQSEQQ			S*LLQSEQQPSWTDDLPLCHLSGVGSASNR	4	816.376		84137								130.21								13.224								0.8329								0.649254
478	476	Activator protein	Trappc9;Trappc9;Trappc9	NIBP;NIBP iso2;NIBP iso3	§821;812;633	Trafficking protein particle complex subunit 9	Q3U0M1;Q3U0M1-2;Q3U0M1-3	http://www.phosphosite.org/proteinAction.do?id=10805&showAllSites=true	128.2	SVSGFPLsSPFRQVV			AKLDFSCQENLLQDLSDDGISVSGFPLS*SPFR	3	1208.23	105317								162.429								6.8962								0.2235								0.00337883
479	477	Activator protein	Trappc9;Trappc9;Trappc9;Trappc9	NIBP;NIBP iso2;NIBP iso3;NIBP iso4	§566;557;378;557	Trafficking protein particle complex subunit 9	Q3U0M1;Q3U0M1-2;Q3U0M1-3;Q3U0M1-4	http://www.phosphosite.org/proteinAction.do?id=10805&showAllSites=true	128.2	SLLGQSMsTKSPFIY			SLLGQSMS*TK	2	566.259			48830	49387		49306					76.8058	76.9576		77.0172					5.84466	6.46344		5.91721					0.1766	0.1943		-0.0177
480	Adaptor/scaffold
481	478	Adaptor/scaffold	Abi1;Abi1	Abi-1 iso4;Abi-1 iso2	§237;237	Abl interactor 1	Q8CBW3-4;Q8CBW3-2	http://www.phosphosite.org/proteinAction.do?id=17598900&showAllSites=true	51.6	RPRTHSGsSGGSGSR			THSGS*SGGSGSRENSGSSSIGIPIAVPTPSPPTAGPAPGAAPGSQYGTMTR	4	1204.81						70775								108.617								18.3883								0.2739
482	479	Adaptor/scaffold	Abi1;Abi1	Abi-1 iso4;Abi-1 iso2	§243;§243	Abl interactor 1	Q8CBW3-4;Q8CBW3-2	http://www.phosphosite.org/proteinAction.do?id=17598900&showAllSites=true	51.6	GSSGGSGsRENSGSS			THSGSSGGSGS*RENSGSSSIGIPIAVPTPSPPTAGPAPGAAPGSQYGTM#TR	4	1208.81	68336				67554		67148		105.412				105.013		104.591		15.426				13.6925		16.4609		-0.1903				1.0341		0.8521		0.000149753
483	480	Adaptor/scaffold	Abi1;Abi1	Abi-1 iso4;Abi-1 iso2	§243;§243	Abl interactor 1	Q8CBW3-4;Q8CBW3-2	http://www.phosphosite.org/proteinAction.do?id=17598900&showAllSites=true	51.6	GSSGGSGsRENSGSS			THSGSSGGSGS*RENSGSSSIGIPIAVPTPSPPTAGPAPGAAPGSQYGTMTR	4	1204.81				70954								108.651								15.4157								-0.9462
484	481	Adaptor/scaffold	Abi1;Abi1	Abi-1 iso4;Abi-1 iso2	§247;247	Abl interactor 1	Q8CBW3-4;Q8CBW3-2	http://www.phosphosite.org/proteinAction.do?id=17598900&showAllSites=true	51.6	GSGSRENsGSSSIGI			THSGSSGGSGSRENS*GSSSIGIPIAVPTPSPPTAGPAPGAAPGSQYGTM#TR	4	1208.81	68189					68389			105.198					105.106			13.1904					17.9469			0.8024					-0.1406			0.00040586
485	482	Adaptor/scaffold	Abi1;Abi1	Abi-1 iso4;Abi-1 iso2	§247;247	Abl interactor 1	Q8CBW3-4;Q8CBW3-2	http://www.phosphosite.org/proteinAction.do?id=17598900&showAllSites=true	51.6	GSGSRENsGSSSIGI			THSGSSGGSGSRENS*GSSSIGIPIAVPTPSPPTAGPAPGAAPGSQYGTM#TR	4	1208.81						68349								105.046								13.433								-0.3144
486	483	Adaptor/scaffold	Abi1;Abi1	Abi-1 iso4;Abi-1 iso2	§249;249	Abl interactor 1	Q8CBW3-4;Q8CBW3-2	http://www.phosphosite.org/proteinAction.do?id=17598900&showAllSites=true	51.6	GSRENSGsSSIGIPI			THSGSSGGSGSRENSGS*SSIGIPIAVPTPSPPTAGPAPGAAPGSQYGTM#TR	4	1208.81		67489								105.037								10.2314								-0.1489								0.000216385
487	484	Adaptor/scaffold	Abi1;Abi1	Abi-1 iso4;Abi-1 iso2	§249;249	Abl interactor 1	Q8CBW3-4;Q8CBW3-2	http://www.phosphosite.org/proteinAction.do?id=17598900&showAllSites=true	51.6	GSRENSGsSSIGIPI			THSGSSGGSGSRENSGS*SSIGIPIAVPTPSPPTAGPAPGAAPGSQYGTMTR	4	1204.81		70036								108.799								17.8539								0.8715								0.00528856
488	485	Adaptor/scaffold	Abi1;Abi1	Abi-1 iso4;Abi-1 iso2	§260;260	Abl interactor 1	Q8CBW3-4;Q8CBW3-2	http://www.phosphosite.org/proteinAction.do?id=17598900&showAllSites=true	51.6	GIPIAVPtPSPPTAG			ENSGSSSIGIPIAVPT*PSPPTAGPAPGAAPGSQYGTMTR	4	940.449							80424								124.893								4.60206								0.1808
489	486	Adaptor/scaffold	Abi1;Abi1	Abi-1 iso4;Abi-1 iso2	§265;265	Abl interactor 1	Q8CBW3-4;Q8CBW3-2	http://www.phosphosite.org/proteinAction.do?id=17598900&showAllSites=true	51.6	VPTPSPPtAGPAPGA			ENSGSSSIGIPIAVPTPSPPT*AGPAPGAAPGSQYGTMTR	3	1253.6			82320		81593						126.377		125.918						9.34104		10.4989						-0.4946		-0.3191
490	487	Adaptor/scaffold	Abi1;Abi1	Abi-1 iso4;Abi-1 iso2	§265;265	Abl interactor 1	Q8CBW3-4;Q8CBW3-2	http://www.phosphosite.org/proteinAction.do?id=17598900&showAllSites=true	51.6	VPTPSPPtAGPAPGA			ENSGSSSIGIPIAVPTPSPPT*AGPAPGAAPGSQYGTMTR	4	940.449								81877								126.396								5.383								-0.4041
491	488	Adaptor/scaffold	Abi1;Abi1	Abi-1 iso4;Abi-1 iso2	238, §243, §249;238, §243, 249	Abl interactor 1	Q8CBW3-4;Q8CBW3-2	http://www.phosphosite.org/proteinAction.do?id=17598900&showAllSites=true	51.6	PRTHSGSsGGSGSRE;GSSGGSGsRENSGSS;GSRENSGsSSIGIPI			THSGSS*GGSGS*RENSGS*SSIGIPIAVPTPSPPTAGPAPGAAPGSQYGTMTR	4	1244.8							77667								120.646								3.57675								1.3496
492	489	Adaptor/scaffold	Abi1;Abi1	Abi-1 iso4;Abi-1 iso2	238, §247, 250;238, 247, 250	Abl interactor 1	Q8CBW3-4;Q8CBW3-2	http://www.phosphosite.org/proteinAction.do?id=17598900&showAllSites=true	51.6	PRTHSGSsGGSGSRE;GSGSRENsGSSSIGI;SRENSGSsSIGIPIA			THSGSS*GGSGSRENS*GSS*SIGIPIAVPTPSPPTAGPAPGAAPGSQYGTMTR	4	1244.8							77765								120.793								3.13668								1.4219
493	490	Adaptor/scaffold	Abi1;Abi1	Abi-1 iso4;Abi-1 iso2	238, §249, 250;238, 249, 250	Abl interactor 1	Q8CBW3-4;Q8CBW3-2	http://www.phosphosite.org/proteinAction.do?id=17598900&showAllSites=true	51.6	PRTHSGSsGGSGSRE;GSRENSGsSSIGIPI;SRENSGSsSIGIPIA			THSGSS*GGSGSRENSGS*S*SIGIPIAVPTPSPPTAGPAPGAAPGSQYGTMTR	4	1244.8							77688								120.677								8.30539								1.3496
494	491	Adaptor/scaffold	Abi1;Abi1	Abi-1 iso4;Abi-1 iso2	238, §249;238, 249	Abl interactor 1	Q8CBW3-4;Q8CBW3-2	http://www.phosphosite.org/proteinAction.do?id=17598900&showAllSites=true	51.6	PRTHSGSsGGSGSRE;GSRENSGsSSIGIPI			THSGSS*GGSGSRENSGS*SSIGIPIAVPTPSPPTAGPAPGAAPGSQYGTMTR	4	1224.8	75231								115.71								12.5436								0.6613								0.000480879
495	492	Adaptor/scaffold	Abi1;Abi1	Abi-1 iso4;Abi-1 iso2	238, 250;238, 250	Abl interactor 1	Q8CBW3-4;Q8CBW3-2	http://www.phosphosite.org/proteinAction.do?id=17598900&showAllSites=true	51.6	PRTHSGSsGGSGSRE;SRENSGSsSIGIPIA			THSGSS*GGSGSRENSGSS*SIGIPIAVPTPSPPTAGPAPGAAPGSQYGTMTR	4	1224.8					74361		73144						115.09		113.727						13.9136		11.4067						0.8654		1.4288
496	493	Adaptor/scaffold	Abi1;Abi1	Abi-1 iso4;Abi-1 iso2	238, 250;238, 250	Abl interactor 1	Q8CBW3-4;Q8CBW3-2	http://www.phosphosite.org/proteinAction.do?id=17598900&showAllSites=true	51.6	PRTHSGSsGGSGSRE;SRENSGSsSIGIPIA			THSGSS*GGSGSRENSGSS*SIGIPIAVPTPSPPTAGPAPGAAPGSQYGTMTR	5	980.044								74861								115.626								5.57675								0.1122
497	494	Adaptor/scaffold	Abi1;Abi1	Abi-1 iso4;Abi-1 iso2	238, 251;238, 251	Abl interactor 1	Q8CBW3-4;Q8CBW3-2	http://www.phosphosite.org/proteinAction.do?id=17598900&showAllSites=true	51.6	PRTHSGSsGGSGSRE;RENSGSSsIGIPIAV			THSGSS*GGSGSRENSGSSS*IGIPIAVPTPSPPTAGPAPGAAPGSQYGTMTR	4	1224.8					74416								115.173								11.1746								1.2247
498	495	Adaptor/scaffold	Abi1;Abi1	Abi-1 iso4;Abi-1 iso2	241;241	Abl interactor 1	Q8CBW3-4;Q8CBW3-2	http://www.phosphosite.org/proteinAction.do?id=17598900&showAllSites=true	51.6	HSGSSGGsGSRENSG			THSGSSGGS*GSRENSGSSSIGIPIAVPTPSPPTAGPAPGAAPGSQYGTM#TR	4	1208.81				68748	67592							105.35	105.07							11.2907	12.9066							0.2813	0.7611
499	496	Adaptor/scaffold	Abi1;Abi1	Abi-1 iso4;Abi-1 iso2	250, 251;250, 251	Abl interactor 1	Q8CBW3-4;Q8CBW3-2	http://www.phosphosite.org/proteinAction.do?id=17598900&showAllSites=true	51.6	SRENSGSsSIGIPIA;RENSGSSsIGIPIAV			THSGSSGGSGSRENSGSS*S*IGIPIAVPTPSPPTAGPAPGAAPGSQYGTMTR	4	1224.8		74594								115.661								10.8386								1.29								0.0134821
500	497	Adaptor/scaffold	Abi1;Abi1	Abi-1 iso4;Abi-1 iso2	250;250	Abl interactor 1	Q8CBW3-4;Q8CBW3-2	http://www.phosphosite.org/proteinAction.do?id=17598900&showAllSites=true	51.6	SRENSGSsSIGIPIA			THSGSSGGSGSRENSGSS*SIGIPIAVPTPSPPTAGPAPGAAPGSQYGTM#TR	4	1208.81								68071								105.262								17.0227								0.8355
501	498	Adaptor/scaffold	Abi1;Abi1	Abi-1 iso4;Abi-1 iso2	250;250	Abl interactor 1	Q8CBW3-4;Q8CBW3-2	http://www.phosphosite.org/proteinAction.do?id=17598900&showAllSites=true	51.6	SRENSGSsSIGIPIA			THSGSSGGSGSRENSGSS*SIGIPIAVPTPSPPTAGPAPGAAPGSQYGTM#TR	5	967.25	68340	67576				68471	67151	68283	105.417	105.161				105.227	104.595	105.576	13.9208	12.2541				16.5918	18.2733	16.4179	0.093	-0.0207				0.9098	-0.4446	0.8788	0.000770347	0.000253601
502	499	Adaptor/scaffold	Abi1;Abi1	Abi-1 iso4;Abi-1 iso2	250;250	Abl interactor 1	Q8CBW3-4;Q8CBW3-2	http://www.phosphosite.org/proteinAction.do?id=17598900&showAllSites=true	51.6	SRENSGSsSIGIPIA			THSGSSGGSGSRENSGSS*SIGIPIAVPTPSPPTAGPAPGAAPGSQYGTMTR	4	1204.81	70623	69833	70232		69964		68960	70310	108.776	108.504	108.243		108.541		107.381	108.667	16.2967	15.4962	15.2782		15.6038		11.0061	16.2034	0.3735	0.4316	-1.9588		0.3569		-1.1122	-1.5355	0.000831232	0.000522236
503	500	Adaptor/scaffold	Abi1;Abi1	Abi-1 iso4;Abi-1 iso2	250;250	Abl interactor 1	Q8CBW3-4;Q8CBW3-2	http://www.phosphosite.org/proteinAction.do?id=17598900&showAllSites=true	51.6	SRENSGSsSIGIPIA			THSGSSGGSGSRENSGSS*SIGIPIAVPTPSPPTAGPAPGAAPGSQYGTMTR	4	1204.81			70284								108.334								16.064								-0.5478
504	501	Adaptor/scaffold	Abi1;Abi1	Abi-1 iso4;Abi-1 iso2	251;251	Abl interactor 1	Q8CBW3-4;Q8CBW3-2	http://www.phosphosite.org/proteinAction.do?id=17598900&showAllSites=true	51.6	RENSGSSsIGIPIAV			THSGSSGGSGSRENSGSSS*IGIPIAVPTPSPPTAGPAPGAAPGSQYGTM#TR	4	1208.81	68389							68413	105.491							105.77	12.9547							5.71897	0.0414							0.546	0.000598661
505	502	Adaptor/scaffold	Abi1;Abi1	Abi-1 iso4;Abi-1 iso2	262;262	Abl interactor 1	Q8CBW3-4;Q8CBW3-2	http://www.phosphosite.org/proteinAction.do?id=17598900&showAllSites=true	51.6	PIAVPTPsPPTAGPA			ENSGSSSIGIPIAVPTPS*PPTAGPAPGAAPGSQYGTMTR	3	1253.6	82270	81625	82168	82708	81617	82632			126.428	126.381	126.151	126.282	125.953	126.345			7.33442	6.13018	8.8041	11.7595	9.79317	7.44977			-1.4438	0.9493	-0.3749	0.1835	-0.3191	-0.1994			0.0748884	0.0370449
506	503	Adaptor/scaffold	Abi1;Abi1	Abi-1 iso4;Abi-1 iso2	262;262	Abl interactor 1	Q8CBW3-4;Q8CBW3-2	http://www.phosphosite.org/proteinAction.do?id=17598900&showAllSites=true	51.6	PIAVPTPsPPTAGPA			ENSGSSSIGIPIAVPTPS*PPTAGPAPGAAPGSQYGTMTR	3	1253.6	82299		82113	82691	81690	82701			126.469		126.068	126.256	126.063	126.446			6.75696		12.7696	10.3768	10.2976	10.0511			0.0239		-0.2632	0.0558	0.3191	0.2872			0.0432526
507	504	Adaptor/scaffold	Abi1;Abi1	Abi-1 iso4;Abi-1 iso2	262;262	Abl interactor 1	Q8CBW3-4;Q8CBW3-2	http://www.phosphosite.org/proteinAction.do?id=17598900&showAllSites=true	51.6	PIAVPTPsPPTAGPA			ENSGSSSIGIPIAVPTPS*PPTAGPAPGAAPGSQYGTMTR	3	1253.6	82400								126.62								7.26922								-2.2974								0.130751
508	505	Adaptor/scaffold	Abi1;Abi1	Abi-1 iso4;Abi-1 iso2	262;262	Abl interactor 1	Q8CBW3-4;Q8CBW3-2	http://www.phosphosite.org/proteinAction.do?id=17598900&showAllSites=true	51.6	PIAVPTPsPPTAGPA			ENSGSSSIGIPIAVPTPS*PPTAGPAPGAAPGSQYGTMTR	4	940.449	82118		81985		81545				126.203		125.878		125.847				10.9066		6.84771		7.10237				1.3717		0.0213		0.4785				0.0285527
509	506	Adaptor/scaffold	Abi1;Abi1	Abi-1 iso4;Abi-1 iso2	262;262	Abl interactor 1	Q8CBW3-4;Q8CBW3-2	http://www.phosphosite.org/proteinAction.do?id=17598900&showAllSites=true	51.6	PIAVPTPsPPTAGPA			ENSGSSSIGIPIAVPTPS*PPTAGPAPGAAPGSQYGTMTR	4	940.449			82008								125.912								6.02549								0.6167
510	507	Adaptor/scaffold	Abi1;Abi1	Abi-1;Abi-1 iso3	§243, 252;238, 247	Abl interactor 1	Q8CBW3;Q8CBW3-3	http://www.phosphosite.org/proteinAction.do?id=3348&showAllSites=true	52.3	PRTHSGSsGGSGSRE;GSGSRENsGSSSIGI			THSGSS*GGSGSRENS*GSSSIGIPIAVPTPSPPTAGPAAPGAAPGSQYGTMTR	4	1242.56		74769		75775						115.926		115.845						14.8996		15.0501						0.7243		-0.33						0.00157595
511	508	Adaptor/scaffold	Abi1;Abi1	Abi-1;Abi-1 iso3	§243, 256;238, 251	Abl interactor 1	Q8CBW3;Q8CBW3-3	http://www.phosphosite.org/proteinAction.do?id=3348&showAllSites=true	52.3	PRTHSGSsGGSGSRE;RENSGSSsIGIPIAV			THSGSS*GGSGSRENSGSSS*IGIPIAVPTPSPPTAGPAAPGAAPGSQYGTM#TR	4	1246.56	72997								112.354								5.22403								0.8744								0.000969101
512	509	Adaptor/scaffold	Abi1;Abi1	Abi-1;Abi-1 iso3	§243;238	Abl interactor 1	Q8CBW3;Q8CBW3-3	http://www.phosphosite.org/proteinAction.do?id=3348&showAllSites=true	52.3	PRTHSGSsGGSGSRE			THSGSS*GGSGSRENSGSSSIGIPIAVPTPSPPTAGPAAPGAAPGSQYGTMTR	4	1222.57	70906		70680				69221	70907	109.194		108.926				107.791	109.594	13.4425		15.1215				16.0555	11.3497	0.7525		0.9243				0.0982	1.4396	0.000882776
513	510	Adaptor/scaffold	Abi1;Abi1	Abi-1;Abi-1 iso3	§243;238	Abl interactor 1	Q8CBW3;Q8CBW3-3	http://www.phosphosite.org/proteinAction.do?id=3348&showAllSites=true	52.3	PRTHSGSsGGSGSRE			THSGSS*GGSGSRENSGSSSIGIPIAVPTPSPPTAGPAAPGAAPGSQYGTMTR	5	978.259								70887								109.564								9.47108								1.564
514	511	Adaptor/scaffold	Abi1;Abi1	Abi-1;Abi-1 iso3	242;237	Abl interactor 1	Q8CBW3;Q8CBW3-3	http://www.phosphosite.org/proteinAction.do?id=3348&showAllSites=true	52.3	RPRTHSGsSGGSGSR			THSGS*SGGSGSRENSGSSSIGIPIAVPTPSPPTAGPAAPGAAPGSQYGTMTR	4	1222.57		70272						70644		109.148						109.192		16.7122						15.7122		0.9079						0.6544		0.00606529
515	512	Adaptor/scaffold	Abi1;Abi1	Abi-1;Abi-1 iso3	246, 248;241, §243	Abl interactor 1	Q8CBW3;Q8CBW3-3	http://www.phosphosite.org/proteinAction.do?id=3348&showAllSites=true	52.3	HSGSSGGsGSRENSG;GSSGGSGsRENSGSS			THSGSSGGS*GS*RENSGSSSIGIPIAVPTPSPPTAGPAAPGAAPGSQYGTM#TR	4	1246.56						73275								112.341								11.1469								-0.3851
516	513	Adaptor/scaffold	Abi1;Abi1	Abi-1;Abi-1 iso3	246, 248;241, §243	Abl interactor 1	Q8CBW3;Q8CBW3-3	http://www.phosphosite.org/proteinAction.do?id=3348&showAllSites=true	52.3	HSGSSGGsGSRENSG;GSSGGSGsRENSGSS			THSGSSGGS*GS*RENSGSSSIGIPIAVPTPSPPTAGPAAPGAAPGSQYGTMTR	4	1242.56			75154								115.606								14.5817								0.2897
517	514	Adaptor/scaffold	Abi1;Abi1	Abi-1;Abi-1 iso3	246, 255;241, 250	Abl interactor 1	Q8CBW3;Q8CBW3-3	http://www.phosphosite.org/proteinAction.do?id=3348&showAllSites=true	52.3	HSGSSGGsGSRENSG;SRENSGSsSIGIPIA			THSGSSGGS*GSRENSGSS*SIGIPIAVPTPSPPTAGPAAPGAAPGSQYGTM#TR	4	1246.56					72293								112.026								10.8182								-0.1925
518	515	Adaptor/scaffold	Abi1;Abi1	Abi-1;Abi-1 iso3	246, 255;241, 250	Abl interactor 1	Q8CBW3;Q8CBW3-3	http://www.phosphosite.org/proteinAction.do?id=3348&showAllSites=true	52.3	HSGSSGGsGSRENSG;SRENSGSsSIGIPIA			THSGSSGGS*GSRENSGSS*SIGIPIAVPTPSPPTAGPAAPGAAPGSQYGTMTR	4	1242.56							73252								113.89								15.9469								1.4486
519	516	Adaptor/scaffold	Abi1;Abi1	Abi-1;Abi-1 iso3	246, 256;241, 251	Abl interactor 1	Q8CBW3;Q8CBW3-3	http://www.phosphosite.org/proteinAction.do?id=3348&showAllSites=true	52.3	HSGSSGGsGSRENSG;RENSGSSsIGIPIAV			THSGSSGGS*GSRENSGSSS*IGIPIAVPTPSPPTAGPAAPGAAPGSQYGTM#TR	4	1246.56	73095				72195	73133			112.497				111.883	112.129			10.0074				4.24642	3.83268			0.8744				-0.1925	3.4334			0.000220179
520	517	Adaptor/scaffold	Abi1;Abi1	Abi-1;Abi-1 iso3	246;241	Abl interactor 1	Q8CBW3;Q8CBW3-3	http://www.phosphosite.org/proteinAction.do?id=3348&showAllSites=true	52.3	HSGSSGGsGSRENSG			THSGSSGGS*GSRENSGSSSIGIPIAVPTPSPPTAGPAAPGAAPGSQYGTM#TR	4	1226.57	68780						67554		106.068						105.207		8.14026						12.1512		0.4973						0.2038		0.00065912
521	518	Adaptor/scaffold	Abi1;Abi1	Abi-1;Abi-1 iso3	248;§243	Abl interactor 1	Q8CBW3;Q8CBW3-3	http://www.phosphosite.org/proteinAction.do?id=3348&showAllSites=true	52.3	GSSGGSGsRENSGSS			THSGSSGGSGS*RENSGSSSIGIPIAVPTPSPPTAGPAAPGAAPGSQYGTM#TR	4	1226.57		68124	70729							105.99	109.001							13.2351	5.1296							1.8018	0.1712							0.000112569
522	519	Adaptor/scaffold	Abi1;Abi1	Abi-1;Abi-1 iso3	252;247	Abl interactor 1	Q8CBW3;Q8CBW3-3	http://www.phosphosite.org/proteinAction.do?id=3348&showAllSites=true	52.3	GSGSRENsGSSSIGI			THSGSSGGSGSRENS*GSSSIGIPIAVPTPSPPTAGPAAPGAAPGSQYGTMTR	4	1222.57	71233					71003			109.677					108.949			10.6459					14.5129			1.1615					0.4172			0.010031
523	520	Adaptor/scaffold	Abi1;Abi1	Abi-1;Abi-1 iso3	254;249	Abl interactor 1	Q8CBW3;Q8CBW3-3	http://www.phosphosite.org/proteinAction.do?id=3348&showAllSites=true	52.3	GSRENSGsSSIGIPI			THSGSSGGSGSRENSGS*SSIGIPIAVPTPSPPTAGPAAPGAAPGSQYGTMTR	4	1222.57			70941								109.313								6.8962								1.1288
524	521	Adaptor/scaffold	Abi1;Abi1	Abi-1;Abi-1 iso3	255, 256;250, 251	Abl interactor 1	Q8CBW3;Q8CBW3-3	http://www.phosphosite.org/proteinAction.do?id=3348&showAllSites=true	52.3	SRENSGSsSIGIPIA;RENSGSSsIGIPIAV			THSGSSGGSGSRENSGSS*S*IGIPIAVPTPSPPTAGPAAPGAAPGSQYGTMTR	4	1242.56	75412				74761				115.985				115.687				12.8827				13.58				0.0644				-0.1288				0.00126275
525	522	Adaptor/scaffold	Abi1;Abi1	Abi-1;Abi-1 iso3	255, 256;250, 251	Abl interactor 1	Q8CBW3;Q8CBW3-3	http://www.phosphosite.org/proteinAction.do?id=3348&showAllSites=true	52.3	SRENSGSsSIGIPIA;RENSGSSsIGIPIAV			THSGSSGGSGSRENSGSS*S*IGIPIAVPTPSPPTAGPAAPGAAPGSQYGTMTR	4	1242.56					74673								115.557								15.6021								-0.507
526	523	Adaptor/scaffold	Abi1;Abi1	Abi-1;Abi-1 iso3	255;250	Abl interactor 1	Q8CBW3;Q8CBW3-3	http://www.phosphosite.org/proteinAction.do?id=3348&showAllSites=true	52.3	SRENSGSsSIGIPIA			THSGSSGGSGSRENSGSS*SIGIPIAVPTPSPPTAGPAAPGAAPGSQYGTM#TR	4	1226.57		68193								106.091								6.66154								2.0708								0.0023496
527	524	Adaptor/scaffold	Abi1;Abi1	Abi-1;Abi-1 iso3	255;250	Abl interactor 1	Q8CBW3;Q8CBW3-3	http://www.phosphosite.org/proteinAction.do?id=3348&showAllSites=true	52.3	SRENSGSsSIGIPIA			THSGSSGGSGSRENSGSS*SIGIPIAVPTPSPPTAGPAAPGAAPGSQYGTMTR	4	1222.57					70355								109.113								12.9547								0.6053
528	525	Adaptor/scaffold	Abi1;Abi1	Abi-1;Abi-1 iso3	255;250	Abl interactor 1	Q8CBW3;Q8CBW3-3	http://www.phosphosite.org/proteinAction.do?id=3348&showAllSites=true	52.3	SRENSGSsSIGIPIA			THSGSSGGSGSRENSGSS*SIGIPIAVPTPSPPTAGPAAPGAAPGSQYGTMTR	5	978.259						71283	69410	70796						109.363	108.078	109.427						11.3904	11.2526	11.0106						1.5027	1.7071	1.564
529	526	Adaptor/scaffold	Abi1;Abi1	Abi-1;Abi-1 iso3	256;251	Abl interactor 1	Q8CBW3;Q8CBW3-3	http://www.phosphosite.org/proteinAction.do?id=3348&showAllSites=true	52.3	RENSGSSsIGIPIAV			THSGSSGGSGSRENSGSSS*IGIPIAVPTPSPPTAGPAAPGAAPGSQYGTM#TR	4	1226.57	68577	67862	68264	68996		68745	67273	68392	105.77	105.595	105.327	105.713		105.632	104.785	105.739	14.8297	13.684	10.6162	12.8182		17.4179	17.1952	13.8268	-0.0815	-0.3261	2.2013	0.212		-0.3017	0.4239	0.6848	0.00228313	0.0010555
530	527	Adaptor/scaffold	Abi1;Abi1	Abi-1;Abi-1 iso3	256;251	Abl interactor 1	Q8CBW3;Q8CBW3-3	http://www.phosphosite.org/proteinAction.do?id=3348&showAllSites=true	52.3	RENSGSSsIGIPIAV			THSGSSGGSGSRENSGSSS*IGIPIAVPTPSPPTAGPAAPGAAPGSQYGTM#TR	4	1226.57				68849		68767	67415	68568				105.496		105.664	104.999	106.005				12.4895		17.2233	14.6091	16.9914				0.6033		0.0326	0.269	0.8724
531	528	Adaptor/scaffold	Abi1;Abi1	Abi-1;Abi-1 iso3	256;251	Abl interactor 1	Q8CBW3;Q8CBW3-3	http://www.phosphosite.org/proteinAction.do?id=3348&showAllSites=true	52.3	RENSGSSsIGIPIAV			THSGSSGGSGSRENSGSSS*IGIPIAVPTPSPPTAGPAAPGAAPGSQYGTM#TR	4	1226.57				69099								105.862								9.38195								0.212
532	529	Adaptor/scaffold	Abi1;Abi1	Abi-1;Abi-1 iso3	256;251	Abl interactor 1	Q8CBW3;Q8CBW3-3	http://www.phosphosite.org/proteinAction.do?id=3348&showAllSites=true	52.3	RENSGSSsIGIPIAV			THSGSSGGSGSRENSGSSS*IGIPIAVPTPSPPTAGPAAPGAAPGSQYGTMTR	4	1222.57				71192								109.005								15.1481								0.9488
533	530	Adaptor/scaffold	Abi1;Abi1	Abi-1;Abi-1 iso3	267;262	Abl interactor 1	Q8CBW3;Q8CBW3-3	http://www.phosphosite.org/proteinAction.do?id=3348&showAllSites=true	52.3	PIAVPTPsPPTAGPA			ENSGSSSIGIPIAVPTPS*PPTAGPAAPGAAPGSQYGTMTR	4	958.208				82952								126.642								13.7696								0.3861
534	531	Adaptor/scaffold	Abi1;Abi1	Abi-1;Abi-1 iso3	270;265	Abl interactor 1	Q8CBW3;Q8CBW3-3	http://www.phosphosite.org/proteinAction.do?id=3348&showAllSites=true	52.3	VPTPSPPtAGPAAPG			ENSGSSSIGIPIAVPTPSPPT*AGPAAPGAAPGSQYGTMTR	4	958.208	82397						80756		126.616						125.403		6.07007						7.73049		-0.2609						0.0835		0.0150344
535	532	Adaptor/scaffold	Abi1;Abi1	Abi-1;Abi-1 iso3	286;281	Abl interactor 1	Q8CBW3;Q8CBW3-3	http://www.phosphosite.org/proteinAction.do?id=3348&showAllSites=true	52.3	APGSQYGtMTRQISR			THSGSSGGSGSRENSGSSSIGIPIAVPTPSPPTAGPAAPGAAPGSQYGT*MTR	4	1222.57								69310								107.107								5.50307								-0.3354
536	533	Adaptor/scaffold	Abi1;Abi1;Abi1	Abi-1;Abi-1 iso3;Abi-1 iso4	309;304;303	Abl interactor 1	Q8CBW3;Q8CBW3-3;Q8CBW3-4	http://www.phosphosite.org/proteinAction.do?id=3348&showAllSites=true	52.3	SSGGYRRtPSVAAQF			RT*PSVAAQFSAQPHVNGGPLYSQNSISVAPPPPPM#PQLTPQIPLTGFVAR	5	1063.74				88292								134.73								14.5622								1.8802
537	534	Adaptor/scaffold	Abi1;Abi1;Abi1	Abi-1;Abi-1 iso3;Abi-1 iso4	309;304;303	Abl interactor 1	Q8CBW3;Q8CBW3-3;Q8CBW3-4	http://www.phosphosite.org/proteinAction.do?id=3348&showAllSites=true	52.3	SSGGYRRtPSVAAQF			RT*PSVAAQFSAQPHVNGGPLYSQNSISVAPPPPPMPQLTPQIPLTGFVAR	4	1325.43			93118								142.873								5.54821								-0.1886
538	535	Adaptor/scaffold	Abi1;Abi1;Abi1	Abi-1;Abi-1 iso3;Abi-1 iso4	311, 332;§306, 327;305, 326	Abl interactor 1	Q8CBW3;Q8CBW3-3;Q8CBW3-4	http://www.phosphosite.org/proteinAction.do?id=3348&showAllSites=true	52.3	GGYRRTPsVAAQFSA;GPLYSQNsISVAPPP			RTPS*VAAQFSAQPHVNGGPLYSQNS*ISVAPPPPPM#PQLTPQIPLTGFVAR	5	1079.74								90859								140.263								13.8697								0.0463
539	536	Adaptor/scaffold	Abi1;Abi1;Abi1	Abi-1;Abi-1 iso3;Abi-1 iso4	311, 334;§306, 329;305, 328	Abl interactor 1	Q8CBW3;Q8CBW3-3;Q8CBW3-4	http://www.phosphosite.org/proteinAction.do?id=3348&showAllSites=true	52.3	GGYRRTPsVAAQFSA;LYSQNSIsVAPPPPP			RTPS*VAAQFSAQPHVNGGPLYSQNSIS*VAPPPPPM#PQLTPQIPLTGFVAR	5	1079.74							89403								138.723								13.1726								-0.7131
540	537	Adaptor/scaffold	Abi1;Abi1;Abi1	Abi-1;Abi-1 iso3;Abi-1 iso4	317, 334;312, 329;311, 328	Abl interactor 1	Q8CBW3;Q8CBW3-3;Q8CBW3-4	http://www.phosphosite.org/proteinAction.do?id=3348&showAllSites=true	52.3	PSVAAQFsAQPHVNG;LYSQNSIsVAPPPPP			RTPSVAAQFS*AQPHVNGGPLYSQNSIS*VAPPPPPMPQLTPQIPLTGFVAR	5	1076.54								96373								148.848								9.02091								1.8207
541	538	Adaptor/scaffold	Abi1;Abi1;Abi1	Abi-1;Abi-1 iso3;Abi-1 iso4	317;312;311	Abl interactor 1	Q8CBW3;Q8CBW3-3;Q8CBW3-4	http://www.phosphosite.org/proteinAction.do?id=3348&showAllSites=true	52.3	PSVAAQFsAQPHVNG			RTPSVAAQFS*AQPHVNGGPLYSQNSISVAPPPPPM#PQLTPQIPLTGFVAR	4	1329.43				88318								134.768								11.1255								2.4522
542	539	Adaptor/scaffold	Abi1;Abi1;Abi1	Abi-1;Abi-1 iso3;Abi-1 iso4	332;327;326	Abl interactor 1	Q8CBW3;Q8CBW3-3;Q8CBW3-4	http://www.phosphosite.org/proteinAction.do?id=3348&showAllSites=true	52.3	GPLYSQNsISVAPPP			TPSVAAQFSAQPHVNGGPLYSQNS*ISVAPPPPPM#PQLTPQIPLTGFVAR	4	1290.4				93249								142.337								10.9788								0.155
543	540	Adaptor/scaffold	Abi1;Abi1;Abi1	Abi-1;Abi-1 iso3;Abi-1 iso4	332;327;326	Abl interactor 1	Q8CBW3;Q8CBW3-3;Q8CBW3-4	http://www.phosphosite.org/proteinAction.do?id=3348&showAllSites=true	52.3	GPLYSQNsISVAPPP			TPSVAAQFSAQPHVNGGPLYSQNS*ISVAPPPPPM#PQLTPQIPLTGFVAR	4	1290.4				93265								142.362								9.28988								0.155
544	541	Adaptor/scaffold	Abi1;Abi1;Abi1;Abi1	Abi-1;Abi-1 iso2;Abi-1 iso3;Abi-1 iso4	§292, §296, §297;286, 290, 291;287, 291, §292;286, 290, 291	Abl interactor 1	Q8CBW3;Q8CBW3-2;Q8CBW3-3;Q8CBW3-4	http://www.phosphosite.org/proteinAction.do?id=3348&showAllSites=true	52.3	GTMTRQIsRHNSTTS;RQISRHNsTTSSTSS;QISRHNStTSSTSSG			QIS*RHNS*T*TSSTSSGGYRR	3	774.64								17450								28.8723								3.95468								0.2324
545	542	Adaptor/scaffold	Abi1;Abi1;Abi1;Abi1	Abi-1;Abi-1 iso2;Abi-1 iso3;Abi-1 iso4	§292, §296, §298;286, 290, §292;287, 291, 293;286, 290, 292	Abl interactor 1	Q8CBW3;Q8CBW3-2;Q8CBW3-3;Q8CBW3-4	http://www.phosphosite.org/proteinAction.do?id=3348&showAllSites=true	52.3	GTMTRQIsRHNSTTS;RQISRHNsTTSSTSS;ISRHNSTtSSTSSGG			QIS*RHNS*TT*SSTSSGGYRR	3	774.64	17244								28.7866								3.50864								0.1162								0.000398643
546	543	Adaptor/scaffold	Abi1;Abi1;Abi1;Abi1	Abi-1;Abi-1 iso2;Abi-1 iso3;Abi-1 iso4	§292, §296;286, 290;287, 291;286, 290	Abl interactor 1	Q8CBW3;Q8CBW3-2;Q8CBW3-3;Q8CBW3-4	http://www.phosphosite.org/proteinAction.do?id=3348&showAllSites=true	52.3	GTMTRQIsRHNSTTS;RQISRHNsTTSSTSS			QIS*RHNS*TTSSTSSGGYR	2	1043.42			17926	18737			17967	18462			30.1147	30.8401			30.6673	30.4713			5.00568	4.19314			4.50585	6.58336			-0.0575	0.69			0.0671
547	544	Adaptor/scaffold	Abi1;Abi1;Abi1;Abi1	Abi-1;Abi-1 iso2;Abi-1 iso3;Abi-1 iso4	§292, §296;286, 290;287, 291;286, 290	Abl interactor 1	Q8CBW3;Q8CBW3-2;Q8CBW3-3;Q8CBW3-4	http://www.phosphosite.org/proteinAction.do?id=3348&showAllSites=true	52.3	GTMTRQIsRHNSTTS;RQISRHNsTTSSTSS			QIS*RHNS*TTSSTSSGGYR	3	695.951	18035	17557	17901	18681	17723	18609	17938	18406	30.008	30.3772	30.075	30.7492	30.2224	30.3962	30.6219	30.3802	4.45346	4.64207	4.85699	4.51856	4.49349	4.8962	4.57349	4.56384	-0.0144	0.0431	-0.0431	-0.0144	-0.2874	-0.0144	0.0144	0.115	0.027985	0.0317133
548	545	Adaptor/scaffold	Abi1;Abi1;Abi1;Abi1	Abi-1;Abi-1 iso2;Abi-1 iso3;Abi-1 iso4	§292, §296;286, 290;287, 291;286, 290	Abl interactor 1	Q8CBW3;Q8CBW3-2;Q8CBW3-3;Q8CBW3-4	http://www.phosphosite.org/proteinAction.do?id=3348&showAllSites=true	52.3	GTMTRQIsRHNSTTS;RQISRHNsTTSSTSS			QIS*RHNS*TTSSTSSGGYRR	3	747.985		15487		16310		16604	15743	16443		27.2618		27.0798		27.3048	27.146	27.3652		5.4023		5.09205		5.11805	4.52143	4.36856		0.2941				0.2808	0.2273	0.254		0.0414302
549	546	Adaptor/scaffold	Abi1;Abi1;Abi1;Abi1	Abi-1;Abi-1 iso2;Abi-1 iso3;Abi-1 iso4	§292, §297, 299;286, 291, 293;287, §292, 294;286, 291, 293	Abl interactor 1	Q8CBW3;Q8CBW3-2;Q8CBW3-3;Q8CBW3-4	http://www.phosphosite.org/proteinAction.do?id=3348&showAllSites=true	52.3	GTMTRQIsRHNSTTS;QISRHNStTSSTSSG;SRHNSTTsSTSSGGY			QIS*RHNST*TS*STSSGGYRR	3	774.64				17596								28.9672								3.67366								-0.2582
550	547	Adaptor/scaffold	Abi1;Abi1;Abi1;Abi1	Abi-1;Abi-1 iso2;Abi-1 iso3;Abi-1 iso4	§292, §298, 299;286, §292, 293;287, 293, 294;286, 292, 293	Abl interactor 1	Q8CBW3;Q8CBW3-2;Q8CBW3-3;Q8CBW3-4	http://www.phosphosite.org/proteinAction.do?id=3348&showAllSites=true	52.3	GTMTRQIsRHNSTTS;ISRHNSTtSSTSSGG;SRHNSTTsSTSSGGY			QIS*RHNSTT*S*STSSGGYRR	3	774.64			17111								28.8584								4.07779								0.2582
551	548	Adaptor/scaffold	Abi1;Abi1;Abi1;Abi1	Abi-1;Abi-1 iso2;Abi-1 iso3;Abi-1 iso4	§296, §297;290, 291;291, §292;290, 291	Abl interactor 1	Q8CBW3;Q8CBW3-2;Q8CBW3-3;Q8CBW3-4	http://www.phosphosite.org/proteinAction.do?id=3348&showAllSites=true	52.3	RQISRHNsTTSSTSS;QISRHNStTSSTSSG			HNS*T*TSSTSSGGYRR	3	586.56				14046								23.4303								4.6216								0.1534
552	549	Adaptor/scaffold	Abi1;Abi1;Abi1;Abi1	Abi-1;Abi-1 iso2;Abi-1 iso3;Abi-1 iso4	§296;290;291;290	Abl interactor 1	Q8CBW3;Q8CBW3-2;Q8CBW3-3;Q8CBW3-4	http://www.phosphosite.org/proteinAction.do?id=3348&showAllSites=true	52.3	RQISRHNsTTSSTSS			HNS*TTSSTSSGGYR	2	761.302	13634	13248		14220	13412	14251	13381	14185	22.8954	23.7179		23.7075	23.0786	23.4197	23.2713	23.7814	11.4868	11.1818		11.8861	9.28567	10.9586	11.3206	11.644	0.0657	0.1051		0.2627	0.0788	0.2364	0.1445	0.2627
553	550	Adaptor/scaffold	Abi1;Abi1;Abi1;Abi1	Abi-1;Abi-1 iso2;Abi-1 iso3;Abi-1 iso4	§296;290;291;290	Abl interactor 1	Q8CBW3;Q8CBW3-2;Q8CBW3-3;Q8CBW3-4	http://www.phosphosite.org/proteinAction.do?id=3348&showAllSites=true	52.3	RQISRHNsTTSSTSS			HNS*TTSSTSSGGYR	3	507.87	13682							14239	22.9721							23.8662	8.01909							10.2807	-0.4923							-0.0985
554	551	Adaptor/scaffold	Abi1;Abi1;Abi1;Abi1	Abi-1;Abi-1 iso2;Abi-1 iso3;Abi-1 iso4	§296;290;291;290	Abl interactor 1	Q8CBW3;Q8CBW3-2;Q8CBW3-3;Q8CBW3-4	http://www.phosphosite.org/proteinAction.do?id=3348&showAllSites=true	52.3	RQISRHNsTTSSTSS			HNS*TTSSTSSGGYRR	2	839.352	11678	10556	11327	11975	11288	12035	11262	12269	19.7677	19.3663	19.521	20.2731	19.4565	19.9153	19.9926	20.9017	7.9393	5.0804	5.11238	5.57512	7.19723	5.05651	7.14691	5.44612	0.0953	0.2383	0.3574	0.3336	0.3574	0.3932	0.0953	0.2025
555	552	Adaptor/scaffold	Abi1;Abi1;Abi1;Abi1	Abi-1;Abi-1 iso2;Abi-1 iso3;Abi-1 iso4	§296;290;291;290	Abl interactor 1	Q8CBW3;Q8CBW3-2;Q8CBW3-3;Q8CBW3-4	http://www.phosphosite.org/proteinAction.do?id=3348&showAllSites=true	52.3	RQISRHNsTTSSTSS			HNS*TTSSTSSGGYRR	3	559.904	11668	10566	11320	11966	11279	12001	11259	12199	19.7546	19.3794	19.5118	20.2608	19.4443	19.8605	19.9851	20.7953	4.19382	4.32148	4.1463	5.30627	5.51145	4.23359	8.78781	9.05502	-0.25	-0.2858	-0.1607		-0.0536	-0.0179	-0.1786	-0.2143
556	553	Adaptor/scaffold	Abi1;Abi1;Abi1;Abi1	Abi-1;Abi-1 iso2;Abi-1 iso3;Abi-1 iso4	§297;291;§292;291	Abl interactor 1	Q8CBW3;Q8CBW3-2;Q8CBW3-3;Q8CBW3-4	http://www.phosphosite.org/proteinAction.do?id=3348&showAllSites=true	52.3	QISRHNStTSSTSSG			HNST*TSSTSSGGYR	3	507.87			13572	14297	13459	14300	13445				23.1306	23.8333	23.151	23.4943	23.3729				11.0137	10.1475	9.95468	8.30277	8.28819				-0.3938	-0.2954	-0.1575	-0.2166	-0.315
557	554	Adaptor/scaffold	Abi1;Abi1;Abi1;Abi1	Abi-1;Abi-1 iso2;Abi-1 iso3;Abi-1 iso4	§298, 299;§292, 293;293, 294;292, 293	Abl interactor 1	Q8CBW3;Q8CBW3-2;Q8CBW3-3;Q8CBW3-4	http://www.phosphosite.org/proteinAction.do?id=3348&showAllSites=true	52.3	ISRHNSTtSSTSSGG;SRHNSTTsSTSSGGY			HNSTT*S*STSSGGYRR	3	586.56						14105								23.2063								3.52724								-0.1705
558	555	Adaptor/scaffold	Abi1;Abi1;Abi1;Abi1;Abi1	Abi-1;Abi-1 iso2;Abi-1 iso3;Abi-1 iso4;Abi-1 iso5	§170;165;165;165;165	Abl interactor 1	Q8CBW3;Q8CBW3-2;Q8CBW3-3;Q8CBW3-4;Q8CBW3-5	http://www.phosphosite.org/proteinAction.do?id=3348&showAllSites=true	52.3	NQPARTGtLSRTNPP			HGNNQPARTGT*LSR	3	530.25							14886								25.7561								5.04721								0.8298
559	556	Adaptor/scaffold	Abi1;Abi1;Abi1;Abi1;Abi1	Abi-1;Abi-1 iso2;Abi-1 iso3;Abi-1 iso4;Abi-1 iso5	§183, §187;§178, 182;§178, 182;178, 182;§178, 182	Abl interactor 1	Q8CBW3;Q8CBW3-2;Q8CBW3-3;Q8CBW3-4;Q8CBW3-5	http://www.phosphosite.org/proteinAction.do?id=3348&showAllSites=true	52.3	PPTQKPPsPPVSGRG;KPPSPPVsGRGTLGR			TNPPTQKPPS*PPVS*GRGTLGR	4	576.778	38864	38366			38210				61.9839	62.1865			61.8542				4.85078	4.91721			4.95078				-0.2427	-0.1387			0.2947				0.102091
560	557	Adaptor/scaffold	Abi1;Abi1;Abi1;Abi1;Abi1	Abi-1;Abi-1 iso2;Abi-1 iso3;Abi-1 iso4;Abi-1 iso5	§183, §187;§178, 182;§178, 182;178, 182;§178, 182	Abl interactor 1	Q8CBW3;Q8CBW3-2;Q8CBW3-3;Q8CBW3-4;Q8CBW3-5	http://www.phosphosite.org/proteinAction.do?id=3348&showAllSites=true	52.3	PPTQKPPsPPVSGRG;KPPSPPVsGRGTLGR			TNPPTQKPPS*PPVS*GRGTLGRNTPYK	4	727.603							39682								63.8084								4.54061								-0.0412
561	558	Adaptor/scaffold	Abi1;Abi1;Abi1;Abi1;Abi1	Abi-1;Abi-1 iso2;Abi-1 iso3;Abi-1 iso4;Abi-1 iso5	§183, §191;§178, 186;§178, 186;178, 186;§178, 186	Abl interactor 1	Q8CBW3;Q8CBW3-2;Q8CBW3-3;Q8CBW3-4;Q8CBW3-5	http://www.phosphosite.org/proteinAction.do?id=3348&showAllSites=true	52.3	PPTQKPPsPPVSGRG;PPVSGRGtLGRNTPY			TNPPTQKPPS*PPVSGRGT*LGR	3	768.701	38927	38458	38113	39129	37995	38875	38653	39252	62.0775	62.3221	61.1254	61.9375	61.5312	61.7235	62.2758	62.3734	6.45593	6.12494	5.25571	5.52288	7.22915	7.59007	6.20412	6.78252	0.1301	0.1171	0.052	0.3122	0.1821	0.1821	0.2732	0.2732
562	559	Adaptor/scaffold	Abi1;Abi1;Abi1;Abi1;Abi1	Abi-1;Abi-1 iso2;Abi-1 iso3;Abi-1 iso4;Abi-1 iso5	§183, §191;§178, 186;§178, 186;178, 186;§178, 186	Abl interactor 1	Q8CBW3;Q8CBW3-2;Q8CBW3-3;Q8CBW3-4;Q8CBW3-5	http://www.phosphosite.org/proteinAction.do?id=3348&showAllSites=true	52.3	PPTQKPPsPPVSGRG;PPVSGRGtLGRNTPY			TNPPTQKPPS*PPVSGRGT*LGR	3	768.701	38553	38071	38875	38755	38361	39256	38304	38875	61.5275	61.7472	62.2378	61.396	62.0748	62.2793	61.7538	61.8221	7.75945	6.1261	4.88273	5.14206	7.20343	7.10735	5.61261	6.79588	0.013	0.2081	0.3773	0.3773	0.2342	0.1041	0.1301	0.1951
563	560	Adaptor/scaffold	Abi1;Abi1;Abi1;Abi1;Abi1	Abi-1;Abi-1 iso2;Abi-1 iso3;Abi-1 iso4;Abi-1 iso5	§183, §191;§178, 186;§178, 186;178, 186;§178, 186	Abl interactor 1	Q8CBW3;Q8CBW3-2;Q8CBW3-3;Q8CBW3-4;Q8CBW3-5	http://www.phosphosite.org/proteinAction.do?id=3348&showAllSites=true	52.3	PPTQKPPsPPVSGRG;PPVSGRGtLGRNTPY			TNPPTQKPPS*PPVSGRGT*LGR	3	768.701			38500								61.6868								7.00833								0.3122
564	561	Adaptor/scaffold	Abi1;Abi1;Abi1;Abi1;Abi1	Abi-1;Abi-1 iso2;Abi-1 iso3;Abi-1 iso4;Abi-1 iso5	§183, §191;§178, 186;§178, 186;178, 186;§178, 186	Abl interactor 1	Q8CBW3;Q8CBW3-2;Q8CBW3-3;Q8CBW3-4;Q8CBW3-5	http://www.phosphosite.org/proteinAction.do?id=3348&showAllSites=true	52.3	PPTQKPPsPPVSGRG;PPVSGRGtLGRNTPY			TNPPTQKPPS*PPVSGRGT*LGR	4	576.778			38533	39237		39164		39075			61.7342	62.0927		62.1441		62.1119			4.93554	4.9431		5.02457		4.95468			-0.0694	-0.1214		-0.0867		-0.052
565	562	Adaptor/scaffold	Abi1;Abi1;Abi1;Abi1;Abi1	Abi-1;Abi-1 iso2;Abi-1 iso3;Abi-1 iso4;Abi-1 iso5	§183, §191;§178, 186;§178, 186;178, 186;§178, 186	Abl interactor 1	Q8CBW3;Q8CBW3-2;Q8CBW3-3;Q8CBW3-4;Q8CBW3-5	http://www.phosphosite.org/proteinAction.do?id=3348&showAllSites=true	52.3	PPTQKPPsPPVSGRG;PPVSGRGtLGRNTPY			TNPPTQKPPS*PPVSGRGT*LGR	4	576.778				38856								61.5427								5.20621								-0.2774
566	563	Adaptor/scaffold	Abi1;Abi1;Abi1;Abi1;Abi1	Abi-1;Abi-1 iso2;Abi-1 iso3;Abi-1 iso4;Abi-1 iso5	§183, §191;§178, 186;§178, 186;178, 186;§178, 186	Abl interactor 1	Q8CBW3;Q8CBW3-2;Q8CBW3-3;Q8CBW3-4;Q8CBW3-5	http://www.phosphosite.org/proteinAction.do?id=3348&showAllSites=true	52.3	PPTQKPPsPPVSGRG;PPVSGRGtLGRNTPY			TNPPTQKPPS*PPVSGRGT*LGR	4	576.778				38831								61.5063								4.71444								-0.3121
567	564	Adaptor/scaffold	Abi1;Abi1;Abi1;Abi1;Abi1	Abi-1;Abi-1 iso2;Abi-1 iso3;Abi-1 iso4;Abi-1 iso5	§183, §191;§178, 186;§178, 186;178, 186;§178, 186	Abl interactor 1	Q8CBW3;Q8CBW3-2;Q8CBW3-3;Q8CBW3-4;Q8CBW3-5	http://www.phosphosite.org/proteinAction.do?id=3348&showAllSites=true	52.3	PPTQKPPsPPVSGRG;PPVSGRGtLGRNTPY			TNPPTQKPPS*PPVSGRGT*LGRNTPYK	4	727.603								40287								63.9094								5.19111								-0.0275
568	565	Adaptor/scaffold	Abi1;Abi1;Abi1;Abi1;Abi1	Abi-1;Abi-1 iso2;Abi-1 iso3;Abi-1 iso4;Abi-1 iso5	§183;§178;§178;178;§178	Abl interactor 1	Q8CBW3;Q8CBW3-2;Q8CBW3-3;Q8CBW3-4;Q8CBW3-5	http://www.phosphosite.org/proteinAction.do?id=3348&showAllSites=true	52.3	PPTQKPPsPPVSGRG			TNPPTQKPPS*PPVSGR	2	870.427	31699	31375	31482	32176	31195	32227	31224	32282	51.3631	51.8233	51.3756	51.6541	51.4603	51.862	51.2419	52.0067	9.76195	10.3565	10.3098	10.3883	10.5171	10.6757	9.5391	8.92445	0.3906	0.5515	0.2642	-0.046	0.0574	0.1608	0.2872	0.1723	0.55932	0.617768
569	566	Adaptor/scaffold	Abi1;Abi1;Abi1;Abi1;Abi1	Abi-1;Abi-1 iso2;Abi-1 iso3;Abi-1 iso4;Abi-1 iso5	§183;§178;§178;178;§178	Abl interactor 1	Q8CBW3;Q8CBW3-2;Q8CBW3-3;Q8CBW3-4;Q8CBW3-5	http://www.phosphosite.org/proteinAction.do?id=3348&showAllSites=true	52.3	PPTQKPPsPPVSGRG			TNPPTQKPPS*PPVSGR	2	870.427	31326	31045	31130	31801	30841	31865	31579	31915	50.7847	51.3001	50.8364	51.1028	50.9158	51.3198	51.7842	51.4555	5.69897	10.0329	10.4461	9.90658	10.4547	10.2581	10.068	9.42366	1.1259	0.2527	0.8387	0.0919	0.5285	0.4481	0.2527	0.3332	0.305382	0.557088
570	567	Adaptor/scaffold	Abi1;Abi1;Abi1;Abi1;Abi1	Abi-1;Abi-1 iso2;Abi-1 iso3;Abi-1 iso4;Abi-1 iso5	§183;§178;§178;178;§178	Abl interactor 1	Q8CBW3;Q8CBW3-2;Q8CBW3-3;Q8CBW3-4;Q8CBW3-5	http://www.phosphosite.org/proteinAction.do?id=3348&showAllSites=true	52.3	PPTQKPPsPPVSGRG			TNPPTQKPPS*PPVSGR	3	580.621	31932	30721	31157	31589	30877	31562	31247	32200	51.709	50.8104	50.8784	50.7819	50.9773	50.8658	51.2799	51.8806	8.44733	7.42366	9.31966	6.84771	9.26761	6.08197	8.19179	9.12668	0.7406	-0.2756	-0.0689	-0.1378	0.0172	-0.155	0.0172	0.2411	0.552843	0.454627
571	568	Adaptor/scaffold	Abi1;Abi1;Abi1;Abi1;Abi1	Abi-1;Abi-1 iso2;Abi-1 iso3;Abi-1 iso4;Abi-1 iso5	§183;§178;§178;178;§178	Abl interactor 1	Q8CBW3;Q8CBW3-2;Q8CBW3-3;Q8CBW3-4;Q8CBW3-5	http://www.phosphosite.org/proteinAction.do?id=3348&showAllSites=true	52.3	PPTQKPPsPPVSGRG			TNPPTQKPPS*PPVSGR	3	580.621	31568	31414	31861	31958	31242	32319	31602	31855	51.1637	51.8828	51.9427	51.3322	51.526	51.9946	51.815	51.3529	9.79588	9.37986	6.88941	9.11862	9.18575	5.75203	9.35556	5.92082	0.1895	0.4822	-1.2056	0.1206	0.2928	0.465	0.0689	-0.2239	0.580365	0.553964
572	569	Adaptor/scaffold	Abi1;Abi1;Abi1;Abi1;Abi1	Abi-1;Abi-1 iso2;Abi-1 iso3;Abi-1 iso4;Abi-1 iso5	§183;§178;§178;178;§178	Abl interactor 1	Q8CBW3;Q8CBW3-2;Q8CBW3-3;Q8CBW3-4;Q8CBW3-5	http://www.phosphosite.org/proteinAction.do?id=3348&showAllSites=true	52.3	PPTQKPPsPPVSGRG			TNPPTQKPPS*PPVSGR	3	580.621	31222	31082	31497	32343	30513	31938	30913	32376	50.6334	51.3524	51.4019	51.8914	50.4213	51.4264	50.7659	52.1455	7.45842	9.33536	9.05799	8.82681	5.96658	9.25649	7.15614	5.4389	-0.3789	-0.0172	0.2411	-0.155	-0.1378	0.0172	-0.1206	-4.1507	0.454843	0.555719
573	570	Adaptor/scaffold	Abi1;Abi1;Abi1;Abi1;Abi1	Abi-1;Abi-1 iso2;Abi-1 iso3;Abi-1 iso4;Abi-1 iso5	§183;§178;§178;178;§178	Abl interactor 1	Q8CBW3;Q8CBW3-2;Q8CBW3-3;Q8CBW3-4;Q8CBW3-5	http://www.phosphosite.org/proteinAction.do?id=3348&showAllSites=true	52.3	PPTQKPPsPPVSGRG			TNPPTQKPPS*PPVSGR	3	580.621			30809					31521			50.3565					50.8493			5.67366					6.94692			-0.155					-0.0517
574	571	Adaptor/scaffold	Abi1;Abi1;Abi1;Abi1;Abi1	Abi-1;Abi-1 iso2;Abi-1 iso3;Abi-1 iso4;Abi-1 iso5	§200;195;195;195;195	Abl interactor 1	Q8CBW3;Q8CBW3-2;Q8CBW3-3;Q8CBW3-4;Q8CBW3-5	http://www.phosphosite.org/proteinAction.do?id=3348&showAllSites=true	52.3	GRNTPYKtLEPVKPP			NTPYKT*LEPVKPPTVPNDYMTSPAR	4	724.854				60676								93.4906								10.7033								-0.1931
575	572	Adaptor/scaffold	Abi1;Abi1;Abi1;Abi1;Abi1	Abi-1;Abi-1 iso2;Abi-1 iso3;Abi-1 iso4;Abi-1 iso5	§216;211;211;211;211	Abl interactor 1	Q8CBW3;Q8CBW3-2;Q8CBW3-3;Q8CBW3-4;Q8CBW3-5	http://www.phosphosite.org/proteinAction.do?id=3348&showAllSites=true	52.3	VPNDYMTsPARLGSQ	PTEN		TLEPVKPPTVPNDYMTS*PAR	3	765.036	59996	59493	59765	60537	59197	60225			93.128	93.2867	92.8243	93.2883	92.7591	93.1472			11.4112	11.5186	12.2596	14.4248	11.3851	11.9281			0.5621	0.4052	0.2484	0.3399	-0.3791	-0.0261			0.660605	0.610704
576	573	Adaptor/scaffold	Abi1;Abi1;Abi1;Abi1;Abi1	Abi-1;Abi-1 iso2;Abi-1 iso3;Abi-1 iso4;Abi-1 iso5	§222, §225;217, 220;217, 220;217, 220;217, 220	Abl interactor 1	Q8CBW3;Q8CBW3-2;Q8CBW3-3;Q8CBW3-4;Q8CBW3-5	http://www.phosphosite.org/proteinAction.do?id=3348&showAllSites=true	52.3	TSPARLGsQHSPGRT;ARLGSQHsPGRTASL			LGS*QHS*PGR	2	549.71				16309								27.0779								6.52578								0.1819
577	574	Adaptor/scaffold	Abi1;Abi1;Abi1;Abi1;Abi1	Abi-1;Abi-1 iso2;Abi-1 iso3;Abi-1 iso4;Abi-1 iso5	§222, §225;217, 220;217, 220;217, 220;217, 220	Abl interactor 1	Q8CBW3;Q8CBW3-2;Q8CBW3-3;Q8CBW3-4;Q8CBW3-5	http://www.phosphosite.org/proteinAction.do?id=3348&showAllSites=true	52.3	TSPARLGsQHSPGRT;ARLGSQHsPGRTASL			LGS*QHS*PGRTASLNQRPR	3	707.995	25737	25416			25363	26218			42.2774	42.7596			42.5674	42.6719			6.57512	8.31336			5.48017	4.20621			0.0282	0.2119			-0.3955	-0.113			0.485325
578	575	Adaptor/scaffold	Abi1;Abi1;Abi1;Abi1;Abi1	Abi-1;Abi-1 iso2;Abi-1 iso3;Abi-1 iso4;Abi-1 iso5	§222, §225;217, 220;217, 220;217, 220;217, 220	Abl interactor 1	Q8CBW3;Q8CBW3-2;Q8CBW3-3;Q8CBW3-4;Q8CBW3-5	http://www.phosphosite.org/proteinAction.do?id=3348&showAllSites=true	52.3	TSPARLGsQHSPGRT;ARLGSQHsPGRTASL			LGS*QHS*PGRTASLNQRPR	4	531.248							25622								42.661								4.4698								-0.3953
579	576	Adaptor/scaffold	Abi1;Abi1;Abi1;Abi1;Abi1	Abi-1;Abi-1 iso2;Abi-1 iso3;Abi-1 iso4;Abi-1 iso5	§222, §231;217, 226;217, 226;217, 226;217, 226	Abl interactor 1	Q8CBW3;Q8CBW3-2;Q8CBW3-3;Q8CBW3-4;Q8CBW3-5	http://www.phosphosite.org/proteinAction.do?id=3348&showAllSites=true	52.3	TSPARLGsQHSPGRT;HSPGRTAsLNQRPRT			LGS*QHSPGRTAS*LNQRPR	4	531.248							24852	25411							41.5058	41.5535							7.70333	4.91364							-0.7341	-0.6024
580	577	Adaptor/scaffold	Abi1;Abi1;Abi1;Abi1;Abi1	Abi-1;Abi-1 iso2;Abi-1 iso3;Abi-1 iso4;Abi-1 iso5	§222;217;217;217;217	Abl interactor 1	Q8CBW3;Q8CBW3-2;Q8CBW3-3;Q8CBW3-4;Q8CBW3-5	http://www.phosphosite.org/proteinAction.do?id=3348&showAllSites=true	52.3	TSPARLGsQHSPGRT			LGS*QHSPGR	2	509.727	14715	14362	14549	15277		15275	14540	15233	24.663	25.4238	24.6731	25.3642		25.0376	25.1752	25.4008	7.62525	7.73755	7.29585	7.02365		5.72354	7.4034	6.75945	-0.6474	-0.1177	-0.5689	-0.1569		-0.412	-0.5886	-0.3335	0.398044	0.438595
581	578	Adaptor/scaffold	Abi1;Abi1;Abi1;Abi1;Abi1	Abi-1;Abi-1 iso2;Abi-1 iso3;Abi-1 iso4;Abi-1 iso5	§225, §229;220, 224;220, 224;220, 224;220, 224	Abl interactor 1	Q8CBW3;Q8CBW3-2;Q8CBW3-3;Q8CBW3-4;Q8CBW3-5	http://www.phosphosite.org/proteinAction.do?id=3348&showAllSites=true	52.3	ARLGSQHsPGRTASL;SQHSPGRtASLNQRP			LGSQHS*PGRT*ASLNQRPR	3	707.995	22871								37.8381								6.97469								-0.0847								0.459172
582	579	Adaptor/scaffold	Abi1;Abi1;Abi1;Abi1;Abi1	Abi-1;Abi-1 iso2;Abi-1 iso3;Abi-1 iso4;Abi-1 iso5	§225, §231;220, 226;220, 226;220, 226;220, 226	Abl interactor 1	Q8CBW3;Q8CBW3-2;Q8CBW3-3;Q8CBW3-4;Q8CBW3-5	http://www.phosphosite.org/proteinAction.do?id=3348&showAllSites=true	52.3	ARLGSQHsPGRTASL;HSPGRTAsLNQRPRT			LGSQHS*PGRTAS*LNQRPR	3	707.995		22265	22551	23206	22371	23401	22616	23156		37.9019	37.6554	37.9488	37.894	38.2801	38.0285	38.015		8.39147	7.73049	8.81816	6.43533	8.63078	9.55129	9.51286		0.2119	0.1412	-0.0565		0.0424	0.0565	0.2401
583	580	Adaptor/scaffold	Abi1;Abi1;Abi1;Abi1;Abi1	Abi-1;Abi-1 iso2;Abi-1 iso3;Abi-1 iso4;Abi-1 iso5	§225, §231;220, 226;220, 226;220, 226;220, 226	Abl interactor 1	Q8CBW3;Q8CBW3-2;Q8CBW3-3;Q8CBW3-4;Q8CBW3-5	http://www.phosphosite.org/proteinAction.do?id=3348&showAllSites=true	52.3	ARLGSQHsPGRTASL;HSPGRTAsLNQRPRT			LGSQHS*PGRTAS*LNQRPR	4	531.248	22954	22264	22553	23199	22381	23405	22615	23157	37.968	37.9006	37.6583	37.9362	37.9072	38.2853	38.0272	38.0163	7.02733	8.08619	6.74715	7.19314	8.09205	7.92812	7.57025	7.79048	0.0565	0.8659	0.8471	0.6212	-0.0565	-0.0188	0.2071	0.9412
584	581	Adaptor/scaffold	Abi1;Abi1;Abi1;Abi1;Abi1	Abi-1;Abi-1 iso2;Abi-1 iso3;Abi-1 iso4;Abi-1 iso5	§225;220;220;220;220	Abl interactor 1	Q8CBW3;Q8CBW3-2;Q8CBW3-3;Q8CBW3-4;Q8CBW3-5	http://www.phosphosite.org/proteinAction.do?id=3348&showAllSites=true	52.3	ARLGSQHsPGRTASL			LGSQHS*PGR	2	509.727	11650	10677	11321	12016	11349	12009	11223	11898	19.7272	19.5431	19.513	20.3339	19.5465	19.8742	19.9308	20.3108	6.93554	7.8729	7.5544	7.59517	7.83268	7.49757	7.63639	7.8962	-0.0589	0.0196	0.0785	0.0392	0.0785	0.0785	0.0196	0.0392	0.404151	0.475985
585	582	Adaptor/scaffold	Abi1;Abi1;Abi1;Abi1;Abi1	Abi-1;Abi-1 iso2;Abi-1 iso3;Abi-1 iso4;Abi-1 iso5	§225;220;220;220;220	Abl interactor 1	Q8CBW3;Q8CBW3-2;Q8CBW3-3;Q8CBW3-4;Q8CBW3-5	http://www.phosphosite.org/proteinAction.do?id=3348&showAllSites=true	52.3	ARLGSQHsPGRTASL			LGSQHS*PGR	3	340.154		10679		12036		12017				19.5457		20.3633		19.8851				6.31876		6.22257		6.3536				-0.0294		-0.1176		-0.2058				0.278234
586	583	Adaptor/scaffold	Abi1;Abi1;Abi1;Abi1;Abi1	Abi-1;Abi-1 iso2;Abi-1 iso3;Abi-1 iso4;Abi-1 iso5	§225;220;220;220;220	Abl interactor 1	Q8CBW3;Q8CBW3-2;Q8CBW3-3;Q8CBW3-4;Q8CBW3-5	http://www.phosphosite.org/proteinAction.do?id=3348&showAllSites=true	52.3	ARLGSQHsPGRTASL			LGSQHS*PGRTASLNQRPR	3	681.34	21117	20714		21672	20734			21639	35.0597	35.5065		35.5463	35.2338			35.64	5.58838	5.57349		3.98716	4.39469			4.73283	0.4256	-0.0881		0.0881	0.4403			-0.1468	0.264721	0.108893
587	584	Adaptor/scaffold	Abi1;Abi1;Abi1;Abi1;Abi1	Abi-1;Abi-1 iso2;Abi-1 iso3;Abi-1 iso4;Abi-1 iso5	§225;220;220;220;220	Abl interactor 1	Q8CBW3;Q8CBW3-2;Q8CBW3-3;Q8CBW3-4;Q8CBW3-5	http://www.phosphosite.org/proteinAction.do?id=3348&showAllSites=true	52.3	ARLGSQHsPGRTASL			LGSQHS*PGRTASLNQRPR	4	511.256		20690	20883	21629	20695	21611	20899	21609		35.4678	34.9585	35.4784	35.1721	35.3441	35.3383	35.5933		7.01144	5.75945	5.64016	5.78252	5.10182	6.8729	5.46344		-0.0978	-0.3325	-0.3521	-0.1956	-0.1369	-0.1956	-0.1565		0.367751
588	585	Adaptor/scaffold	Abi1;Abi1;Abi1;Abi1;Abi1	Abi-1;Abi-1 iso2;Abi-1 iso3;Abi-1 iso4;Abi-1 iso5	§231;226;226;226;226	Abl interactor 1	Q8CBW3;Q8CBW3-2;Q8CBW3-3;Q8CBW3-4;Q8CBW3-5	http://www.phosphosite.org/proteinAction.do?id=3348&showAllSites=true	52.3	HSPGRTAsLNQRPRT			LGSQHSPGRTAS*LNQRPR	4	511.256	21091								35.0153								7.08513								-0.1956								0.430791
589	586	Adaptor/scaffold	Abi1;Abi1;Abi1;Abi1;Abi1	Abi-1;Abi-1 iso2;Abi-1 iso3;Abi-1 iso4;Abi-1 iso5	§231;226;226;226;226	Abl interactor 1	Q8CBW3;Q8CBW3-2;Q8CBW3-3;Q8CBW3-4;Q8CBW3-5	http://www.phosphosite.org/proteinAction.do?id=3348&showAllSites=true	52.3	HSPGRTAsLNQRPRT			TAS*LNQRPR	2	561.774		17727	18029	18753	17822		18003			30.6528	30.2877	30.8645	30.3771		30.725			4.41341	4.36151	4.38828	4.42946		3.94692			-0.0356	0.2492	-0.0534	-0.0356		0.089			0.103941
590	587	Adaptor/scaffold	Abi1;Abi1;Abi1;Abi1;Abi1	Abi-1;Abi-1 iso2;Abi-1 iso3;Abi-1 iso4;Abi-1 iso5	§231;226;226;226;226	Abl interactor 1	Q8CBW3;Q8CBW3-2;Q8CBW3-3;Q8CBW3-4;Q8CBW3-5	http://www.phosphosite.org/proteinAction.do?id=3348&showAllSites=true	52.3	HSPGRTAsLNQRPRT			TAS*LNQRPR	3	374.852	18212	17768	18062	18772	17857	18793	18042	18585	30.2935	30.7203	30.3444	30.896	30.427	30.7026	30.7829	30.6927	6.38405	5.83863	4.61618	5.82391	6.00745	5.75696	6.21325	5.86646	-0.1601	-0.1601	-0.0267	0.08		-0.1334		-0.2134	0.173865	0.0765861
591	588	Adaptor/scaffold	Abi1;Abi1;Abi1;Abi1;Abi1;Abi3;Abi3;Adgrb2;Adgrb2;Adgrb2;Adgrb3	Abi-1;Abi-1 iso2;Abi-1 iso3;Abi-1 iso4;Abi-1 iso5;ABI3;ABI3 iso2;BAI2;BAI2 iso2;BAI2 iso3;BAI3	§170;165;165;165;165;§168;115;1264;1209;1252;1215	Abl interactor 1	Q8CBW3;Q8CBW3-2;Q8CBW3-3;Q8CBW3-4;Q8CBW3-5;Q8BYZ1;Q8BYZ1-2;Q8CGM1;Q8CGM1-2;Q8CGM1-3;Q80ZF8	http://www.phosphosite.org/proteinAction.do?id=3348&showAllSites=true	52.3	NQPARTGtLSRTNPP			TGT*LSR	2	357.663		16034	15825	16880			16176			28.0681	26.8249	27.9095			27.8091			4.01682	3.88273	4.03668			4.007			-0.2516	-0.0559	-0.2796			-0.3914			0.0443616
592	589	Adaptor/scaffold	Abi1;Abi1;Abi1;Abi1;Abi1;Abi3;Abi3;Adgrb2;Adgrb2;Adgrb2;Adgrb3	Abi-1;Abi-1 iso2;Abi-1 iso3;Abi-1 iso4;Abi-1 iso5;ABI3;ABI3 iso2;BAI2;BAI2 iso2;BAI2 iso3;BAI3	§170;165;165;165;165;§168;115;1264;1209;1252;1215	Abl interactor 1	Q8CBW3;Q8CBW3-2;Q8CBW3-3;Q8CBW3-4;Q8CBW3-5;Q8BYZ1;Q8BYZ1-2;Q8CGM1;Q8CGM1-2;Q8CGM1-3;Q80ZF8	http://www.phosphosite.org/proteinAction.do?id=3348&showAllSites=true	52.3	NQPARTGtLSRTNPP			TGT*LSR	2	357.663			16152				15833				27.3627				27.2844				4.20273				3.94692				-0.2516				-0.1957
593	590	Adaptor/scaffold	Abi2	Abi-2	§172, 181	Abl interactor 2	P62484	http://www.phosphosite.org/proteinAction.do?id=6880&showAllSites=true	49.4	LPRTTPPtQKPPSPP;KPPSPPMsGKGTLGR			TTPPT*QKPPSPPMS*GKGTLGR	3	765.692			39725								63.4991								5.90309								0.1045
594	591	Adaptor/scaffold	Abi2	Abi-2	§172, 185	Abl interactor 2	P62484	http://www.phosphosite.org/proteinAction.do?id=6880&showAllSites=true	49.4	LPRTTPPtQKPPSPP;PPMSGKGtLGRHSPY			TTPPT*QKPPSPPM#SGKGT*LGR	3	771.023								33697								54.1196								4.0655								0.3242
595	592	Adaptor/scaffold	Abi2	Abi-2	§172, 185	Abl interactor 2	P62484	http://www.phosphosite.org/proteinAction.do?id=6880&showAllSites=true	49.4	LPRTTPPtQKPPSPP;PPMSGKGtLGRHSPY			TTPPT*QKPPSPPMSGKGT*LGR	3	765.692	39623								63.0942								3.67985								0.2743								0.100078
596	593	Adaptor/scaffold	Abi2	Abi-2	§177	Abl interactor 2	P62484	http://www.phosphosite.org/proteinAction.do?id=6880&showAllSites=true	49.4	PPTQKPPsPPMSGKG			TTPPTQKPPS*PPM#SGK	2	873.91				27867								45.1208								6.85699								0.206
597	594	Adaptor/scaffold	Abi2	Abi-2	§177	Abl interactor 2	P62484	http://www.phosphosite.org/proteinAction.do?id=6880&showAllSites=true	49.4	PPTQKPPsPPMSGKG			TTPPTQKPPS*PPM#SGK	3	582.943	27225	33151	26758	34017	32703	27964	26811	27493	44.5602	54.4748	44.1725	54.4109	53.7225	45.3349	44.4677	44.7036	5.14569	5.34969	6.08991	5.81248	4.74232	5.55752	5.65758	4.58004	-0.1201	-0.223	-0.1544	-0.3259	-0.5489		-0.0515	-0.2916	0.267436	0.23097
598	595	Adaptor/scaffold	Abi2	Abi-2	§177	Abl interactor 2	P62484	http://www.phosphosite.org/proteinAction.do?id=6880&showAllSites=true	49.4	PPTQKPPsPPMSGKG			TTPPTQKPPS*PPM#SGK	3	582.943		26630	27132	27689	33071	27612	33296	27506		44.5545	44.7377	44.8552	54.2714	44.7992	54.3562	44.7277		5.39903	6.70115	5.93181	6.56703	6.60555	5.43297	5.64589		-0.2402	-0.1544	-0.4803	-0.3088	-0.223	-0.669	-0.2573		0.271065
599	596	Adaptor/scaffold	Abi2	Abi-2	§177	Abl interactor 2	P62484	http://www.phosphosite.org/proteinAction.do?id=6880&showAllSites=true	49.4	PPTQKPPsPPMSGKG			TTPPTQKPPS*PPM#SGK	3	582.943			33039	27336	26646		27146				53.6856	44.3144	44.4933		44.9958				5.68194	6.98716	7.04576		5.47886				-0.1887	-0.3088	-0.2745		0.0172
600	597	Adaptor/scaffold	Abi2	Abi-2	§177	Abl interactor 2	P62484	http://www.phosphosite.org/proteinAction.do?id=6880&showAllSites=true	49.4	PPTQKPPsPPMSGKG			TTPPTQKPPS*PPM#SGK	3	582.943			33403		26283		27450				54.226		43.9516		45.5287				6.96257		5.93181		4.90309				-0.3088		-0.5661		-1.5954
601	598	Adaptor/scaffold	Abi2	Abi-2	§177	Abl interactor 2	P62484	http://www.phosphosite.org/proteinAction.do?id=6880&showAllSites=true	49.4	PPTQKPPsPPMSGKG			TTPPTQKPPS*PPMSGK	2	865.913	33333	32955	33098	34124	32738	33583			53.7942	54.1813	53.7704	54.5693	53.7721	53.8843			8.66154	7.50585	9.72816	9.97062	7.09909	8.58503			0.6583	0.3465	0.0346	0.231	0.2887	0.3118			0.518481	0.399688
602	599	Adaptor/scaffold	Abi2	Abi-2	§177	Abl interactor 2	P62484	http://www.phosphosite.org/proteinAction.do?id=6880&showAllSites=true	49.4	PPTQKPPsPPMSGKG			TTPPTQKPPS*PPMSGK	2	865.913				33743		33966						54.0009		54.4577						9.95861		9.2321						0.2079		0.4157
603	600	Adaptor/scaffold	Abi2	Abi-2	§177	Abl interactor 2	P62484	http://www.phosphosite.org/proteinAction.do?id=6880&showAllSites=true	49.4	PPTQKPPsPPMSGKG			TTPPTQKPPS*PPMSGK	3	577.611	33764	33323	33083	34123	33148	34090	33151	33740	54.4185	54.7262	53.7508	54.5649	54.3801	54.6404	54.1438	54.1835	6.81248	7.06399	6.30277	7.86012	7.4389	7.34486	6.27737	6.59346	-0.2424	-0.2078	-0.1558	-0.1558	-0.2424	-0.2424	-0.2251	-0.1731	0.471764	0.504095
604	601	Adaptor/scaffold	Abi2	Abi-2	§177	Abl interactor 2	P62484	http://www.phosphosite.org/proteinAction.do?id=6880&showAllSites=true	49.4	PPTQKPPsPPMSGKG			TTPPTQKPPS*PPMSGK	3	577.611	33382	32909	33455	33755	32750	33727			53.866	54.1173	54.2979	54.0168	53.7916	54.092			7.42022	6.70774	7.64016	6.17457	5.95861	7.39577			-0.277	-0.3636	-0.1558	-0.1385	-0.3636	-0.2251			0.481456	0.432879
605	602	Adaptor/scaffold	Abi2	Abi-2	§177	Abl interactor 2	P62484	http://www.phosphosite.org/proteinAction.do?id=6880&showAllSites=true	49.4	PPTQKPPsPPMSGKG			TTPPTQKPPS*PPMSGK	3	577.611		32936			32770					54.1564			53.8211					7.14569			7.36452					-0.3463			-0.3463					0.482045
606	603	Adaptor/scaffold	Abi2	Abi-2	§177, 181	Abl interactor 2	P62484	http://www.phosphosite.org/proteinAction.do?id=6880&showAllSites=true	49.4	PPTQKPPsPPMSGKG;KPPSPPMsGKGTLGR			TTPPTQKPPS*PPMS*GKGTLGR	3	765.692	39851			40064		39849			63.4342			63.287		63.1332			6.36754			6.49485		5.96658			0.7575			0.3265		-0.7444
607	604	Adaptor/scaffold	Abi2	Abi-2	§177, 181	Abl interactor 2	P62484	http://www.phosphosite.org/proteinAction.do?id=6880&showAllSites=true	49.4	PPTQKPPsPPMSGKG;KPPSPPMsGKGTLGR			TTPPTQKPPS*PPMS*GKGTLGR	3	765.692				40214								63.5143								8.02182								0.209
608	605	Adaptor/scaffold	Abi2	Abi-2	§177, 185	Abl interactor 2	P62484	http://www.phosphosite.org/proteinAction.do?id=6880&showAllSites=true	49.4	PPTQKPPsPPMSGKG;PPMSGKGtLGRHSPY			TTPPTQKPPS*PPMSGKGT*LGR	3	765.692		39485				39921				63.8381				63.2384				5.77728				6.18111				-0.1828				-0.1175
609	606	Adaptor/scaffold	Abi2	Abi-2	§177, 185	Abl interactor 2	P62484	http://www.phosphosite.org/proteinAction.do?id=6880&showAllSites=true	49.4	PPTQKPPsPPMSGKG;PPMSGKGtLGRHSPY			TTPPTQKPPS*PPMSGKGT*LGR	3	765.692		39454								63.7935								7.28988								-0.1828
610	607	Adaptor/scaffold	Abi2	Abi-2	§190	Abl interactor 2	P62484	http://www.phosphosite.org/proteinAction.do?id=6880&showAllSites=true	49.4	KGTLGRHsPYRTLEP			GTLGRHS*PYR	2	612.288				17553								28.9006								4.64016								-0.2123
611	608	Adaptor/scaffold	Abi2	Abi-2	§190	Abl interactor 2	P62484	http://www.phosphosite.org/proteinAction.do?id=6880&showAllSites=true	49.4	KGTLGRHsPYRTLEP			GTLGRHS*PYR	3	408.528	17152	16628	16978	17521	16725	17615	16912	17523	28.648	28.948	28.6521	28.8552	28.6091	28.8234	28.9536	28.9826	7.36251	7.24413	7.79048	7.37263	7.67162	8.15304	7.00436	6.90309	-0.4406	-0.4161	-0.1713	-0.1713	-0.3427	-0.3672	-0.6364	-0.2937	0.424269	0.455156
612	609	Adaptor/scaffold	Abi2	Abi-2	§210	Abl interactor 2	P62484	http://www.phosphosite.org/proteinAction.do?id=6880&showAllSites=true	49.4	VPNDYVPsPTRNMAP			TLEPVRPPVVPNDYVPS*PTR	3	771.726	65481	64751	65259		64579	65690	64696		101.198	100.996	100.888		100.643	101.132	100.905		9.88606	10.9355	11.6234		12.567	7.35754	8.05899		0.4794	0.5054	0.2721		0.5442	0.92	-0.9589		0.595258	0.656671
613	610	Adaptor/scaffold	Abi2	Abi-2	§218, 225	Abl interactor 2	P62484	http://www.phosphosite.org/proteinAction.do?id=6880&showAllSites=true	49.4	PTRNMAPsQQSPVRT;SQQSPVRtASVNQRN			NM#APS*QQSPVRT*ASVNQR	3	716.308						26746								43.4925								6.10679								-1.5775
614	611	Adaptor/scaffold	Abi2	Abi-2	§221	Abl interactor 2	P62484	http://www.phosphosite.org/proteinAction.do?id=6880&showAllSites=true	49.4	NMAPSQQsPVRTASV			NM#APSQQS*PVR	2	655.782	18381		18157	19010	17946	18941	18136	18692	30.5805		30.547	31.2741	30.5743	30.9649	30.9434	30.8999	6.05502		6.53611	6.35754	6.18842	7.6216	6.62342	6.74232	-0.0152		0.5032	-0.1372	0.0305	0.0915	-0.061	0.061	0.214786
615	612	Adaptor/scaffold	Abi2	Abi-2	§221	Abl interactor 2	P62484	http://www.phosphosite.org/proteinAction.do?id=6880&showAllSites=true	49.4	NMAPSQQsPVRTASV			NM#APSQQS*PVRTASVNQR	2	1033.98								26083								42.5685								4.32514								-0.3288
616	613	Adaptor/scaffold	Abi2	Abi-2	§221	Abl interactor 2	P62484	http://www.phosphosite.org/proteinAction.do?id=6880&showAllSites=true	49.4	NMAPSQQsPVRTASV			NM#APSQQS*PVRTASVNQR	3	689.653	25673	25288	25455	26149	25196	26076	30582	26009	42.1826	42.57	42.2165	42.5312	42.3127	42.455	50.2692	42.457	7.54061	7.43415	7.8729	5.96658	6.77989	8.86328	11.4283	8.70997	-0.0435		0.174	0.0435	-0.145	-0.0725	-0.0435	0.029	0.415749	0.42723
617	614	Adaptor/scaffold	Abi2	Abi-2	§221	Abl interactor 2	P62484	http://www.phosphosite.org/proteinAction.do?id=6880&showAllSites=true	49.4	NMAPSQQsPVRTASV			NM#APSQQS*PVRTASVNQR	3	689.653							25444								42.3948								8.4389								-0.0435
618	615	Adaptor/scaffold	Abi2	Abi-2	§221	Abl interactor 2	P62484	http://www.phosphosite.org/proteinAction.do?id=6880&showAllSites=true	49.4	NMAPSQQsPVRTASV			NMAPSQQS*PVR	2	647.784			25785	26492		26484					42.7138	43.0525		43.0914					8.50031	8.84771		8.9914					0.0772	0.0309		0.0154
619	616	Adaptor/scaffold	Abi2	Abi-2	§221	Abl interactor 2	P62484	http://www.phosphosite.org/proteinAction.do?id=6880&showAllSites=true	49.4	NMAPSQQsPVRTASV			NMAPSQQS*PVRTASVNQR	2	1025.98						31362		31227						50.5639		50.406						6.65758		9.82102						0.6433		0.887
620	617	Adaptor/scaffold	Abi2	Abi-2	§221	Abl interactor 2	P62484	http://www.phosphosite.org/proteinAction.do?id=6880&showAllSites=true	49.4	NMAPSQQsPVRTASV			NMAPSQQS*PVRTASVNQR	3	684.321	30928	30365	30568	31368	30246	31310	30557	31180	50.1935	50.2713	49.9876	50.453	50.0235	50.4878	50.2364	50.3365	7.8041	6.97062	6.60033	5.52578	5.58838	6.65561	6.18842	6.01278	-0.0585	-0.0292	-0.1023	-0.0877	-0.2338	-0.1754	0.0877	0.1461	0.407095	0.299527
621	618	Adaptor/scaffold	Abi2	Abi-2	§221, §227	Abl interactor 2	P62484	http://www.phosphosite.org/proteinAction.do?id=6880&showAllSites=true	49.4	NMAPSQQsPVRTASV;QSPVRTAsVNQRNRT			NM#APSQQS*PVRTAS*VNQR	3	716.308			25895				25939	26541			42.8795				43.1411	43.2748			5.85078				6.63827	7.63451			-1.2146				-0.6841	0.1954
622	619	Adaptor/scaffold	Abi2	Abi-2	§221, §227	Abl interactor 2	P62484	http://www.phosphosite.org/proteinAction.do?id=6880&showAllSites=true	49.4	NMAPSQQsPVRTASV;QSPVRTAsVNQRNRT			NMAPSQQS*PVRTAS*VNQR	3	710.977			31501	32227		32232	31540	32159			51.4074	51.7283		51.869	51.7261	51.8225			6.87943	6.51856		5.66154	8.53165	8.48678			-0.0141	0.0703			0.0844	0.1266
623	620	Adaptor/scaffold	Abi2	Abi-2	§221, 225	Abl interactor 2	P62484	http://www.phosphosite.org/proteinAction.do?id=6880&showAllSites=true	49.4	NMAPSQQsPVRTASV;SQQSPVRtASVNQRN			NM#APSQQS*PVRT*ASVNQR	3	716.308	26343	25873		26778					43.2215	43.4481		43.4883					4.70997	7.81248		6.45842					-1.2146	-0.2513		0.2792					0.10019
624	621	Adaptor/scaffold	Abi2	Abi-2	§227	Abl interactor 2	P62484	http://www.phosphosite.org/proteinAction.do?id=6880&showAllSites=true	49.4	QSPVRTAsVNQRNRT			NM#APSQQSPVRTAS*VNQR	3	689.653							26706								44.2984								5.78781								0.3045
625	622	Adaptor/scaffold	Abi2	Abi-2	§227	Abl interactor 2	P62484	http://www.phosphosite.org/proteinAction.do?id=6880&showAllSites=true	49.4	QSPVRTAsVNQRNRT			TAS*VNQR	2	428.19	10959	10680	11265		11383	11863	10949	11800	18.703	19.547	19.429		19.5949	19.6483	19.5366	20.1484	5.0846	5.94692	5.46218		5.42022	5.32148	5.284	4.92445	-0.9108	-0.1168	-0.327		-0.0701	-0.2102	-0.397	-0.3036	0.12746	0.220687
626	623	Adaptor/scaffold	Abi2	Abi-2	§227	Abl interactor 2	P62484	http://www.phosphosite.org/proteinAction.do?id=6880&showAllSites=true	49.4	QSPVRTAsVNQRNRT			TAS*VNQR	2	428.19								11476								19.6232								5.74715								-0.2102
627	624	Adaptor/scaffold	Abi2	Abi-2	§236	Abl interactor 2	P62484	http://www.phosphosite.org/proteinAction.do?id=6880&showAllSites=true	49.4	NQRNRTYsSSGSSGG			TYS*SSGSSGGSHPSSR	2	810.818	12139	11245	11852	12246	11714	12775	11675	12605	20.4688	20.5171	20.3661	20.6726	20.1358	21.17	20.6084	21.4059	7.11976	6.82974	7.61439	8.56864	6.69897	9.19044	5.19246	7.76195	0.444	0.2713	0.2837	0.3083	0.259	0.444	0.5057	0.4193
628	625	Adaptor/scaffold	Abi2	Abi-2	§301	Abl interactor 2	P62484	http://www.phosphosite.org/proteinAction.do?id=6880&showAllSites=true	49.4	TPPTIGGsLPYRRPP			HTPPTIGGS*LPYR	2	738.356	50589	49982	50194	50775	49765	51298	50220		79.2434	79.284	78.8092	79.0009	78.8733	79.9559	79.3831		6.54975	6.08566	6.7986	6.28483	6.16941	5.451	5.01233		-0.1354	0.5688	0.2844	0.2844	-0.149	0.0948	0.5824		0.1637	0.145197
629	626	Adaptor/scaffold	Abi2	Abi-2	§301	Abl interactor 2	P62484	http://www.phosphosite.org/proteinAction.do?id=6880&showAllSites=true	49.4	TPPTIGGsLPYRRPP			HTPPTIGGS*LPYR	2	738.356						50718								79.1207								6.84466								0.4199
630	627	Adaptor/scaffold	Abi2	Abi-2	§301	Abl interactor 2	P62484	http://www.phosphosite.org/proteinAction.do?id=6880&showAllSites=true	49.4	TPPTIGGsLPYRRPP			HTPPTIGGS*LPYR	3	492.573	51126	50081	50399	50983	50338	50986	50353	50863	80.0214	79.428	79.1168	79.3125	79.7078	79.509	79.5759	79.5805	6.11748	6.66354	6.76195	6.88606	6.62525	8.4437	6.46597	7.22475	-0.203	-0.2233		-0.0406	-0.2233	-0.3248	-0.1015	-0.1421	0.223605	0.327462
631	628	Adaptor/scaffold	Abi2	Abi-2	§301	Abl interactor 2	P62484	http://www.phosphosite.org/proteinAction.do?id=6880&showAllSites=true	49.4	TPPTIGGsLPYRRPP			HTPPTIGGS*LPYR	3	492.573	50726	50458	50786	51363	49955	51811	50721		79.4451	79.9736	79.6742	79.8637	79.1575	80.7198	80.1177		6.25104	6.33348	7.51286	7.24413	7.01144	4.97062	5.75945		-0.0609	-0.3045	-0.2842	-0.0406	-0.1827	-0.4669	-0.1624		0.244726	0.221311
632	629	Adaptor/scaffold	Abi2	Abi-2	§301	Abl interactor 2	P62484	http://www.phosphosite.org/proteinAction.do?id=6880&showAllSites=true	49.4	TPPTIGGsLPYRRPP			HTPPTIGGS*LPYR	3	492.573						50616	49967							78.9629	79.0118							6.70997	6.38195							0.1827	0.3857
633	630	Adaptor/scaffold	Abi2	Abi-2	§301	Abl interactor 2	P62484	http://www.phosphosite.org/proteinAction.do?id=6880&showAllSites=true	49.4	TPPTIGGsLPYRRPP			HTPPTIGGS*LPYR	3	492.573						51402								80.1072								6.8729								-0.2639
634	631	Adaptor/scaffold	Abi2	Abi-2	271	Abl interactor 2	P62484	http://www.phosphosite.org/proteinAction.do?id=6880&showAllSites=true	49.4	PIAVPTPsPPSVFPG			ENSGSGSVGVPIAVPTPS*PPSVFPGHPVQFYSMNRPASR	4	1022.49				82209								125.537								8.30892								-0.4792
635	632	Adaptor/scaffold	Abi2	Abi-2	274	Abl interactor 2	P62484	http://www.phosphosite.org/proteinAction.do?id=6880&showAllSites=true	49.4	VPTPSPPsVFPGHPV			ENSGSGSVGVPIAVPTPSPPS*VFPGHPVQFYSM#NRPASR	4	1026.49		77401						77735		119.946						120.033		6.82974						4.28067		-0.7599						-0.3605		0.0992611
636	633	Adaptor/scaffold	Abi2	Abi-2	274	Abl interactor 2	P62484	http://www.phosphosite.org/proteinAction.do?id=6880&showAllSites=true	49.4	VPTPSPPsVFPGHPV			ENSGSGSVGVPIAVPTPSPPS*VFPGHPVQFYSMNRPASR	5	818.196				81343								124.214								6.24489								-0.1956
637	634	Adaptor/scaffold	Abi2	Abi-2	284	Abl interactor 2	P62484	http://www.phosphosite.org/proteinAction.do?id=6880&showAllSites=true	49.4	PGHPVQFySMNRPAS			ENSGSGSVGVPIAVPTPSPPSVFPGHPVQFY*SMNRPASR	4	1022.49	80825	80242	81559	81285			79075		124.239	124.276	125.241	124.131			122.819		5.75203	12.8794	7.77469	11.0255			8.2644		0.0978	0.2738	-1.1932	-0.0489			-0.6259		0.000848356	0.000254492
638	635	Adaptor/scaffold	Abi2	Abi-2	285	Abl interactor 2	P62484	http://www.phosphosite.org/proteinAction.do?id=6880&showAllSites=true	49.4	GHPVQFYsMNRPASR			ENSGSGSVGVPIAVPTPSPPSVFPGHPVQFYS*M#NRPASR	4	1026.49					77346								119.574								5.65956								0.5553
639	636	Adaptor/scaffold	Abi2	Abi-2	285	Abl interactor 2	P62484	http://www.phosphosite.org/proteinAction.do?id=6880&showAllSites=true	49.4	GHPVQFYsMNRPASR			ENSGSGSVGVPIAVPTPSPPSVFPGHPVQFYS*MNRPASR	4	1022.49			80785		80178	81194		80504			124.07		123.799	124.204		124.283			10.9508		9.88273	12.6904		8.64589			-0.0098		0.3912	-0.2641		-0.2934
640	637	Adaptor/scaffold	Abi2	Abi-2	444	Abl interactor 2	P62484	http://www.phosphosite.org/proteinAction.do?id=6880&showAllSites=true	49.4	YVESIMHySExxxxx			KNDDGWYEGVM#NGVTGLFPGNYVESIMHY*SE	3	1202.17						101931								155.778								5.98297								2.2376
641	638	Adaptor/scaffold	Abi2	Abi-2	445	Abl interactor 2	P62484	http://www.phosphosite.org/proteinAction.do?id=6880&showAllSites=true	49.4	VESIMHYsExxxxxx			KNDDGWYEGVM#NGVTGLFPGNYVESIMHYS*E	3	1202.17	101382		101410		101001				156.148		155.898		155.621				5.88606		4.49214		6.62709				1.5971		0.4741		0.8984				0.283836
642	639	Adaptor/scaffold	Abi2	Abi-2	445	Abl interactor 2	P62484	http://www.phosphosite.org/proteinAction.do?id=6880&showAllSites=true	49.4	VESIMHYsExxxxxx			KNDDGWYEGVMNGVTGLFPGNYVESIM#HYS*E	3	1202.17			101375								155.838								5.54668								1.9465
643	640	Adaptor/scaffold	Acd;Acd;Acd	ACD;ACD iso2;ACD iso3	250, §290;150, 190;59, 99	Adrenocortical dysplasia protein	Q5EE38;Q5EE38-2;Q5EE38-3	http://www.phosphosite.org/proteinAction.do?id=19630&showAllSites=true	44.7	KARGTSAsPSHMPLE;PPAVGSTsPRAQAPT			GTSAS*PSHMPLEESGASVSLLSALATSDPGQMDSSQSPPAVGSTS*PR	4	1183.02	93862								144.301								6.50307								0.355
644	641	Adaptor/scaffold	Acd;Acd;Acd;Acd	ACD;ACD iso2;ACD iso3;ACD iso4	§298;198;107;45	Adrenocortical dysplasia protein	Q5EE38;Q5EE38-2;Q5EE38-3;Q5EE38-4	http://www.phosphosite.org/proteinAction.do?id=19630&showAllSites=true	44.7	PRAQAPTsPPCNSTP			AQAPTS*PPCNSTPSSLLLNCSPSLSPLHPAPR	3	1145.55		75440	75875	76551		76298				116.938	116.683	116.994		116.851				17.0964	9.91364	8.73755		11.9957				0.0349	0.6896	0.8206		0.742
645	642	Adaptor/scaffold	Afap1	AFAP	§278	Actin filament-associated protein 1	Q80YS6	http://www.phosphosite.org/proteinAction.do?id=10327&showAllSites=true	80.6	AELEKKLsSERPSSD			KLS*SERPSSDGEGGVENGVTTCNGKEQAKR	4	815.127			21597								36.1091								6.98297								-0.2208
646	643	Adaptor/scaffold	Afap1	AFAP	§278, §283	Actin filament-associated protein 1	Q80YS6	http://www.phosphosite.org/proteinAction.do?id=10327&showAllSites=true	80.6	AELEKKLsSERPSSD;KLSSERPsSDGEGGV			KLS*SERPS*SDGEGGVENGVTTCNGK	3	909.044	31512								51.0788								9.76447								-1.1551
647	644	Adaptor/scaffold	Afap1	AFAP	§278, §283	Actin filament-associated protein 1	Q80YS6	http://www.phosphosite.org/proteinAction.do?id=10327&showAllSites=true	80.6	AELEKKLsSERPSSD;KLSSERPsSDGEGGV			KLS*SERPS*SDGEGGVENGVTTCNGKEQAK	4	796.093					28094								46.7605								11.2111								0.1256
648	645	Adaptor/scaffold	Afap1	AFAP	§278, §283, §284	Actin filament-associated protein 1	Q80YS6	http://www.phosphosite.org/proteinAction.do?id=10327&showAllSites=true	80.6	AELEKKLsSERPSSD;KLSSERPsSDGEGGV;LSSERPSsDGEGGVE			KLS*SERPS*S*DGEGGVENGVTTCNGKEQAK	3	1087.78								31162								50.306								4.26043								0.6895
649	646	Adaptor/scaffold	Afap1	AFAP	§278, §283, §284	Actin filament-associated protein 1	Q80YS6	http://www.phosphosite.org/proteinAction.do?id=10327&showAllSites=true	80.6	AELEKKLsSERPSSD;KLSSERPsSDGEGGV;LSSERPSsDGEGGVE			KLS*SERPS*S*DGEGGVENGVTTCNGKEQAK	3	1087.78								31214								50.3853								7.0575								0.6895
650	647	Adaptor/scaffold	Afap1	AFAP	§278, §283, §284	Actin filament-associated protein 1	Q80YS6	http://www.phosphosite.org/proteinAction.do?id=10327&showAllSites=true	80.6	AELEKKLsSERPSSD;KLSSERPsSDGEGGV;LSSERPSsDGEGGVE			KLS*SERPS*S*DGEGGVENGVTTCNGKEQAK	4	816.085							30656	31207							50.381	50.3762							7.6216	10.2557							-0.2696	0.1348
651	648	Adaptor/scaffold	Afap1	AFAP	§278, §283, §284	Actin filament-associated protein 1	Q80YS6	http://www.phosphosite.org/proteinAction.do?id=10327&showAllSites=true	80.6	AELEKKLsSERPSSD;KLSSERPsSDGEGGV;LSSERPSsDGEGGVE			KLS*SERPS*S*DGEGGVENGVTTCNGKEQAK	4	816.085							30676								50.411								10.8041								-0.2206
652	649	Adaptor/scaffold	Afap1	AFAP	§278, §283, §284	Actin filament-associated protein 1	Q80YS6	http://www.phosphosite.org/proteinAction.do?id=10327&showAllSites=true	80.6	AELEKKLsSERPSSD;KLSSERPsSDGEGGV;LSSERPSsDGEGGVE			KLS*SERPS*S*DGEGGVENGVTTCNGKEQAKR	4	855.11							27943	28517							46.2826	46.3066							8.37779	7.84466							-0.0234	0.7835
653	650	Adaptor/scaffold	Afap1	AFAP	§278, §284	Actin filament-associated protein 1	Q80YS6	http://www.phosphosite.org/proteinAction.do?id=10327&showAllSites=true	80.6	AELEKKLsSERPSSD;LSSERPSsDGEGGVE			KLS*SERPSS*DGEGGVENGVTTCNGK	3	909.044			31136	31755			31100	31754			50.8473	51.0353			51.0368	51.1915			11.3546	16.3947			12.3072	10.4572			-0.902	0.539			-0.275	0.242
654	651	Adaptor/scaffold	Afap1	AFAP	§278, §284	Actin filament-associated protein 1	Q80YS6	http://www.phosphosite.org/proteinAction.do?id=10327&showAllSites=true	80.6	AELEKKLsSERPSSD;LSSERPSsDGEGGVE			KLS*SERPSS*DGEGGVENGVTTCNGKEQAK	3	1061.12				28952			28360	29010				46.7819			46.8958	47.0375				13.0311			13.8539	12.6498				0.9518			0.4335	-0.1885
655	652	Adaptor/scaffold	Afap1	AFAP	§278, §284	Actin filament-associated protein 1	Q80YS6	http://www.phosphosite.org/proteinAction.do?id=10327&showAllSites=true	80.6	AELEKKLsSERPSSD;LSSERPSsDGEGGVE			KLS*SERPSS*DGEGGVENGVTTCNGKEQAK	4	796.093	28568	28254	28380		27960	29057	28246		46.6254	47.0762	46.7185		46.5553	47.0347	46.7282		12.9318	12.9872	18.7932		5.56864	7.46597	12.1871		-0.3392	-0.2261	-0.2261		-1.5325	-0.0377	0.0126
656	653	Adaptor/scaffold	Afap1	AFAP	§278, §284	Actin filament-associated protein 1	Q80YS6	http://www.phosphosite.org/proteinAction.do?id=10327&showAllSites=true	80.6	AELEKKLsSERPSSD;LSSERPSsDGEGGVE			KLS*SERPSS*DGEGGVENGVTTCNGKEQAKR	4	835.118	26151	25711	25770	26636	25693	26665	25916	26507	42.9267	43.2034	42.6941	43.2762	43.0718	43.3717	43.1078	43.2228	16.0074	9.15927	20.9355	8.13906	11.5768	11.1656	19.7399	21.6819	0.4431	0.922	0.4909	0.3233	0.5149	0.2515	0.6586	0.6586
657	654	Adaptor/scaffold	Afap1	AFAP	§278, §284	Actin filament-associated protein 1	Q80YS6	http://www.phosphosite.org/proteinAction.do?id=10327&showAllSites=true	80.6	AELEKKLsSERPSSD;LSSERPSsDGEGGVE			KLS*SERPSS*DGEGGVENGVTTCNGKEQAKR	5	668.296								26513								43.2343								12.0424								0.4788
658	655	Adaptor/scaffold	Afap1	AFAP	§279, §283, §284	Actin filament-associated protein 1	Q80YS6	http://www.phosphosite.org/proteinAction.do?id=10327&showAllSites=true	80.6	ELEKKLSsERPSSDG;KLSSERPsSDGEGGV;LSSERPSsDGEGGVE			KLSS*ERPS*S*DGEGGVENGVTTCNGKEQAK	4	816.085								31224								50.4021								8.06854								-0.4166
659	656	Adaptor/scaffold	Afap1	AFAP	§283	Actin filament-associated protein 1	Q80YS6	http://www.phosphosite.org/proteinAction.do?id=10327&showAllSites=true	80.6	KLSSERPsSDGEGGV			KLSSERPS*SDGEGGVENGVTTCNGK	3	882.388								28250								45.9021								15.7282								0.3513
660	657	Adaptor/scaffold	Afap1	AFAP	§283	Actin filament-associated protein 1	Q80YS6	http://www.phosphosite.org/proteinAction.do?id=10327&showAllSites=true	80.6	KLSSERPsSDGEGGV			KLSSERPS*SDGEGGVENGVTTCNGK	4	662.043			27524	28262			27596	28164			45.4076	45.7553			45.7588	45.7681			13.1599	12.0241			12.5528	12.1494			0.0453	0.0604			0.1662	0.4834
661	658	Adaptor/scaffold	Afap1	AFAP	§283	Actin filament-associated protein 1	Q80YS6	http://www.phosphosite.org/proteinAction.do?id=10327&showAllSites=true	80.6	KLSSERPsSDGEGGV			KLSSERPS*SDGEGGVENGVTTCNGKEQAK	3	1034.47	25447		25235	25898	24989		25283	25813	41.8496		41.8781	42.1521	41.9947		42.1511	42.1534	10.8268		7.53313	15.9508	15.0106		14.4535	16.6635	0.4447		0.2417	0.667	0.2223		-0.4157	0.3867
662	659	Adaptor/scaffold	Afap1	AFAP	§283	Actin filament-associated protein 1	Q80YS6	http://www.phosphosite.org/proteinAction.do?id=10327&showAllSites=true	80.6	KLSSERPsSDGEGGV			KLSSERPS*SDGEGGVENGVTTCNGKEQAK	3	1034.47			25170								41.779								22.1555								0.1643
663	660	Adaptor/scaffold	Afap1	AFAP	§283	Actin filament-associated protein 1	Q80YS6	http://www.phosphosite.org/proteinAction.do?id=10327&showAllSites=true	80.6	KLSSERPsSDGEGGV			KLSSERPS*SDGEGGVENGVTTCNGKEQAK	4	776.101	25436				24942				41.8353				41.9256				17.1884				14.4123				-0.2706				0.1675
664	661	Adaptor/scaffold	Afap1	AFAP	§283	Actin filament-associated protein 1	Q80YS6	http://www.phosphosite.org/proteinAction.do?id=10327&showAllSites=true	80.6	KLSSERPsSDGEGGV			KLSSERPS*SDGEGGVENGVTTCNGKEQAKR	4	815.127	23532		23285			23998			38.8818		38.8298			39.2022			19.118		15.3979			17.9208			0.2086		0.2822			0.3435
665	662	Adaptor/scaffold	Afap1	AFAP	§283	Actin filament-associated protein 1	Q80YS6	http://www.phosphosite.org/proteinAction.do?id=10327&showAllSites=true	80.6	KLSSERPsSDGEGGV			KLSSERPS*SDGEGGVENGVTTCNGKEQAKR	5	652.303	23502	22846	23195	23911	22798			23726	38.835	38.8091	38.6937	39.0597	38.5466			38.9084	14.7235	12.4976	15.8182	13.7375	14.2684			12.8601	-0.184	-0.2146	-0.3373	-0.23	-0.092			0.0153	0.658583	0.622951
666	663	Adaptor/scaffold	Afap1	AFAP	§283	Actin filament-associated protein 1	Q80YS6	http://www.phosphosite.org/proteinAction.do?id=10327&showAllSites=true	80.6	KLSSERPsSDGEGGV			LSSERPS*SDGEGGVENGVTTCNGKEQAKR	5	626.684				25985								42.284								7.25964								-1.8351
667	664	Adaptor/scaffold	Afap1	AFAP	§283, §284	Actin filament-associated protein 1	Q80YS6	http://www.phosphosite.org/proteinAction.do?id=10327&showAllSites=true	80.6	KLSSERPsSDGEGGV;LSSERPSsDGEGGVE			KLSSERPS*S*DGEGGVENGVTTCNGK	3	909.044			30245	31069	30076	31143	30423	31095			49.5057	50.0065	49.7679	50.2364	50.0313	50.207			13.9469	12.0926	11.2518	8.08302	12.1051	13.4034			1.2211	0.506	1.3311	1.6831	0.275	0.495
668	665	Adaptor/scaffold	Afap1	AFAP	§283, §284	Actin filament-associated protein 1	Q80YS6	http://www.phosphosite.org/proteinAction.do?id=10327&showAllSites=true	80.6	KLSSERPsSDGEGGV;LSSERPSsDGEGGVE			KLSSERPS*S*DGEGGVENGVTTCNGK	3	909.044					29997								49.6529								10.5528								1.3971
669	666	Adaptor/scaffold	Afap1	AFAP	§283, §284	Actin filament-associated protein 1	Q80YS6	http://www.phosphosite.org/proteinAction.do?id=10327&showAllSites=true	80.6	KLSSERPsSDGEGGV;LSSERPSsDGEGGVE			KLSSERPS*S*DGEGGVENGVTTCNGKEQAK	4	796.093							27850	28364							46.1458	46.0767							6.59517	8.8729							-0.1884	-0.6783
670	667	Adaptor/scaffold	Afap1	AFAP	§283, §284	Actin filament-associated protein 1	Q80YS6	http://www.phosphosite.org/proteinAction.do?id=10327&showAllSites=true	80.6	KLSSERPsSDGEGGV;LSSERPSsDGEGGVE			LSSERPS*S*DGEGGVENGVTTCNGK	3	866.346	34221		33850	34589	33603		33735	34302	55.1116		54.8754	55.2528	55.0502		54.9955	55.0221	8.63639		8.1986	11.1152	7.9914		9.8041	10.9872	-0.6349		-0.808	-0.9234	-0.7272		-0.9927	-0.4617
671	668	Adaptor/scaffold	Afap1	AFAP	§283, §284	Actin filament-associated protein 1	Q80YS6	http://www.phosphosite.org/proteinAction.do?id=10327&showAllSites=true	80.6	KLSSERPsSDGEGGV;LSSERPSsDGEGGVE			LSSERPS*S*DGEGGVENGVTTCNGKEQAK	3	1018.42		30231	30185	31072		31238	30371	31115		50.07	49.4157	50.0104		50.3791	49.952	50.2369		5.66354	5.95861	8.2668		4.95861	9.11126	10.2757		-0.2357	0.5302	1.0605		-1.2863	1.0997	0.5302
672	669	Adaptor/scaffold	Afap1	AFAP	§283, §284	Actin filament-associated protein 1	Q80YS6	http://www.phosphosite.org/proteinAction.do?id=10327&showAllSites=true	80.6	KLSSERPsSDGEGGV;LSSERPSsDGEGGVE			LSSERPS*S*DGEGGVENGVTTCNGKEQAKR	4	803.095				27668								44.8205								5.69897								-1.7557
673	670	Adaptor/scaffold	Afap1	AFAP	§283, §284	Actin filament-associated protein 1	Q80YS6	http://www.phosphosite.org/proteinAction.do?id=10327&showAllSites=true	80.6	KLSSERPsSDGEGGV;LSSERPSsDGEGGVE			LSSERPS*S*DGEGGVENGVTTCNGKEQAKR	4	803.095				27821								45.0497								9.30364								-1.9798
674	671	Adaptor/scaffold	Afap1	AFAP	§284	Actin filament-associated protein 1	Q80YS6	http://www.phosphosite.org/proteinAction.do?id=10327&showAllSites=true	80.6	LSSERPSsDGEGGVE			KLSSERPSS*DGEGGVENGVTTCNGK	3	882.388	27847	27396	27465	28274	26972	28278	27592		45.5586	45.7786	45.3172	45.7742	45.0016	45.858	45.75		20.7352	21.1221	15.8327	22.6478	24.7167	22.3429	20.6271		0.6346	0.0907	0.2267	0.136	-0.102	0.272	-0.0567
675	672	Adaptor/scaffold	Afap1	AFAP	§284	Actin filament-associated protein 1	Q80YS6	http://www.phosphosite.org/proteinAction.do?id=10327&showAllSites=true	80.6	LSSERPSsDGEGGVE			KLSSERPSS*DGEGGVENGVTTCNGKEQAK	3	1034.47		25077			25058					42.2533			42.0993					17.2668			7.42136					-0.58			0.1547
676	673	Adaptor/scaffold	Afap1	AFAP	§284	Actin filament-associated protein 1	Q80YS6	http://www.phosphosite.org/proteinAction.do?id=10327&showAllSites=true	80.6	LSSERPSsDGEGGVE			KLSSERPSS*DGEGGVENGVTTCNGKEQAK	3	1034.47		25121								42.3215								12.0605								-0.58
677	674	Adaptor/scaffold	Afap1	AFAP	§284	Actin filament-associated protein 1	Q80YS6	http://www.phosphosite.org/proteinAction.do?id=10327&showAllSites=true	80.6	LSSERPSsDGEGGVE			KLSSERPSS*DGEGGVENGVTTCNGKEQAK	4	776.101		25033	25121	25851		25714	25229	25779		42.1884	41.704	42.0834		41.8743	42.073	42.105		15.6126	15.8447	14.466		14.7375	14.5638	14.6271		-0.0515	0.2319	0.0902		0.116	-0.0515	0.1288
678	675	Adaptor/scaffold	Afap1	AFAP	§284	Actin filament-associated protein 1	Q80YS6	http://www.phosphosite.org/proteinAction.do?id=10327&showAllSites=true	80.6	LSSERPSsDGEGGVE			KLSSERPSS*DGEGGVENGVTTCNGKEQAKR	3	1086.5			23239								38.7588								11.6778								-0.2577
679	676	Adaptor/scaffold	Afap1	AFAP	§284	Actin filament-associated protein 1	Q80YS6	http://www.phosphosite.org/proteinAction.do?id=10327&showAllSites=true	80.6	LSSERPSsDGEGGVE			KLSSERPSS*DGEGGVENGVTTCNGKEQAKR	3	1086.5			23253								38.7809								11.5287								-0.2577
680	677	Adaptor/scaffold	Afap1	AFAP	§284	Actin filament-associated protein 1	Q80YS6	http://www.phosphosite.org/proteinAction.do?id=10327&showAllSites=true	80.6	LSSERPSsDGEGGVE			KLSSERPSS*DGEGGVENGVTTCNGKEQAKR	4	815.127		22921		23984	22821		23274	23795		38.9253		39.1632	38.5804		39.0392	39.0173		17.1945		19.2343	8.84466		20.6946	23.0306		0.2331		0.319	0.184		0.3558	0.5153
681	678	Adaptor/scaffold	Afap1	AFAP	§284	Actin filament-associated protein 1	Q80YS6	http://www.phosphosite.org/proteinAction.do?id=10327&showAllSites=true	80.6	LSSERPSsDGEGGVE			KLSSERPSS*DGEGGVENGVTTCNGKEQAKR	5	652.303						23970	23235							39.1618	38.9841							15.0376	14.1778							-0.092	-0.092
682	679	Adaptor/scaffold	Afap1	AFAP	§284	Actin filament-associated protein 1	Q80YS6	http://www.phosphosite.org/proteinAction.do?id=10327&showAllSites=true	80.6	LSSERPSsDGEGGVE			LSSERPSS*DGEGGVENGVTTCNGK	3	839.69	31097	30545	30702	31478	30401	31423	30746	31330	50.4444	50.5404	50.1917	50.6151	50.2524	50.6548	50.514	50.5624	16.2941	16.767	16.2782	17.4449	14.3696	15.3799	16.0114	16.0191	-0.0357		0.0595	0.1191	0.0953	0.2144		0.0595
683	680	Adaptor/scaffold	Afap1	AFAP	§284	Actin filament-associated protein 1	Q80YS6	http://www.phosphosite.org/proteinAction.do?id=10327&showAllSites=true	80.6	LSSERPSsDGEGGVE			LSSERPSS*DGEGGVENGVTTCNGKEQAK	3	991.768		27751	27915	28551	27321					46.3396	46.0076	46.1911	45.5856					19.5935	20.4935	19.9706	18.6478					0.2017	0.5142	-0.6251	0.3227
684	681	Adaptor/scaffold	Afap1	AFAP	§284	Actin filament-associated protein 1	Q80YS6	http://www.phosphosite.org/proteinAction.do?id=10327&showAllSites=true	80.6	LSSERPSsDGEGGVE			LSSERPSS*DGEGGVENGVTTCNGKEQAK	4	744.078	28163	27752	27886	28503	27338	28474	27955	28454	46.0309	46.3413	45.9623	46.1247	45.6115	46.154	46.2984	46.2093	15.9788	17.1952	16.5272	16.5528	18.4989	17.5884	18.4881	16.2815	-0.2419	0.3225	0.3494	0.2285	0.2957	0.2688	-0.0403
685	682	Adaptor/scaffold	Afap1	AFAP	§284	Actin filament-associated protein 1	Q80YS6	http://www.phosphosite.org/proteinAction.do?id=10327&showAllSites=true	80.6	LSSERPSsDGEGGVE			LSSERPSS*DGEGGVENGVTTCNGKEQAKR	3	1043.8		25231	25287	25938	25208	25914	25372	25915		42.4844	41.9606	42.2116	42.332	42.1969	42.2825	42.3085		12.5591	16.3862	20.719	4.42597	14.0353	18.1035	15.327		0.5078	0.3736	0.1437	0.661	0.2299	0.3641	0.4407
686	683	Adaptor/scaffold	Afap1	AFAP	§284	Actin filament-associated protein 1	Q80YS6	http://www.phosphosite.org/proteinAction.do?id=10327&showAllSites=true	80.6	LSSERPSsDGEGGVE			LSSERPSS*DGEGGVENGVTTCNGKEQAKR	3	1043.8					25136			25964					42.2196			42.3837					18.7595			13.4935					0.661			0.6898
687	684	Adaptor/scaffold	Afap1	AFAP	§284	Actin filament-associated protein 1	Q80YS6	http://www.phosphosite.org/proteinAction.do?id=10327&showAllSites=true	80.6	LSSERPSsDGEGGVE			LSSERPSS*DGEGGVENGVTTCNGKEQAKR	4	783.103	25498	25221	25251	25942	25315	25884	25343	24316	41.9236	42.4707	41.9058	42.2169	42.4937	42.1397	42.2403	39.8156	23.251	22.2967	19.3635	20.5986	12.7595	22.5986	20.8928	12.7011	0.2299	0.4469	0.3065	0.1277	0.3448	0.1532	0.4852	0.1405
688	685	Adaptor/scaffold	Afap1	AFAP	§284	Actin filament-associated protein 1	Q80YS6	http://www.phosphosite.org/proteinAction.do?id=10327&showAllSites=true	80.6	LSSERPSsDGEGGVE			LSSERPSS*DGEGGVENGVTTCNGKEQAKR	4	783.103				24473	25111			25904				39.9318	42.1829			42.2937				13.3054	15.9872			22.8477				0.2682	0.2426			0.6768
689	686	Adaptor/scaffold	Afap1	AFAP	§284	Actin filament-associated protein 1	Q80YS6	http://www.phosphosite.org/proteinAction.do?id=10327&showAllSites=true	80.6	LSSERPSsDGEGGVE			LSSERPSS*DGEGGVENGVTTCNGKEQAKR	4	783.103								24355								39.8775								5.52433								0.1405
690	687	Adaptor/scaffold	Afap1	AFAP	§284	Actin filament-associated protein 1	Q80YS6	http://www.phosphosite.org/proteinAction.do?id=10327&showAllSites=true	80.6	LSSERPSsDGEGGVE			LSSERPSS*DGEGGVENGVTTCNGKEQAKR	5	626.684		25238								42.4936								5.72584								-0.3191								0.221569
691	688	Adaptor/scaffold	Afap1	AFAP	§342, §343	Actin filament-associated protein 1	Q80YS6	http://www.phosphosite.org/proteinAction.do?id=10327&showAllSites=true	80.6	KPSTDEQtSSAEEDV;PSTDEQTsSAEEDVP			KKPSTDEQT*S*SAEEDVPTCGYLNVLSNSR	3	1124.82						67855								104.331								6.45223								2.7827
692	689	Adaptor/scaffold	Afap1	AFAP	§342, §344	Actin filament-associated protein 1	Q80YS6	http://www.phosphosite.org/proteinAction.do?id=10327&showAllSites=true	80.6	KPSTDEQtSSAEEDV;STDEQTSsAEEDVPT			KKPSTDEQT*SS*AEEDVPTCGYLNVLSNSR	3	1124.82			66652	68064							102.945	104.351							8.9393	8.63451							0.4001	0.7646
693	690	Adaptor/scaffold	Afap1	AFAP	§342, §344	Actin filament-associated protein 1	Q80YS6	http://www.phosphosite.org/proteinAction.do?id=10327&showAllSites=true	80.6	KPSTDEQtSSAEEDV;STDEQTSsAEEDVPT			KKPSTDEQT*SS*AEEDVPTCGYLNVLSNSR	4	843.864								66997								103.639								10.5171								0.2726
694	691	Adaptor/scaffold	Afap1	AFAP	§343	Actin filament-associated protein 1	Q80YS6	http://www.phosphosite.org/proteinAction.do?id=10327&showAllSites=true	80.6	PSTDEQTsSAEEDVP			KKPSTDEQTS*SAEEDVPTCGYLNVLSNSR	4	823.872							62222								97.2243								10.0788								0.352
695	692	Adaptor/scaffold	Afap1	AFAP	§343, §344	Actin filament-associated protein 1	Q80YS6	http://www.phosphosite.org/proteinAction.do?id=10327&showAllSites=true	80.6	PSTDEQTsSAEEDVP;STDEQTSsAEEDVPT			KKPSTDEQTS*S*AEEDVPTCGYLNVLSNSR	3	1124.82	67146	66497	66665	67947	66783	67033	66390	67054	103.653	103.568	102.966	104.18	103.876	103.123	103.466	103.724	12.7352	10.4976	8.81816	8.22113	7.10846	7.41341	15.567	8.45346	0.1334	-0.0889	0.2489	0.3645	1.1913	0.0978	0.2489	0.0089
696	693	Adaptor/scaffold	Afap1	AFAP	§343, §344	Actin filament-associated protein 1	Q80YS6	http://www.phosphosite.org/proteinAction.do?id=10327&showAllSites=true	80.6	PSTDEQTsSAEEDVP;STDEQTSsAEEDVPT			KKPSTDEQTS*S*AEEDVPTCGYLNVLSNSR	3	1124.82			67402	68048	66708	67708					104.047	104.326	103.768	104.117					6.61261	7.21042	6.74715	8.61261					1.2535	0.4178	0.3201	0.5868
697	694	Adaptor/scaffold	Afap1	AFAP	§343, §344	Actin filament-associated protein 1	Q80YS6	http://www.phosphosite.org/proteinAction.do?id=10327&showAllSites=true	80.6	PSTDEQTsSAEEDVP;STDEQTSsAEEDVPT			KKPSTDEQTS*S*AEEDVPTCGYLNVLSNSR	3	1124.82			67328	67455	66261	67253					103.939	103.453	103.105	103.447					7.23062	9.00833	6.73283	8.45717					0.3289	0.5245	0.5067	0.489
698	695	Adaptor/scaffold	Afap1	AFAP	§343, §344	Actin filament-associated protein 1	Q80YS6	http://www.phosphosite.org/proteinAction.do?id=10327&showAllSites=true	80.6	PSTDEQTsSAEEDVP;STDEQTSsAEEDVPT			KKPSTDEQTS*S*AEEDVPTCGYLNVLSNSR	3	1124.82			66888								103.289								8.29757								0.6312
699	696	Adaptor/scaffold	Afap1	AFAP	§343, §344	Actin filament-associated protein 1	Q80YS6	http://www.phosphosite.org/proteinAction.do?id=10327&showAllSites=true	80.6	PSTDEQTsSAEEDVP;STDEQTSsAEEDVPT			KKPSTDEQTS*S*AEEDVPTCGYLNVLSNSR	4	843.864	67130	66571	66942	67604	66357	67260	66338		103.628	103.675	103.367	103.668	103.245	103.456	103.384		12.3979	13.0605	12.9706	12.9136	13.7747	11.857	13.4535		0.1185	0.1067	0.083	0.2015	0.2133	0.3437	-0.1659
700	697	Adaptor/scaffold	Afap1	AFAP	§511	Actin filament-associated protein 1	Q80YS6	http://www.phosphosite.org/proteinAction.do?id=10327&showAllSites=true	80.6	DVPCVNGsLKNKKPP			AVSTSPYLGSLSNGYAHPSGTALHYDDVPCVNGS*LK	4	954.441		68060	68525	68965	67883			68619		105.895	105.716	105.665	105.504			106.083		4.78516	6.98297	10.0742	4.4023			8.40561		1.2678	0.1886	0.9011	1.6345			0.4505
701	698	Adaptor/scaffold	Afap1	AFAP	§547	Actin filament-associated protein 1	Q80YS6	http://www.phosphosite.org/proteinAction.do?id=10327&showAllSites=true	80.6	TAGGVKRtASNAEQY			RT*ASNAEQYKYGK	2	798.364		18842								32.4834								6.97881								0.6263								0.433331
702	699	Adaptor/scaffold	Afap1	AFAP	§549	Actin filament-associated protein 1	Q80YS6	http://www.phosphosite.org/proteinAction.do?id=10327&showAllSites=true	80.6	GGVKRTAsNAEQYKY			RTAS*NAEQYK	2	624.274			15153		14983						25.7088		25.7371						5.82391		5.57187						-0.016		0.3364
703	700	Adaptor/scaffold	Afap1	AFAP	§549	Actin filament-associated protein 1	Q80YS6	http://www.phosphosite.org/proteinAction.do?id=10327&showAllSites=true	80.6	GGVKRTAsNAEQYKY			RTAS*NAEQYKYGK	2	798.364								19706								32.587								8.54975								0.8267
704	701	Adaptor/scaffold	Afap1	AFAP	§549	Actin filament-associated protein 1	Q80YS6	http://www.phosphosite.org/proteinAction.do?id=10327&showAllSites=true	80.6	GGVKRTAsNAEQYKY			RTAS*NAEQYKYGK	3	532.579	19207	18743	19054	19711	18823	19877	19109		31.951	32.3181	31.9704	32.3938	32.042	32.5234	32.495		9.37572	8.09583	9.38616	8.93554	8.95468	8.75203	9.2668		-0.1502	-0.0563	-0.2065	0.0376	-0.169	0.0751	-0.0376		0.399231	0.385015
705	702	Adaptor/scaffold	Afap1	AFAP	§549	Actin filament-associated protein 1	Q80YS6	http://www.phosphosite.org/proteinAction.do?id=10327&showAllSites=true	80.6	GGVKRTAsNAEQYKY			TAS*NAEQYK	2	546.224	18969	18494	18826	19514	18517	19557		19336	31.5686	31.9147	31.6288	32.0692	31.5464	31.9829		31.9892	6.16241	7.91009	7.29843	6.02	7.30803	7.22113		6.63078	0.4394	0.0183	0.1098	0.2014	0.1098				0.201478	0.38558
706	703	Adaptor/scaffold	Afap1	AFAP	§549	Actin filament-associated protein 1	Q80YS6	http://www.phosphosite.org/proteinAction.do?id=10327&showAllSites=true	80.6	GGVKRTAsNAEQYKY			TAS*NAEQYKYGK	2	720.314			23133		22849						38.5878		38.6241						9.33348		9.91009						-0.4304		0.0694
707	704	Adaptor/scaffold	Afap1	AFAP	§549	Actin filament-associated protein 1	Q80YS6	http://www.phosphosite.org/proteinAction.do?id=10327&showAllSites=true	80.6	GGVKRTAsNAEQYKY			TAS*NAEQYKYGK	3	480.545	23461	22873	23168	23854	22912		23191	23731	38.7739	38.8483	38.6476	38.9704	38.7183		38.9153	38.9151	9.65365	10.5157	9.85699	9.95468	9.45593		10.0297	10.15	-0.1873	-0.1665	-0.0624	-0.0624	-0.1457		-0.1873	-0.0208	0.526242	0.522705
708	705	Adaptor/scaffold	Afap1	AFAP	§549	Actin filament-associated protein 1	Q80YS6	http://www.phosphosite.org/proteinAction.do?id=10327&showAllSites=true	80.6	GGVKRTAsNAEQYKY			TAS*NAEQYKYGKNRVEADAK	4	581.523								25036								40.9493								7.9393								-0.0516
709	706	Adaptor/scaffold	Afap1	AFAP	§665, §669	Actin filament-associated protein 1	Q80YS6	http://www.phosphosite.org/proteinAction.do?id=10327&showAllSites=true	80.6	IEPRSGTsSPQSPVF;SGTSSPQsPVFRHRT	mTOR		SGTS*SPQS*PVFR	2	705.279	44491	43957	44187	44857	43726	44761	44037	44601	70.2702	70.4269	70.0537	70.3426	70.0028	70.3647	70.3113	70.3689	9.43063	4.9393	4.80134	6.06349	6.28651	4.87615	4.81531	5.04866	0.241	0.3119	0.1418	0.1418	0.2552	0.156	0.1985	0.0284
710	707	Adaptor/scaffold	Afap1	AFAP	§666, §669	Actin filament-associated protein 1	Q80YS6	http://www.phosphosite.org/proteinAction.do?id=10327&showAllSites=true	80.6	EPRSGTSsPQSPVFR;SGTSSPQsPVFRHRT	mTOR		SGTSS*PQS*PVFR	2	705.279	44105	43563	43407	44430	43348	44363	43662	44225	69.7129	69.8596	68.9204	69.7223	69.451	69.7909	69.7503	69.8178	9.00966	8.28819	7.10127	9.49757	7.42829	8.6925	9.01412	9.44977	0.0709	-0.2978	0.0709	0.241	-0.1985	-0.0709	0.0993	0.0709
711	708	Adaptor/scaffold	Afap1	AFAP	§666, §669	Actin filament-associated protein 1	Q80YS6	http://www.phosphosite.org/proteinAction.do?id=10327&showAllSites=true	80.6	EPRSGTSsPQSPVFR;SGTSSPQsPVFRHRT	mTOR		SGTSS*PQS*PVFR	2	705.279			43790								69.478								9.27084								0.2694
712	709	Adaptor/scaffold	Afap1	AFAP	§669	Actin filament-associated protein 1	Q80YS6	http://www.phosphosite.org/proteinAction.do?id=10327&showAllSites=true	80.6	SGTSSPQsPVFRHRT	mTOR		SGTSSPQS*PVFR	2	665.295	39575	39070	39284	39844	38893	39821	39195	39756	63.0242	63.2084	62.838	62.9666	62.8503	63.0931	63.0636	63.1152	10.2472	9.84771	10.2757	9.8729	10.4789	10.1391	10.8697	9.79048	0.3457	0.3908	0.3156	0.3607	0.4058	0.2555	0.2555	0.3758	0.576368	0.52976
713	710	Adaptor/scaffold	Afap1	AFAP	§669	Actin filament-associated protein 1	Q80YS6	http://www.phosphosite.org/proteinAction.do?id=10327&showAllSites=true	80.6	SGTSSPQsPVFRHRT	mTOR		SGTSSPQS*PVFR	2	665.295					39033			40142					63.0569			63.6973					8.70997			7.56864					0.4359			0.7365
714	711	Adaptor/scaffold	Afap1	AFAP	§676, §680	Actin filament-associated protein 1	Q80YS6	http://www.phosphosite.org/proteinAction.do?id=10327&showAllSites=true	80.6	SPVFRHRtLENSPIS;RHRTLENsPISSCDT			HRT*LENS*PISSCDTSDAEGPLPVNSAAVLKK	4	864.149								56963								88.6099								19.1993								-0.0579
715	712	Adaptor/scaffold	Afap1	AFAP	§676, §680, §688	Actin filament-associated protein 1	Q80YS6	http://www.phosphosite.org/proteinAction.do?id=10327&showAllSites=true	80.6	SPVFRHRtLENSPIS;RHRTLENsPISSCDT;PISSCDTsDAEGPLP			HRT*LENS*PISSCDTS*DAEGPLPVNSAAVLKK	4	884.141							60195								94.2052								7.23062								-0.8709
716	713	Adaptor/scaffold	Afap1	AFAP	§680	Actin filament-associated protein 1	Q80YS6	http://www.phosphosite.org/proteinAction.do?id=10327&showAllSites=true	80.6	RHRTLENsPISSCDT			HRTLENS*PISSCDTSDAEGPLPVNSAAVLKK	4	844.158			53740								83.9717								14.3251								-0.3435
717	714	Adaptor/scaffold	Afap1	AFAP	§680	Actin filament-associated protein 1	Q80YS6	http://www.phosphosite.org/proteinAction.do?id=10327&showAllSites=true	80.6	RHRTLENsPISSCDT			TLENS*PISSCDTSDAEGPLPVNSAAVLKK	3	1027.49			63747		63092						98.6596		98.4709						17.4486		16.8182						0.292		-0.0097
718	715	Adaptor/scaffold	Afap1	AFAP	§680, §684	Actin filament-associated protein 1	Q80YS6	http://www.phosphosite.org/proteinAction.do?id=10327&showAllSites=true	80.6	RHRTLENsPISSCDT;LENSPISsCDTSDAE			TLENS*PISS*CDTSDAEGPLPVNSAAVLKK	3	1054.14			68100								105.092								19.6819								0.5502
719	716	Adaptor/scaffold	Afap1	AFAP	§712	Actin filament-associated protein 1	Q80YS6	http://www.phosphosite.org/proteinAction.do?id=10327&showAllSites=true	80.6	SQPSSGSsPCRGHVL			KSQPSSGSS*PCRGHVLQK	3	673.986	16740								28.0246								5.72584								-1.0238								0.257974
720	717	Adaptor/scaffold	Afap1	AFAP	§712	Actin filament-associated protein 1	Q80YS6	http://www.phosphosite.org/proteinAction.do?id=10327&showAllSites=true	80.6	SQPSSGSsPCRGHVL			SQPSSGSS*PCR	2	615.234			11597	12121							19.9513	20.4849							6.65758	6.41908							-0.0813	-0.5851
721	718	Adaptor/scaffold	Afap1	AFAP	§712	Actin filament-associated protein 1	Q80YS6	http://www.phosphosite.org/proteinAction.do?id=10327&showAllSites=true	80.6	SQPSSGSsPCRGHVL			SQPSSGSS*PCRGHVLQK	2	946.428	20283								33.7155								3.82681								-0.2325								0.0384027
722	719	Adaptor/scaffold	Afap1	AFAP	§712	Actin filament-associated protein 1	Q80YS6	http://www.phosphosite.org/proteinAction.do?id=10327&showAllSites=true	80.6	SQPSSGSsPCRGHVL			SQPSSGSS*PCRGHVLQK	3	631.288		19730	19913	20583	19700	20769				33.8879	33.3348	33.7709	33.4935	33.9366				5.52143	5.5157	5.7122	5.55129	4.88273				-0.3485	0.0158	-0.2059	-0.0158	-0.2693				0.202886
723	720	Adaptor/scaffold	Afap1	AFAP	259	Actin filament-associated protein 1	Q80YS6	http://www.phosphosite.org/proteinAction.do?id=10327&showAllSites=true	80.6	GPVDPECsPPPSTSA			EAYSGCSGPVDPECS*PPPSTSAPVNK	3	924.051			43534	44208			43651	44138			69.1042	69.3963			69.7326	69.6893			16.9872	14.2741			12.1203	14.752			-0.2922	-0.79			-2.6947	-1.4501
724	721	Adaptor/scaffold	Afap1	AFAP	259	Actin filament-associated protein 1	Q80YS6	http://www.phosphosite.org/proteinAction.do?id=10327&showAllSites=true	80.6	GPVDPECsPPPSTSA			EAYSGCSGPVDPECS*PPPSTSAPVNK	3	924.051				44480			43593					69.7949			69.6493					12.2062			14.7959					-1.4826			-1.7964
725	722	Adaptor/scaffold	Afap1	AFAP	259	Actin filament-associated protein 1	Q80YS6	http://www.phosphosite.org/proteinAction.do?id=10327&showAllSites=true	80.6	GPVDPECsPPPSTSA			EAYSGCSGPVDPECS*PPPSTSAPVNKAELEK	3	1114.15	48041		47844	48344	47401	48242	47632	48276	75.485		75.3715	75.4336	75.3889	75.4537	75.5679	75.7267	17.9031		22.9626	26.426	6.05799	20.1838	21.4776	23.8356	-0.4129		0.6193	-0.0628	0.2513	0.0987	0.718	0.5924
726	723	Adaptor/scaffold	Afap1	AFAP	259	Actin filament-associated protein 1	Q80YS6	http://www.phosphosite.org/proteinAction.do?id=10327&showAllSites=true	80.6	GPVDPECsPPPSTSA			EAYSGCSGPVDPECS*PPPSTSAPVNKAELEK	3	1114.15	48164				47194	48265	47828	48492	75.6673				75.0925	75.4874	75.8534	76.0422	14.5867				18.5513	20.6716	17.5114	19.3979	-0.3949				0.4218	0.0987	0.4039	-0.0539
727	724	Adaptor/scaffold	Afap1	AFAP	259	Actin filament-associated protein 1	Q80YS6	http://www.phosphosite.org/proteinAction.do?id=10327&showAllSites=true	80.6	GPVDPECsPPPSTSA			EAYSGCSGPVDPECS*PPPSTSAPVNKAELEK	4	835.865				48640			47830					75.8601			75.856					5.71444			10.7282					0.0957			0.8733
728	725	Adaptor/scaffold	Afap1	AFAP	259	Actin filament-associated protein 1	Q80YS6	http://www.phosphosite.org/proteinAction.do?id=10327&showAllSites=true	80.6	GPVDPECsPPPSTSA			EAYSGCSGPVDPECS*PPPSTSAPVNKAELEKK	4	867.889			43033	43637							68.3639	68.5565							19.2161	12.8601							0.0461	0.5415
729	726	Adaptor/scaffold	Afap1	AFAP	259	Actin filament-associated protein 1	Q80YS6	http://www.phosphosite.org/proteinAction.do?id=10327&showAllSites=true	80.6	GPVDPECsPPPSTSA			EAYSGCSGPVDPECS*PPPSTSAPVNKAELEKK	4	867.889			43048								68.3871								19.3372								0.0576
730	727	Adaptor/scaffold	Afap1	AFAP	259	Actin filament-associated protein 1	Q80YS6	http://www.phosphosite.org/proteinAction.do?id=10327&showAllSites=true	80.6	GPVDPECsPPPSTSA			VIKEAYSGCSGPVDPECS*PPPSTSAPVNK	3	1037.47			43827	44698			43798	44263			69.5309	70.1067			69.9609	69.8746			17.8761	5.56543			19.9547	18.4647			0.3952	-0.3566			0.1253	0.2121
731	728	Adaptor/scaffold	Afap1	AFAP	259	Actin filament-associated protein 1	Q80YS6	http://www.phosphosite.org/proteinAction.do?id=10327&showAllSites=true	80.6	GPVDPECsPPPSTSA			VIKEAYSGCSGPVDPECS*PPPSTSAPVNK	3	1037.47				44510				44278				69.8379				69.8977				20.0159				20.4868				0.2602				0.1157
732	729	Adaptor/scaffold	Afap1	AFAP	259	Actin filament-associated protein 1	Q80YS6	http://www.phosphosite.org/proteinAction.do?id=10327&showAllSites=true	80.6	GPVDPECsPPPSTSA			VIKEAYSGCSGPVDPECS*PPPSTSAPVNKAELEK	4	920.927	47180		46890	47421			46868	47396	74.2034		73.9732	74.0917			74.4524	74.4473	15.6271		14.0655	15.2027			14.6615	17.8508	0.0543		0.0434	0.3475			0.1194	0.5864	0.193797
733	730	Adaptor/scaffold	Afap1	AFAP	259	Actin filament-associated protein 1	Q80YS6	http://www.phosphosite.org/proteinAction.do?id=10327&showAllSites=true	80.6	GPVDPECsPPPSTSA			VIKEAYSGCSGPVDPECS*PPPSTSAPVNKAELEK	4	920.927			46800	47573							73.8409	74.3152							16.6799	11.9666							-0.0434	0.2606
734	731	Adaptor/scaffold	Afap1	AFAP	337, §344	Actin filament-associated protein 1	Q80YS6	http://www.phosphosite.org/proteinAction.do?id=10327&showAllSites=true	80.6	GLGKKKPsTDEQTSS;STDEQTSsAEEDVPT			KKPS*TDEQTSS*AEEDVPTCGYLNVLSNSR	3	1124.82		67020								104.341								5.74473								2.027
735	732	Adaptor/scaffold	Afap1	AFAP	337, 338, §344	Actin filament-associated protein 1	Q80YS6	http://www.phosphosite.org/proteinAction.do?id=10327&showAllSites=true	80.6	GLGKKKPsTDEQTSS;LGKKKPStDEQTSSA;STDEQTSsAEEDVPT			KKPS*T*DEQTSS*AEEDVPTCGYLNVLSNSR	4	863.856							70268								109.392								7.86012								-0.1273
736	733	Adaptor/scaffold	Afap1	AFAP	338, §342, §343	Actin filament-associated protein 1	Q80YS6	http://www.phosphosite.org/proteinAction.do?id=10327&showAllSites=true	80.6	LGKKKPStDEQTSSA;KPSTDEQtSSAEEDV;PSTDEQTsSAEEDVP			KKPST*DEQT*S*SAEEDVPTCGYLNVLSNSR	4	863.856				72508			70486					110.961			109.715					4.58336			14.5884					0.2199			-0.6135
737	734	Adaptor/scaffold	Afap1	AFAP	338, §342, §344	Actin filament-associated protein 1	Q80YS6	http://www.phosphosite.org/proteinAction.do?id=10327&showAllSites=true	80.6	LGKKKPStDEQTSSA;KPSTDEQtSSAEEDV;STDEQTSsAEEDVPT			KKPST*DEQT*SS*AEEDVPTCGYLNVLSNSR	4	863.856							70210								109.306								8.40561								1.065
738	735	Adaptor/scaffold	Afap1	AFAP	338, §343	Actin filament-associated protein 1	Q80YS6	http://www.phosphosite.org/proteinAction.do?id=10327&showAllSites=true	80.6	LGKKKPStDEQTSSA;PSTDEQTsSAEEDVP			KKPST*DEQTS*SAEEDVPTCGYLNVLSNSR	3	1124.82	67650								104.391								7.25026								0.5779
739	736	Adaptor/scaffold	Afap1	AFAP	338, §343, §344	Actin filament-associated protein 1	Q80YS6	http://www.phosphosite.org/proteinAction.do?id=10327&showAllSites=true	80.6	LGKKKPStDEQTSSA;PSTDEQTsSAEEDVP;STDEQTSsAEEDVPT			KKPST*DEQTS*S*AEEDVPTCGYLNVLSNSR	3	1151.47				71377			70506					109.272			109.745					5.03105			12.5391					-0.0521			0.4255
740	737	Adaptor/scaffold	Afap1	AFAP	338, §343, §344	Actin filament-associated protein 1	Q80YS6	http://www.phosphosite.org/proteinAction.do?id=10327&showAllSites=true	80.6	LGKKKPStDEQTSSA;PSTDEQTsSAEEDVP;STDEQTSsAEEDVPT			KKPST*DEQTS*S*AEEDVPTCGYLNVLSNSR	4	863.856								71790								110.97								11.8097								0.081
741	738	Adaptor/scaffold	Afap1	AFAP	482	Actin filament-associated protein 1	Q80YS6	http://www.phosphosite.org/proteinAction.do?id=10327&showAllSites=true	80.6	NRRAVSTsPYLGSLS			AVSTS*PYLGSLSNGYAHPSGTALHYDDVPCVNGSLK	4	954.441	69923			70352					107.745			107.714					9.85078			12.6536					1.0373			-0.3562
742	739	Adaptor/scaffold	Afap1	AFAP	664, §666, §669	Actin filament-associated protein 1	Q80YS6	http://www.phosphosite.org/proteinAction.do?id=10327&showAllSites=true	80.6	AIEPRSGtSSPQSPV;EPRSGTSsPQSPVFR;SGTSSPQsPVFRHRT	mTOR		SGT*SS*PQS*PVFR	2	745.262								47809								75.0385								4.84466								0.6307
743	740	Adaptor/scaffold	Afap1	AFAP	709	Actin filament-associated protein 1	Q80YS6	http://www.phosphosite.org/proteinAction.do?id=10327&showAllSites=true	80.6	LKKSQPSsGSSPCRG			SQPSS*GSSPCRGHVLQK	2	946.428		19779						20542		33.9647						33.9039		4.7986						4.74232		0.4015						0.3804		0.308202
744	741	Adaptor/scaffold	Afap1	AFAP	711	Actin filament-associated protein 1	Q80YS6	http://www.phosphosite.org/proteinAction.do?id=10327&showAllSites=true	80.6	KSQPSSGsSPCRGHV			SQPSSGS*SPCR	2	615.234					11544								19.8543								5.84164								-0.9427
745	742	Adaptor/scaffold	Aftph;Aftph	aftiphilin;aftiphilin iso2	§151;§151	Aftiphilin	Q80WT5;Q80WT5-2	http://www.phosphosite.org/proteinAction.do?id=11167&showAllSites=true	101.1	TGQLRSFsPGDFRTD			SFS*PGDFR	2	496.697					56442	57403							88.7272	88.9969							5.67366	5.88606							-0.0604	0.1812
746	743	Adaptor/scaffold	Aftph;Aftph	aftiphilin;aftiphilin iso2	§151;§151	Aftiphilin	Q80WT5;Q80WT5-2	http://www.phosphosite.org/proteinAction.do?id=11167&showAllSites=true	101.1	TGQLRSFsPGDFRTD			SFS*PGDFRTDK	2	668.782			47730	48323		48210					75.21	75.4026		75.408					5.65561	5.98716		6.70115					-0.015	0.4486		-0.0299
747	744	Adaptor/scaffold	Aftph;Aftph	aftiphilin;aftiphilin iso2	§151;§151	Aftiphilin	Q80WT5;Q80WT5-2	http://www.phosphosite.org/proteinAction.do?id=11167&showAllSites=true	101.1	TGQLRSFsPGDFRTD			SFS*PGDFRTDK	3	446.19					47255								75.1797								6.40671								-0.4034
748	745	Adaptor/scaffold	Aftph;Aftph	aftiphilin;aftiphilin iso2	§151;§151	Aftiphilin	Q80WT5;Q80WT5-2	http://www.phosphosite.org/proteinAction.do?id=11167&showAllSites=true	101.1	TGQLRSFsPGDFRTD			SFS*PGDFRTDKNIVHQTK	3	719.676	45762	45219				46161	45334	45914	72.1263	72.258				72.419	72.2083	72.2841	9.1945	9.15366				4.5784	8.84466	7.75945	0.2223	0.0695				0.2362	0.0834	0.1667	0.191199	0.152584
749	746	Adaptor/scaffold	Aftph;Aftph	aftiphilin;aftiphilin iso2	§151;§151	Aftiphilin	Q80WT5;Q80WT5-2	http://www.phosphosite.org/proteinAction.do?id=11167&showAllSites=true	101.1	TGQLRSFsPGDFRTD			SFS*PGDFRTDKNIVHQTK	4	540.009	45687	45069	45516	46111	45156	46048	45301	45867	72.0166	72.0391	71.986	72.186	72.1031	72.2534	72.1614	72.215	9.21254	8.43652	7.90658	7.92445	7.84164	8.05948	8.52143	8.75449	-0.1852	-0.1481	-0.0926	-0.3333	-0.2593	-0.1111	-0.2037	-0.1481	0.0625399	0.112258
750	747	Adaptor/scaffold	Aftph;Aftph	aftiphilin;aftiphilin iso2	11;11	Aftiphilin	Q80WT5;Q80WT5-2	http://www.phosphosite.org/proteinAction.do?id=11167&showAllSites=true	101.1	DIIRMYSsSPPPLDN			M#YSS*SPPPLDNGAEDDEEDEFGEFGGFSEVSPSGVGFVDFDTPDYTRPK	4	1354.56		94149		95275	94360		93021	94462		145.68		145.505	145.3		144.332	145.853		22.0888		17.3354	12.9586		18.7352	21.8729		1.3805		0.0738	1.3658		3.204	1.5651
751	748	Adaptor/scaffold	Aftph;Aftph	aftiphilin;aftiphilin iso2	11;11	Aftiphilin	Q80WT5;Q80WT5-2	http://www.phosphosite.org/proteinAction.do?id=11167&showAllSites=true	101.1	DIIRMYSsSPPPLDN			M#YSS*SPPPLDNGAEDDEEDEFGEFGGFSEVSPSGVGFVDFDTPDYTRPK	4	1354.56				95299								145.544								20.1141								0.4356
752	749	Adaptor/scaffold	Aftph;Aftph	aftiphilin;aftiphilin iso2	12, 38;12, 38	Aftiphilin	Q80WT5;Q80WT5-2	http://www.phosphosite.org/proteinAction.do?id=11167&showAllSites=true	101.1	IIRMYSSsPPPLDNG;FGGFSEVsPSGVGFV			MYSSS*PPPLDNGAEDDEEDEFGEFGGFSEVS*PSGVGFVDFDTPDYTRPK	4	1370.56		98346								152.238								4.57349								-0.8683
753	750	Adaptor/scaffold	Aftph;Aftph	aftiphilin;aftiphilin iso2	12;12	Aftiphilin	Q80WT5;Q80WT5-2	http://www.phosphosite.org/proteinAction.do?id=11167&showAllSites=true	101.1	IIRMYSSsPPPLDNG			M#YSSS*PPPLDNGAEDDEEDEFGEFGGFSEVSPSGVGFVDFDTPDYTRPK	4	1354.56	94845		94950	95331	94457	95409			145.83		145.71	145.59	145.449	145.678			20.8447		27.0545	26.1605	24.4634	23.9318			1.2033		0.6792	0.2658	0.4946	0.7309
754	751	Adaptor/scaffold	Aftph;Aftph	aftiphilin;aftiphilin iso2	12;12	Aftiphilin	Q80WT5;Q80WT5-2	http://www.phosphosite.org/proteinAction.do?id=11167&showAllSites=true	101.1	IIRMYSSsPPPLDNG			M#YSSS*PPPLDNGAEDDEEDEFGEFGGFSEVSPSGVGFVDFDTPDYTRPK	4	1354.56			94911								145.647								25.7595								0.7678
755	752	Adaptor/scaffold	Aftph;Aftph	aftiphilin;aftiphilin iso2	12;12	Aftiphilin	Q80WT5;Q80WT5-2	http://www.phosphosite.org/proteinAction.do?id=11167&showAllSites=true	101.1	IIRMYSSsPPPLDNG			MYSSS*PPPLDNGAEDDEEDEFGEFGGFSEVSPSGVGFVDFDTPDYTRPK	4	1350.56		95382	95981	96579	95564		94213			147.613	147.325	147.509	147.162		146.201			18.7747	23.7799	17.2211	25.2976		22.5884			0.77	0.2888	1.1403	-0.2073		1.0588
756	753	Adaptor/scaffold	Aftph;Aftph	aftiphilin;aftiphilin iso2	12;12	Aftiphilin	Q80WT5;Q80WT5-2	http://www.phosphosite.org/proteinAction.do?id=11167&showAllSites=true	101.1	IIRMYSSsPPPLDNG			MYSSS*PPPLDNGAEDDEEDEFGEFGGFSEVSPSGVGFVDFDTPDYTRPK	4	1350.56							94256								146.268								9.098								1.4586
757	754	Adaptor/scaffold	Aftph;Aftph	aftiphilin;aftiphilin iso2	12;12	Aftiphilin	Q80WT5;Q80WT5-2	http://www.phosphosite.org/proteinAction.do?id=11167&showAllSites=true	101.1	IIRMYSSsPPPLDNG			MYSSS*PPPLDNGAEDDEEDEFGEFGGFSEVSPSGVGFVDFDTPDYTRPK	4	1350.56							94120								146.042								15.7399								-0.4072
758	755	Adaptor/scaffold	Aftph;Aftph	aftiphilin;aftiphilin iso2	892;865	Aftiphilin	Q80WT5;Q80WT5-2	http://www.phosphosite.org/proteinAction.do?id=11167&showAllSites=true	101.1	PKREEHLsEEAMKVI			EEHLS*EEAM#K	2	649.752	31103								50.4523								4.05257								1.0773								0.0402599
759	756	Adaptor/scaffold	Ahi1;Ahi1	AHI1;AHI1 iso2	§181;§181	Jouberin	Q8K3E5;Q8K3E5-2	http://www.phosphosite.org/proteinAction.do?id=15838&showAllSites=true	119.6	HEITSRDsPVHPKCL			AVSNDNEDTNGDGVHEITSRDS*PVHPK	3	990.767	31450	30924							50.9795	51.1192							14.8827	7.40894							-0.0404	0.1413							0.0788003	0.113417
760	757	Adaptor/scaffold	Ahi1;Ahi1	AHI1;AHI1 iso2	§181;§181	Jouberin	Q8K3E5;Q8K3E5-2	http://www.phosphosite.org/proteinAction.do?id=15838&showAllSites=true	119.6	HEITSRDsPVHPKCL			AVSNDNEDTNGDGVHEITSRDS*PVHPK	4	743.327	31437	30848		31743	30674	31701	31061		50.9587	51.0017		51.0193	50.6574	51.0661	50.9783		15.0083	14.4672		11.618	15.7167	15.4828	5.14026		0.5247	0.0807		0.0673	0.2422	0.417	0.3094		0.0450894	0.030757
761	758	Adaptor/scaffold	Ahi1;Ahi1	AHI1;AHI1 iso2	§181;§181	Jouberin	Q8K3E5;Q8K3E5-2	http://www.phosphosite.org/proteinAction.do?id=15838&showAllSites=true	119.6	HEITSRDsPVHPKCL			AVSNDNEDTNGDGVHEITSRDS*PVHPK	4	743.327				31698								50.9504								16.4413								0.1076
762	759	Adaptor/scaffold	Ahi1;Ahi1	AHI1;AHI1 iso2	§26;§26	Jouberin	Q8K3E5;Q8K3E5-2	http://www.phosphosite.org/proteinAction.do?id=15838&showAllSites=true	119.6	KTPTADDsDDSREKT			GKTPTADDS*DDSREK	3	567.904					11131								19.2328								8.38828								-0.5811
763	760	Adaptor/scaffold	Ahi1;Ahi1	AHI1;AHI1 iso2	§26;§26	Jouberin	Q8K3E5;Q8K3E5-2	http://www.phosphosite.org/proteinAction.do?id=15838&showAllSites=true	119.6	KTPTADDsDDSREKT			GKTPTADDS*DDSREKTGIEEK	3	787.015		19382								33.3331								4.72816								0.4955								0.00525016
764	761	Adaptor/scaffold	Ahi1;Ahi1	AHI1;AHI1 iso2	§26;§26	Jouberin	Q8K3E5;Q8K3E5-2	http://www.phosphosite.org/proteinAction.do?id=15838&showAllSites=true	119.6	KTPTADDsDDSREKT			GKTPTADDS*DDSREKTGIEEK	4	590.513	19883								33.0731								8.48017								-0.4911								0.110259
765	762	Adaptor/scaffold	Ahi1;Ahi1	AHI1;AHI1 iso2	§856;§856	Jouberin	Q8K3E5;Q8K3E5-2	http://www.phosphosite.org/proteinAction.do?id=15838&showAllSites=true	119.6	NKNLSMTsPPPGPAK			NLSMTS*PPPGPAK	2	688.818						46449								72.8299								7.21254								0.5662
766	763	Adaptor/scaffold	Ahi1;Ahi1	AHI1;AHI1 iso2	§856;§856	Jouberin	Q8K3E5;Q8K3E5-2	http://www.phosphosite.org/proteinAction.do?id=15838&showAllSites=true	119.6	NKNLSMTsPPPGPAK			NLSMTS*PPPGPAKKPR	3	586.63	34580								55.6476								5.57512								-0.5455								0.316666
767	764	Adaptor/scaffold	Ahi1;Ahi1	AHI1;AHI1 iso2	§974, 978;§974, 978	Jouberin	Q8K3E5;Q8K3E5-2	http://www.phosphosite.org/proteinAction.do?id=15838&showAllSites=true	119.6	PPKVKERsPPLTPKE;KERSPPLtPKEKTKP			ERS*PPLT*PKEK	3	481.221	21143	20670			20745	21594		21539	35.1074	35.4316			35.2516	35.3118		35.4807	7.59346	8.38616			6.9914	4.99568		5.8041	-0.3117	-0.0416			-0.4364	-0.2494		-1.0598	0.380318	0.402944
768	765	Adaptor/scaffold	Ahi1;Ahi1	AHI1;AHI1 iso2	§974;§974	Jouberin	Q8K3E5;Q8K3E5-2	http://www.phosphosite.org/proteinAction.do?id=15838&showAllSites=true	119.6	PPKVKERsPPLTPKE			ERS*PPLTPK	2	552.776	25230	24840	25044	25735	24677	25678			41.5289	41.9029	41.5923	41.9096	41.5144	41.8197			6.68825	5.90658	5.43415	5.31785	5.84164	6.27003			0.2171	0.2894	0.0362	0.0905	0.1809	0.1809			0.284145	0.226789
769	766	Adaptor/scaffold	Ahi1;Ahi1	AHI1;AHI1 iso2	§974;§974	Jouberin	Q8K3E5;Q8K3E5-2	http://www.phosphosite.org/proteinAction.do?id=15838&showAllSites=true	119.6	PPKVKERsPPLTPKE			ERS*PPLTPK	2	552.776			25209								41.837								6.59346								0.0724
770	767	Adaptor/scaffold	Ahi1;Ahi1	AHI1;AHI1 iso2	§974;§974	Jouberin	Q8K3E5;Q8K3E5-2	http://www.phosphosite.org/proteinAction.do?id=15838&showAllSites=true	119.6	PPKVKERsPPLTPKE			ERS*PPLTPK	3	368.853	25259	24819		25683	25020	25692	25121	25686	41.5705	41.8715		41.8304	42.0425	41.8418	41.9094	41.965	5.63264	6.20761		5.09313	5.67572	5.91009	4.7986	5.10073	-0.3253	-0.2169		-0.488	-0.2711	-0.244	-0.5964	-0.5693	0.340551	0.340801
771	768	Adaptor/scaffold	Ahi1;Ahi1	AHI1;AHI1 iso2	§974;§974	Jouberin	Q8K3E5;Q8K3E5-2	http://www.phosphosite.org/proteinAction.do?id=15838&showAllSites=true	119.6	PPKVKERsPPLTPKE			ERS*PPLTPK	3	368.853					24668								41.5026								4.66154								-0.2711
772	769	Adaptor/scaffold	Ahi1;Ahi1	AHI1;AHI1 iso2	§974;§974	Jouberin	Q8K3E5;Q8K3E5-2	http://www.phosphosite.org/proteinAction.do?id=15838&showAllSites=true	119.6	PPKVKERsPPLTPKE			ERS*PPLTPKEK	3	454.566	21303	20843							35.3688	35.7135							7.61798	8.3536							0.242	-0.088							0.256293	0.374638
773	770	Adaptor/scaffold	Ahi1;Ahi1	AHI1;AHI1 iso2	§974;§974	Jouberin	Q8K3E5;Q8K3E5-2	http://www.phosphosite.org/proteinAction.do?id=15838&showAllSites=true	119.6	PPKVKERsPPLTPKE			ERS*PPLTPKEK	3	454.566	21313								35.3853								7.8962								0.264								0.245383
774	771	Adaptor/scaffold	Ahi1;Ahi1	AHI1;AHI1 iso2	103;103	Jouberin	Q8K3E5;Q8K3E5-2	http://www.phosphosite.org/proteinAction.do?id=15838&showAllSites=true	119.6	PVPTKPEsSPSDVCD			KVPVPTKPES*SPSDVCDSAVEGEQK	3	917.425	38787	38251							61.869	62.0078							6.00218	6.50724							2.289	-0.327							0.343688	0.432225
775	772	Adaptor/scaffold	Ahi1;Ahi1	AHI1;AHI1 iso2	177, §181;177, §181	Jouberin	Q8K3E5;Q8K3E5-2	http://www.phosphosite.org/proteinAction.do?id=15838&showAllSites=true	119.6	GDGVHEItSRDSPVH;HEITSRDsPVHPKCL			AVSNDNEDTNGDGVHEIT*SRDS*PVHPK	4	763.319						33355								53.5486								5.32239								0.0655
776	773	Adaptor/scaffold	Ahi1;Ahi1	AHI1;AHI1 iso2	22;22	Jouberin	Q8K3E5;Q8K3E5-2	http://www.phosphosite.org/proteinAction.do?id=15838&showAllSites=true	119.6	KVRGKTPtADDSDDS			GKTPT*ADDSDDSREK	3	567.904		10351								19.0772								5.17718								-0.5987								0.287595
777	774	Adaptor/scaffold	Ahi1;Ahi1	AHI1;AHI1 iso2	786;786	Jouberin	Q8K3E5;Q8K3E5-2	http://www.phosphosite.org/proteinAction.do?id=15838&showAllSites=true	119.6	MLKRYSGtLPLPGIH			RYSGT*LPLPGIHQSEDALCTCPK	4	670.812						63849								98.4546								6.61083
778	775	Adaptor/scaffold	Akap10;Akap10	AKAP10;AKAP10 iso3	§52;§52	A-kinase anchor protein 10, mitochondrial	O88845;O88845-3	http://www.phosphosite.org/proteinAction.do?id=18193&showAllSites=true	73.6	KASVAVHsPQKSTKN			ASVAVHS*PQKSTK	3	473.905	14853	14604				15588			24.9052	25.8385				25.6331			8.26122	9.64016				5.34104			-0.2743	-0.1266				-0.0844			0.471197	0.52625
779	776	Adaptor/scaffold	Akap10;Akap10	AKAP10;AKAP10 iso3	§56;§56	A-kinase anchor protein 10, mitochondrial	O88845;O88845-3	http://www.phosphosite.org/proteinAction.do?id=18193&showAllSites=true	73.6	AVHSPQKsTKNHALL			ASVAVHSPQKS*TK	3	473.905			16423	16968							27.7884	28.0394							6.43297	7.20761							-0.5275	-0.4853
780	777	Adaptor/scaffold	Akap10;Akap10;Akap10	AKAP10;AKAP10 iso2;AKAP10 iso3	§257;178;§257	A-kinase anchor protein 10, mitochondrial	O88845;O88845-2;O88845-3	http://www.phosphosite.org/proteinAction.do?id=18193&showAllSites=true	73.6	REVARTGsHQIPTDS			TGS*HQIPTDSQDSSSR	2	891.868	22446	21884			21955	22943			37.1581	37.3268			37.2134	37.5315			6.91721	9.01637			7.62709	7.43771			-0.3924	-0.3139			-0.0112	0.0673			0.000516749	0.00229528
781	778	Adaptor/scaffold	Akap10;Akap10;Akap10	AKAP10;AKAP10 iso2;AKAP10 iso3	§257;178;§257	A-kinase anchor protein 10, mitochondrial	O88845;O88845-2;O88845-3	http://www.phosphosite.org/proteinAction.do?id=18193&showAllSites=true	73.6	REVARTGsHQIPTDS			TGS*HQIPTDSQDSSSR	3	594.915	22397	21875			21921	22915			37.0863	37.3151			37.165	37.4909			8.81531	9.4023			10.3726	11.1343			-0.2017	-0.0504			-0.1513	-0.1849			0.00095665	0.000694603
782	779	Adaptor/scaffold	Akap10;Akap10;Akap10	AKAP10;AKAP10 iso2;AKAP10 iso3	§280;201;§280	A-kinase anchor protein 10, mitochondrial	O88845;O88845-2;O88845-3	http://www.phosphosite.org/proteinAction.do?id=18193&showAllSites=true	73.6	VGSRNSCsSPLRELS			NSCS*SPLRELSEK	3	529.568		45239								72.2843								4.4034								-0.3588								0.131601
783	780	Adaptor/scaffold	Akap10;Akap10;Akap10	AKAP10;AKAP10 iso2;AKAP10 iso3	§281;202;§281	A-kinase anchor protein 10, mitochondrial	O88845;O88845-2;O88845-3	http://www.phosphosite.org/proteinAction.do?id=18193&showAllSites=true	73.6	GSRNSCSsPLRELSE			NSCSS*PLRELSEK	3	529.568				46163								72.2616								5.4389								-0.1888
784	781	Adaptor/scaffold	Akap10;Akap10;Akap10	AKAP10;AKAP10 iso2;AKAP10 iso3	§96;17;§96	A-kinase anchor protein 10, mitochondrial	O88845;O88845-2;O88845-3	http://www.phosphosite.org/proteinAction.do?id=18193&showAllSites=true	73.6	ATLKKQPsHMEAAHF			KQPS*HMEAAHFGDLGR	3	620.945			37835								60.7147								9.05502								-0.612
785	782	Adaptor/scaffold	Akap10;Akap10;Akap10	AKAP10;AKAP10 iso2;AKAP10 iso3	§96;17;§96	A-kinase anchor protein 10, mitochondrial	O88845;O88845-2;O88845-3	http://www.phosphosite.org/proteinAction.do?id=18193&showAllSites=true	73.6	ATLKKQPsHMEAAHF			KQPS*HMEAAHFGDLGR	4	465.961	38175	37637	37824	38431	37535	38465	37766	38416	60.9801	61.1019	60.7003	60.912	60.8582	61.12	60.9572	61.1389	11.9706	13.6253	13.9626	13.3206	9.67162	9.25493	10.8182	9.50864	-0.9228	-0.7082	-0.2575	-0.4721	-0.6868	-0.5151	-0.5794	-0.0858	0.539467	0.540817
786	783	Adaptor/scaffold	Akap10;Akap10;Akap10	AKAP10;AKAP10 iso2;AKAP10 iso3	§96;17;§96	A-kinase anchor protein 10, mitochondrial	O88845;O88845-2;O88845-3	http://www.phosphosite.org/proteinAction.do?id=18193&showAllSites=true	73.6	ATLKKQPsHMEAAHF			KQPS*HMEAAHFGDLGR	4	465.961					37593								60.9415								4.19723								-0.6868
787	784	Adaptor/scaffold	Akap12	AKAP12	§18	A-kinase anchor protein 12	Q9WTQ5	http://www.phosphosite.org/proteinAction.do?id=6741&showAllSites=true	180.6	SPEQPAEsDTPSELE			SPEQPAES*DTPSELELSGHGPAAEASGAAGDPADADPATK	3	1304.23			56126	56756		55138	55900	56561			87.5296	87.7789		85.5308	87.7922	88.0204			16.8327	20.0496		10.0472	13.4572	13.1891			1.7482	1.7942		0.3144	2.0855	0.023
788	785	Adaptor/scaffold	Akap12	AKAP12	§18	A-kinase anchor protein 12	Q9WTQ5	http://www.phosphosite.org/proteinAction.do?id=6741&showAllSites=true	180.6	SPEQPAEsDTPSELE			SPEQPAES*DTPSELELSGHGPAAEASGAAGDPADADPATK	3	1304.23				56819								87.8681								23.8013								1.7942
789	786	Adaptor/scaffold	Akap12	AKAP12	§18	A-kinase anchor protein 12	Q9WTQ5	http://www.phosphosite.org/proteinAction.do?id=6741&showAllSites=true	180.6	SPEQPAEsDTPSELE			SPEQPAES*DTPSELELSGHGPAAEASGAAGDPADADPATKLPQK	4	1095		56173	56675	57265	56067		56476	56979		88.389	88.3237	88.5121	88.158		88.6333	88.6345		17.8601	21.1959	17.1979	11.4461		18.1244	11.9957		0.0365	0.3014	0.4292	0.6575		0.411	0.5662
790	787	Adaptor/scaffold	Akap12	AKAP12	§18	A-kinase anchor protein 12	Q9WTQ5	http://www.phosphosite.org/proteinAction.do?id=6741&showAllSites=true	180.6	SPEQPAEsDTPSELE			SPEQPAES*DTPSELELSGHGPAAEASGAAGDPADADPATKLPQK	4	1095			56707					57040			88.3691					88.7255			17.8508					18.3125			0.3288					0.3836
791	788	Adaptor/scaffold	Akap12	AKAP12	§18	A-kinase anchor protein 12	Q9WTQ5	http://www.phosphosite.org/proteinAction.do?id=6741&showAllSites=true	180.6	SPEQPAEsDTPSELE			SPEQPAES*DTPSELELSGHGPAAEASGAAGDPADADPATKLPQK	5	876.199							56570	57129							88.7781	88.8562							21.6271	21.1965							0.7875	0.9587
792	789	Adaptor/scaffold	Akap12	AKAP12	§18, §20	A-kinase anchor protein 12	Q9WTQ5	http://www.phosphosite.org/proteinAction.do?id=6741&showAllSites=true	180.6	SPEQPAEsDTPSELE;EQPAESDtPSELELS			SPEQPAES*DT*PSELELSGHGPAAEASGAAGDPADADPATK	3	1330.89				58130								89.7801								12.6421								1.3375
793	790	Adaptor/scaffold	Akap12	AKAP12	§18, §20	A-kinase anchor protein 12	Q9WTQ5	http://www.phosphosite.org/proteinAction.do?id=6741&showAllSites=true	180.6	SPEQPAEsDTPSELE;EQPAESDtPSELELS			SPEQPAES*DT*PSELELSGHGPAAEASGAAGDPADADPATKLPQK	4	1114.99							58127	58645							91.1055	91.1181							15.5591	14.7645							0.3587	0.4036
794	791	Adaptor/scaffold	Akap12	AKAP12	§18, §20	A-kinase anchor protein 12	Q9WTQ5	http://www.phosphosite.org/proteinAction.do?id=6741&showAllSites=true	180.6	SPEQPAEsDTPSELE;EQPAESDtPSELELS			SPEQPAES*DT*PSELELSGHGPAAEASGAAGDPADADPATKLPQK	5	892.193								58625								91.0919								19.9245								0.7061
795	792	Adaptor/scaffold	Akap12	AKAP12	§18, §20, §22	A-kinase anchor protein 12	Q9WTQ5	http://www.phosphosite.org/proteinAction.do?id=6741&showAllSites=true	180.6	SPEQPAEsDTPSELE;EQPAESDtPSELELS;PAESDTPsELELSGH			SPEQPAES*DT*PS*ELELSGHGPAAEASGAAGDPADADPATKLPQK	4	1134.98							58559	59011							91.7518	91.6741							11.6421	11.8182							0.5286	-0.3701
796	793	Adaptor/scaffold	Akap12	AKAP12	§18, §20, §27	A-kinase anchor protein 12	Q9WTQ5	http://www.phosphosite.org/proteinAction.do?id=6741&showAllSites=true	180.6	SPEQPAEsDTPSELE;EQPAESDtPSELELS;TPSELELsGHGPAAE			SPEQPAES*DT*PSELELS*GHGPAAEASGAAGDPADADPATKLPQK	4	1134.98								58997								91.6522								7.48413								-0.2731
797	794	Adaptor/scaffold	Akap12	AKAP12	§18, §22	A-kinase anchor protein 12	Q9WTQ5	http://www.phosphosite.org/proteinAction.do?id=6741&showAllSites=true	180.6	SPEQPAEsDTPSELE;PAESDTPsELELSGH			SPEQPAES*DTPS*ELELSGHGPAAEASGAAGDPADADPATK	3	1330.89	57403	56885	57525	57746	56742	57774	56987		89.3107	89.4636	89.5606	89.2244	89.1734	89.5509	89.43		19.1007	18.1085	16.2441	23.4413	16.6968	5.85387	10.9586		0.4508	0.834	0.5861	0.263	0.3607	0.4283	0.7063
798	795	Adaptor/scaffold	Akap12	AKAP12	§18, §22	A-kinase anchor protein 12	Q9WTQ5	http://www.phosphosite.org/proteinAction.do?id=6741&showAllSites=true	180.6	SPEQPAEsDTPSELE;PAESDTPsELELSGH			SPEQPAES*DTPS*ELELSGHGPAAEASGAAGDPADADPATK	3	1330.89	57469	56854	57248		56871	57540			89.4081	89.4195	89.1613		89.3568	89.2114			20.9788	15.8125	13.757		4.44491	22.0458			0.3231	0.834	0.3456		-0.0225	0.3607
799	796	Adaptor/scaffold	Akap12	AKAP12	§18, §22	A-kinase anchor protein 12	Q9WTQ5	http://www.phosphosite.org/proteinAction.do?id=6741&showAllSites=true	180.6	SPEQPAEsDTPSELE;PAESDTPsELELSGH			SPEQPAES*DTPS*ELELSGHGPAAEASGAAGDPADADPATK	4	998.416		56907	57515	58064	56623	57483	56927	57562		89.4961	89.5474	89.6861	88.9996	89.1223	89.3403	89.5237		19.6737	16.5072	19.8633	17.767	15.5784	15.5622	18.1415		0.3806	0.9014	1.1819	0.4607	0.9014	0.9215	0.9916
800	797	Adaptor/scaffold	Akap12	AKAP12	§18, §22	A-kinase anchor protein 12	Q9WTQ5	http://www.phosphosite.org/proteinAction.do?id=6741&showAllSites=true	180.6	SPEQPAEsDTPSELE;PAESDTPsELELSGH			SPEQPAES*DTPS*ELELSGHGPAAEASGAAGDPADADPATK	4	998.416					56668								89.0657								17.0329								0.4107
801	798	Adaptor/scaffold	Akap12	AKAP12	§18, §22	A-kinase anchor protein 12	Q9WTQ5	http://www.phosphosite.org/proteinAction.do?id=6741&showAllSites=true	180.6	SPEQPAEsDTPSELE;PAESDTPsELELSGH			SPEQPAES*DTPS*ELELSGHGPAAEASGAAGDPADADPATKLPQK	3	1486.32				58577	57399	58256	57620	58234				90.4265	90.1203	90.2582	90.3508	90.5037				17.27	19.4698	14.8861	21.6946	4.7167				0.4777	-3.1689	1.0361	1.8435	0.0673
802	799	Adaptor/scaffold	Akap12	AKAP12	§18, §22	A-kinase anchor protein 12	Q9WTQ5	http://www.phosphosite.org/proteinAction.do?id=6741&showAllSites=true	180.6	SPEQPAEsDTPSELE;PAESDTPsELELSGH			SPEQPAES*DTPS*ELELSGHGPAAEASGAAGDPADADPATKLPQK	3	1486.32						58229	57606	58269						90.2187	90.3289	90.5558						14.2034	17.3706	18.585						1.0361	1.8435	-1.2783
803	800	Adaptor/scaffold	Akap12	AKAP12	§18, §22	A-kinase anchor protein 12	Q9WTQ5	http://www.phosphosite.org/proteinAction.do?id=6741&showAllSites=true	180.6	SPEQPAEsDTPSELE;PAESDTPsELELSGH			SPEQPAES*DTPS*ELELSGHGPAAEASGAAGDPADADPATKLPQK	4	1114.99	58388		58140	59198			58620	58250	90.7458		90.4434	91.3359			91.8422	90.5283	17.0857		20.1599	12.3696			13.5391	17.8508	0.8969		0.0807	0.009			-1.5336	0.5022
804	801	Adaptor/scaffold	Akap12	AKAP12	§18, §22	A-kinase anchor protein 12	Q9WTQ5	http://www.phosphosite.org/proteinAction.do?id=6741&showAllSites=true	180.6	SPEQPAEsDTPSELE;PAESDTPsELELSGH			SPEQPAES*DTPS*ELELSGHGPAAEASGAAGDPADADPATKLPQK	4	1114.99								113361								178.248								14.1656								2.7713
805	802	Adaptor/scaffold	Akap12	AKAP12	§18, §22, §27	A-kinase anchor protein 12	Q9WTQ5	http://www.phosphosite.org/proteinAction.do?id=6741&showAllSites=true	180.6	SPEQPAEsDTPSELE;PAESDTPsELELSGH;TPSELELsGHGPAAE			SPEQPAES*DTPS*ELELS*GHGPAAEASGAAGDPADADPATKLPQK	4	1134.98				60660			59435					93.4697			93.067					5.85078			10.5186					0.837			0.4053
806	803	Adaptor/scaffold	Akap12	AKAP12	§18, §22, §27	A-kinase anchor protein 12	Q9WTQ5	http://www.phosphosite.org/proteinAction.do?id=6741&showAllSites=true	180.6	SPEQPAEsDTPSELE;PAESDTPsELELSGH;TPSELELsGHGPAAE			SPEQPAES*DTPS*ELELS*GHGPAAEASGAAGDPADADPATKLPQK	4	1134.98				60253			59470					92.858			93.1194					20.5129			15.5986					0.0441			0.1586
807	804	Adaptor/scaffold	Akap12	AKAP12	§18, §36	A-kinase anchor protein 12	Q9WTQ5	http://www.phosphosite.org/proteinAction.do?id=6741&showAllSites=true	180.6	SPEQPAEsDTPSELE;HGPAAEAsGAAGDPA			SPEQPAES*DTPSELELSGHGPAAEAS*GAAGDPADADPATKLPQK	4	1114.99				59723								92.0991								7.81816								-0.4664
808	805	Adaptor/scaffold	Akap12	AKAP12	§20	A-kinase anchor protein 12	Q9WTQ5	http://www.phosphosite.org/proteinAction.do?id=6741&showAllSites=true	180.6	EQPAESDtPSELELS			SPEQPAESDT*PSELELSGHGPAAEASGAAGDPADADPATK	3	1304.23				56901				55346				87.9822				86.1568				5.57512				11.9747				1.7942				0.0537
809	806	Adaptor/scaffold	Akap12	AKAP12	§20	A-kinase anchor protein 12	Q9WTQ5	http://www.phosphosite.org/proteinAction.do?id=6741&showAllSites=true	180.6	EQPAESDtPSELELS			SPEQPAESDT*PSELELSGHGPAAEASGAAGDPADADPATKLPQK	4	1095	56029					56224	56440		87.2808					87.2567	88.5817		19.9914					17.0773	20.5935		0.8311					0.1461	0.3653
810	807	Adaptor/scaffold	Akap12	AKAP12	§20	A-kinase anchor protein 12	Q9WTQ5	http://www.phosphosite.org/proteinAction.do?id=6741&showAllSites=true	180.6	EQPAESDtPSELELS			SPEQPAESDT*PSELELSGHGPAAEASGAAGDPADADPATKLPQK	5	876.199				56443			56587					87.3129			88.8035					25.5768			19.9208					0.6277			1.5864
811	808	Adaptor/scaffold	Akap12	AKAP12	§20, §22	A-kinase anchor protein 12	Q9WTQ5	http://www.phosphosite.org/proteinAction.do?id=6741&showAllSites=true	180.6	EQPAESDtPSELELS;PAESDTPsELELSGH			SPEQPAESDT*PS*ELELSGHGPAAEASGAAGDPADADPATK	3	1330.89				57713								89.1734								14.0292								0.0902
812	809	Adaptor/scaffold	Akap12	AKAP12	§20, §22	A-kinase anchor protein 12	Q9WTQ5	http://www.phosphosite.org/proteinAction.do?id=6741&showAllSites=true	180.6	EQPAESDtPSELELS;PAESDTPsELELSGH			SPEQPAESDT*PS*ELELSGHGPAAEASGAAGDPADADPATK	4	998.416				58151				57926				89.8111				90.0552				12.9393				16.6696				2.2235				1.3822
813	810	Adaptor/scaffold	Akap12	AKAP12	§20, §22	A-kinase anchor protein 12	Q9WTQ5	http://www.phosphosite.org/proteinAction.do?id=6741&showAllSites=true	180.6	EQPAESDtPSELELS;PAESDTPsELELSGH			SPEQPAESDT*PS*ELELSGHGPAAEASGAAGDPADADPATKLPQK	3	1486.32				58530								90.3576								16.5575								-0.0135
814	811	Adaptor/scaffold	Akap12	AKAP12	§20, §22	A-kinase anchor protein 12	Q9WTQ5	http://www.phosphosite.org/proteinAction.do?id=6741&showAllSites=true	180.6	EQPAESDtPSELELS;PAESDTPsELELSGH			SPEQPAESDT*PS*ELELSGHGPAAEASGAAGDPADADPATKLPQK	4	1114.99				58802	57193	58091						90.7588	89.8222	90.0085						26.3925	12.6778	29.5287						0.5202	0.2332	0.4574
815	812	Adaptor/scaffold	Akap12	AKAP12	§20, §22	A-kinase anchor protein 12	Q9WTQ5	http://www.phosphosite.org/proteinAction.do?id=6741&showAllSites=true	180.6	EQPAESDtPSELELS;PAESDTPsELELSGH			SPEQPAESDT*PS*ELELSGHGPAAEASGAAGDPADADPATKLPQK	5	892.193							57540	58162							90.2326	90.396							23.2907	24.158							0.4483	0.2242
816	813	Adaptor/scaffold	Akap12	AKAP12	§20, §22	A-kinase anchor protein 12	Q9WTQ5	http://www.phosphosite.org/proteinAction.do?id=6741&showAllSites=true	180.6	EQPAESDtPSELELS;PAESDTPsELELSGH			SPEQPAESDT*PS*ELELSGHGPAAEASGAAGDPADADPATKLPQK	6	743.662							57633								90.3709								18.8861								-0.0269
817	814	Adaptor/scaffold	Akap12	AKAP12	§20, §22, §27	A-kinase anchor protein 12	Q9WTQ5	http://www.phosphosite.org/proteinAction.do?id=6741&showAllSites=true	180.6	EQPAESDtPSELELS;PAESDTPsELELSGH;TPSELELsGHGPAAE			SPEQPAESDT*PS*ELELS*GHGPAAEASGAAGDPADADPATKLPQK	4	1134.98			59456	60034	59255		59009	60000			92.35	92.5442	92.8495		92.4066	93.1631			15.6655	13.8508	9.73283		15.8297	12.1135			0.0793	0.141	-0.7577		0.9075	0.0617
818	815	Adaptor/scaffold	Akap12	AKAP12	§20, §22, §27	A-kinase anchor protein 12	Q9WTQ5	http://www.phosphosite.org/proteinAction.do?id=6741&showAllSites=true	180.6	EQPAESDtPSELELS;PAESDTPsELELSGH;TPSELELsGHGPAAE			SPEQPAESDT*PS*ELELS*GHGPAAEASGAAGDPADADPATKLPQK	4	1134.98			59623					59833			92.5951					92.8842			10.1818					13.6778			-0.4934					-0.3877
819	816	Adaptor/scaffold	Akap12	AKAP12	§20, §27	A-kinase anchor protein 12	Q9WTQ5	http://www.phosphosite.org/proteinAction.do?id=6741&showAllSites=true	180.6	EQPAESDtPSELELS;TPSELELsGHGPAAE			SPEQPAESDT*PSELELS*GHGPAAEASGAAGDPADADPATKLPQK	4	1114.99				58370			57423					90.1262			90.0624					26.8761			22.8539					0.9866			0.1614
820	817	Adaptor/scaffold	Akap12	AKAP12	§20, §27	A-kinase anchor protein 12	Q9WTQ5	http://www.phosphosite.org/proteinAction.do?id=6741&showAllSites=true	180.6	EQPAESDtPSELELS;TPSELELsGHGPAAE			SPEQPAESDT*PSELELS*GHGPAAEASGAAGDPADADPATKLPQK	6	743.662					57476								90.2322								12.6055								-0.1076
821	818	Adaptor/scaffold	Akap12	AKAP12	§22	A-kinase anchor protein 12	Q9WTQ5	http://www.phosphosite.org/proteinAction.do?id=6741&showAllSites=true	180.6	PAESDTPsELELSGH			SPEQPAESDTPS*ELELSGHGPAAEASGAAGDPADADPATK	3	1304.23	55188		54912	55541	54338	55067	54492	55291	85.9625		85.6622	85.9142	85.5378	85.4304	85.624	86.0773	11.3487		22.7595	21.8268	20.7496	17.6615	18.6904	18.6925	0.5597		0.7437	0.046	0.6057	0.0767	0.5597	0.345
822	819	Adaptor/scaffold	Akap12	AKAP12	§22	A-kinase anchor protein 12	Q9WTQ5	http://www.phosphosite.org/proteinAction.do?id=6741&showAllSites=true	180.6	PAESDTPsELELSGH			SPEQPAESDTPS*ELELSGHGPAAEASGAAGDPADADPATK	3	1304.23	55074			55512	54290		54579		85.7986			85.8725	85.4673		85.7485		14.3799			20.762	18.6556		24.8416		0.5597			0.437	0.6057		0.5597
823	820	Adaptor/scaffold	Akap12	AKAP12	§22	A-kinase anchor protein 12	Q9WTQ5	http://www.phosphosite.org/proteinAction.do?id=6741&showAllSites=true	180.6	PAESDTPsELELSGH			SPEQPAESDTPS*ELELSGHGPAAEASGAAGDPADADPATK	3	1304.23				55488								85.8379								15.317								0.4677
824	821	Adaptor/scaffold	Akap12	AKAP12	§22	A-kinase anchor protein 12	Q9WTQ5	http://www.phosphosite.org/proteinAction.do?id=6741&showAllSites=true	180.6	PAESDTPsELELSGH			SPEQPAESDTPS*ELELSGHGPAAEASGAAGDPADADPATK	4	978.425			54910	55535		54998					85.6588	85.9064		85.3331					22.0615	21.0711		20.2588					0.6541	0.7154		0.8074
825	822	Adaptor/scaffold	Akap12	AKAP12	§22	A-kinase anchor protein 12	Q9WTQ5	http://www.phosphosite.org/proteinAction.do?id=6741&showAllSites=true	180.6	PAESDTPsELELSGH			SPEQPAESDTPS*ELELSGHGPAAEASGAAGDPADADPATKLPQK	3	1459.66			55580	56306							86.7223	87.1173							18.8508	19.1226							1.0687	0.3905
826	823	Adaptor/scaffold	Akap12	AKAP12	§22	A-kinase anchor protein 12	Q9WTQ5	http://www.phosphosite.org/proteinAction.do?id=6741&showAllSites=true	180.6	PAESDTPsELELSGH			SPEQPAESDTPS*ELELSGHGPAAEASGAAGDPADADPATKLPQK	4	1095	55916			56328	55025	55984	55229		87.1157			87.1492	86.6146	86.8887	86.7791		21.6162			22.4123	19.6904	21.433	18.8097		0.4292			0.5297	-0.274	-0.1279	-0.5297
827	824	Adaptor/scaffold	Akap12	AKAP12	§22	A-kinase anchor protein 12	Q9WTQ5	http://www.phosphosite.org/proteinAction.do?id=6741&showAllSites=true	180.6	PAESDTPsELELSGH			SPEQPAESDTPS*ELELSGHGPAAEASGAAGDPADADPATKLPQK	5	876.199	55883	55283	55517	56245	55015	56061	55269	55981	87.0649	87.0687	86.6193	87.0265	86.6015	87.0073	86.842	87.17	20.9872	20.6757	27.2358	25.6234	22.6216	26.3575	20.0391	22.109	0.8331	2.9559	0.2397	0.6619	0.3995	0.6848	-0.6277	0.0457
828	825	Adaptor/scaffold	Akap12	AKAP12	§22	A-kinase anchor protein 12	Q9WTQ5	http://www.phosphosite.org/proteinAction.do?id=6741&showAllSites=true	180.6	PAESDTPsELELSGH			SPEQPAESDTPS*ELELSGHGPAAEASGAAGDPADADPATKLPQK	5	876.199			55627			55955	55219	56025			86.788			86.8472	86.7626	87.2375			25.2933			25.4962	23.5607	21.9245			0.2397			1.0842	-1.4837	0.3196
829	826	Adaptor/scaffold	Akap12	AKAP12	§22	A-kinase anchor protein 12	Q9WTQ5	http://www.phosphosite.org/proteinAction.do?id=6741&showAllSites=true	180.6	PAESDTPsELELSGH			SPEQPAESDTPS*ELELSGHGPAAEASGAAGDPADADPATKLPQK	5	876.199							55252								86.8163								23.0783								-0.7989
830	827	Adaptor/scaffold	Akap12	AKAP12	§22	A-kinase anchor protein 12	Q9WTQ5	http://www.phosphosite.org/proteinAction.do?id=6741&showAllSites=true	180.6	PAESDTPsELELSGH			SPEQPAESDTPS*ELELSGHGPAAEASGAAGDPADADPATKLPQK	6	730.334				56338								87.1618								15.4802								-0.0685
831	828	Adaptor/scaffold	Akap12	AKAP12	§22, §27	A-kinase anchor protein 12	Q9WTQ5	http://www.phosphosite.org/proteinAction.do?id=6741&showAllSites=true	180.6	PAESDTPsELELSGH;TPSELELsGHGPAAE			SPEQPAESDTPS*ELELS*GHGPAAEASGAAGDPADADPATK	3	1330.89			57113								88.9636								11.3497								-0.0451
832	829	Adaptor/scaffold	Akap12	AKAP12	§22, §27	A-kinase anchor protein 12	Q9WTQ5	http://www.phosphosite.org/proteinAction.do?id=6741&showAllSites=true	180.6	PAESDTPsELELSGH;TPSELELsGHGPAAE			SPEQPAESDTPS*ELELS*GHGPAAEASGAAGDPADADPATK	4	998.416			57082	57644							88.9161	89.0685							16.1118	14.7496							1.242	0.3706
833	830	Adaptor/scaffold	Akap12	AKAP12	§22, §27	A-kinase anchor protein 12	Q9WTQ5	http://www.phosphosite.org/proteinAction.do?id=6741&showAllSites=true	180.6	PAESDTPsELELSGH;TPSELELsGHGPAAE			SPEQPAESDTPS*ELELS*GHGPAAEASGAAGDPADADPATK	4	998.416				57668								89.1071								16.2993								0.2103
834	831	Adaptor/scaffold	Akap12	AKAP12	§22, §27	A-kinase anchor protein 12	Q9WTQ5	http://www.phosphosite.org/proteinAction.do?id=6741&showAllSites=true	180.6	PAESDTPsELELSGH;TPSELELsGHGPAAE			SPEQPAESDTPS*ELELS*GHGPAAEASGAAGDPADADPATKLPQK	3	1486.32			57844	58450							90.0154	90.2419							10.2434	7.93181							1.0428	1.3523
835	832	Adaptor/scaffold	Akap12	AKAP12	§22, §27	A-kinase anchor protein 12	Q9WTQ5	http://www.phosphosite.org/proteinAction.do?id=6741&showAllSites=true	180.6	PAESDTPsELELSGH;TPSELELsGHGPAAE			SPEQPAESDTPS*ELELS*GHGPAAEASGAAGDPADADPATKLPQK	4	1114.99	57988	57460				58016			90.1608	90.2962				89.9001			16.2604	20.3686				21.6576			0.4574	0.2063				0.1704
836	833	Adaptor/scaffold	Akap12	AKAP12	§22, §27	A-kinase anchor protein 12	Q9WTQ5	http://www.phosphosite.org/proteinAction.do?id=6741&showAllSites=true	180.6	PAESDTPsELELSGH;TPSELELsGHGPAAE			SPEQPAESDTPS*ELELS*GHGPAAEASGAAGDPADADPATKLPQK	4	1114.99	58009								90.1915								11.3143								0.1256
837	834	Adaptor/scaffold	Akap12	AKAP12	§22, §27	A-kinase anchor protein 12	Q9WTQ5	http://www.phosphosite.org/proteinAction.do?id=6741&showAllSites=true	180.6	PAESDTPsELELSGH;TPSELELsGHGPAAE			SPEQPAESDTPS*ELELS*GHGPAAEASGAAGDPADADPATKLPQK	5	892.193				58458								90.2556								19.1337								0.6613
838	835	Adaptor/scaffold	Akap12	AKAP12	§27	A-kinase anchor protein 12	Q9WTQ5	http://www.phosphosite.org/proteinAction.do?id=6741&showAllSites=true	180.6	TPSELELsGHGPAAE			SPEQPAESDTPSELELS*GHGPAAEASGAAGDPADADPATK	3	1304.23		54691		56394			55275			86.1544		87.2424			86.8498			11.4237		16.5528			17.0625			0.8741		-0.1763			1.8095
839	836	Adaptor/scaffold	Akap12	AKAP12	§27	A-kinase anchor protein 12	Q9WTQ5	http://www.phosphosite.org/proteinAction.do?id=6741&showAllSites=true	180.6	TPSELELsGHGPAAE			SPEQPAESDTPSELELS*GHGPAAEASGAAGDPADADPATK	3	1304.23				56265			55293					87.0563			86.8771					22.585			11.8996					-0.069			1.8095
840	837	Adaptor/scaffold	Akap12	AKAP12	§27	A-kinase anchor protein 12	Q9WTQ5	http://www.phosphosite.org/proteinAction.do?id=6741&showAllSites=true	180.6	TPSELELsGHGPAAE			SPEQPAESDTPSELELS*GHGPAAEASGAAGDPADADPATK	4	978.425			55536	56330			55234				86.6474	87.1517			86.7858				22.3883	22.9469			23.433					0.419			0.2146
841	838	Adaptor/scaffold	Akap12	AKAP12	§27	A-kinase anchor protein 12	Q9WTQ5	http://www.phosphosite.org/proteinAction.do?id=6741&showAllSites=true	180.6	TPSELELsGHGPAAE			SPEQPAESDTPSELELS*GHGPAAEASGAAGDPADADPATKLPQK	3	1459.66			56412	56970							87.94	88.0833							16.0218	14.3696							1.6031	1.6031
842	839	Adaptor/scaffold	Akap12	AKAP12	§27	A-kinase anchor protein 12	Q9WTQ5	http://www.phosphosite.org/proteinAction.do?id=6741&showAllSites=true	180.6	TPSELELsGHGPAAE			SPEQPAESDTPSELELS*GHGPAAEASGAAGDPADADPATKLPQK	4	1095		56379	56318		55671	56663	56103	56660		88.7011	87.8066		87.5781	87.9002	88.0921	88.1686		12.0448	23.6253		21.5072	22.5513	24.6021	24.4935		-1.3973	0.5479		0.0274	0.4475	0.6941	0.6301
843	840	Adaptor/scaffold	Akap12	AKAP12	§27	A-kinase anchor protein 12	Q9WTQ5	http://www.phosphosite.org/proteinAction.do?id=6741&showAllSites=true	180.6	TPSELELsGHGPAAE			SPEQPAESDTPSELELS*GHGPAAEASGAAGDPADADPATKLPQK	4	1095		55865					55976			87.9391					87.903			24.7932					15.1267			0.274					-1.4247
844	841	Adaptor/scaffold	Akap12	AKAP12	§27	A-kinase anchor protein 12	Q9WTQ5	http://www.phosphosite.org/proteinAction.do?id=6741&showAllSites=true	180.6	TPSELELsGHGPAAE			SPEQPAESDTPSELELS*GHGPAAEASGAAGDPADADPATKLPQK	5	876.199					55735								87.6694								20.9136								-1.2212
845	842	Adaptor/scaffold	Akap12	AKAP12	§27	A-kinase anchor protein 12	Q9WTQ5	http://www.phosphosite.org/proteinAction.do?id=6741&showAllSites=true	180.6	TPSELELsGHGPAAE			SPEQPAESDTPSELELS*GHGPAAEASGAAGDPADADPATKLPQK	6	730.334				56995			56136					88.1193			88.139					23.2708			21.6126					-1.4514			0.5203
846	843	Adaptor/scaffold	Akap12	AKAP12	§36	A-kinase anchor protein 12	Q9WTQ5	http://www.phosphosite.org/proteinAction.do?id=6741&showAllSites=true	180.6	HGPAAEAsGAAGDPA			SPEQPAESDTPSELELSGHGPAAEAS*GAAGDPADADPATKLPQK	3	1459.66				56476								87.3591								10.5287								0.3905
847	844	Adaptor/scaffold	Akap12	AKAP12	§36	A-kinase anchor protein 12	Q9WTQ5	http://www.phosphosite.org/proteinAction.do?id=6741&showAllSites=true	180.6	HGPAAEAsGAAGDPA			SPEQPAESDTPSELELSGHGPAAEAS*GAAGDPADADPATKLPQK	4	1095				56735								87.7482								9.7167								0.5479
848	845	Adaptor/scaffold	Akap12	AKAP12	§36	A-kinase anchor protein 12	Q9WTQ5	http://www.phosphosite.org/proteinAction.do?id=6741&showAllSites=true	180.6	HGPAAEAsGAAGDPA			SPEQPAESDTPSELELSGHGPAAEAS*GAAGDPADADPATKLPQK	4	1095				57569								88.9505								10.4306								0.484
849	846	Adaptor/scaffold	Akap12	AKAP12	117	A-kinase anchor protein 12	Q9WTQ5	http://www.phosphosite.org/proteinAction.do?id=6741&showAllSites=true	180.6	STVVEDItKDEQEET			EM#AASSTVVEDIT*KDEQEETPEIIEQIPASESNVEEMAQAAESQANDVGFK	4	1405.88			101338								155.774								8.04915								1.3301
850	847	Adaptor/scaffold	Akap12	AKAP12	117	A-kinase anchor protein 12	Q9WTQ5	http://www.phosphosite.org/proteinAction.do?id=6741&showAllSites=true	180.6	STVVEDItKDEQEET			EM#AASSTVVEDIT*KDEQEETPEIIEQIPASESNVEEMAQAAESQANDVGFK	4	1405.88			101368								155.825								8.24565								0.6188
851	848	Adaptor/scaffold	Akap12	AKAP12	117	A-kinase anchor protein 12	Q9WTQ5	http://www.phosphosite.org/proteinAction.do?id=6741&showAllSites=true	180.6	STVVEDItKDEQEET			EMAASSTVVEDIT*KDEQEETPEIIEQIPASESNVEEMAQAAESQANDVGFK	4	1401.88			101644								156.284								9.84771								3.909
852	849	Adaptor/scaffold	Akap12	AKAP12	124	A-kinase anchor protein 12	Q9WTQ5	http://www.phosphosite.org/proteinAction.do?id=6741&showAllSites=true	180.6	TKDEQEEtPEIIEQI			EMAASSTVVEDITKDEQEET*PEIIEQIPASESNVEEMAQAAESQANDVGFK	4	1401.88			101597								156.207								9.42597								3.909
853	850	Adaptor/scaffold	Akap12	AKAP12	124	A-kinase anchor protein 12	Q9WTQ5	http://www.phosphosite.org/proteinAction.do?id=6741&showAllSites=true	180.6	TKDEQEEtPEIIEQI			EMAASSTVVEDITKDEQEET*PEIIEQIPASESNVEEMAQAAESQANDVGFKK	4	1433.9			97557								149.784								5.55752								4.1216
854	851	Adaptor/scaffold	Akap12;Akap12	AKAP12;AKAP12 iso2	§1040;935	A-kinase anchor protein 12	Q9WTQ5;Q9WTQ5-2	http://www.phosphosite.org/proteinAction.do?id=6741&showAllSites=true	180.6	SQVPATQtLQRAGPK			QTQAVLQAVADKVKEDSQVPATQT*LQR	4	758.891			68721	69279		69173		68907			106	106.129		106.264		106.508			8.56703	8.0381		5.55129		8.03245				-0.3426		-0.2767		-0.1845
855	852	Adaptor/scaffold	Akap12;Akap12	AKAP12;AKAP12 iso2	§1040;935	A-kinase anchor protein 12	Q9WTQ5;Q9WTQ5-2	http://www.phosphosite.org/proteinAction.do?id=6741&showAllSites=true	180.6	SQVPATQtLQRAGPK			VKEDSQVPATQT*LQR	3	593.959				31228								50.244								5.86012								-1.953
856	853	Adaptor/scaffold	Akap12;Akap12	AKAP12;AKAP12 iso2	§1190;1085	A-kinase anchor protein 12	Q9WTQ5;Q9WTQ5-2	http://www.phosphosite.org/proteinAction.do?id=6741&showAllSites=true	180.6	AAQTEGPsTPSSFPA			QSQVTEEEAAAAQTEGPS*TPSSFPAQEEHR	3	1093.81					45886		46471	46957					73.1545		73.871	73.8078					17.3958		18.9172	18.7011					0.2194		0.256	-0.1463
857	854	Adaptor/scaffold	Akap12;Akap12	AKAP12;AKAP12 iso2	§1190;1085	A-kinase anchor protein 12	Q9WTQ5;Q9WTQ5-2	http://www.phosphosite.org/proteinAction.do?id=6741&showAllSites=true	180.6	AAQTEGPsTPSSFPA			QSQVTEEEAAAAQTEGPS*TPSSFPAQEEHR	3	1093.81					45904		46381						73.1818		73.7355						17.6615		17.1599						0.2103		0.5577
858	855	Adaptor/scaffold	Akap12;Akap12	AKAP12;AKAP12 iso2	§1190;1085	A-kinase anchor protein 12	Q9WTQ5;Q9WTQ5-2	http://www.phosphosite.org/proteinAction.do?id=6741&showAllSites=true	180.6	AAQTEGPsTPSSFPA			QSQVTEEEAAAAQTEGPS*TPSSFPAQEEHR	4	820.607	46646	46044	46469	47136					73.4137	73.4643	73.3544	73.6651					11.7423	14.6108	14.1343	13.7825					0.195	0.5727	0.5484	0.2193
859	856	Adaptor/scaffold	Akap12;Akap12	AKAP12;AKAP12 iso2	§1191;1086	A-kinase anchor protein 12	Q9WTQ5;Q9WTQ5-2	http://www.phosphosite.org/proteinAction.do?id=6741&showAllSites=true	180.6	AQTEGPStPSSFPAQ			QSQVTEEEAAAAQTEGPST*PSSFPAQEEHR	3	1093.81	46454	46058	46111	55424	45696	46751	45976	46591	73.1268	73.4858	72.8428	85.7468	72.8766	73.2669	73.1392	73.2716	18.8729	19.5935	20.0511	7.42022	18.059	19.3363	18.4724	19	-0.2286	0.2194	0.6674	1.7736	0.3017	0.1189	0.2926	0.3657
860	857	Adaptor/scaffold	Akap12;Akap12	AKAP12;AKAP12 iso2	§1191;1086	A-kinase anchor protein 12	Q9WTQ5;Q9WTQ5-2	http://www.phosphosite.org/proteinAction.do?id=6741&showAllSites=true	180.6	AQTEGPStPSSFPAQ			QSQVTEEEAAAAQTEGPST*PSSFPAQEEHR	3	1093.81			46551	46717		46891		47048			73.4757	73.0584		73.4688		73.945			18.0168	18.9031		17.262		17.056			0.192	0.4114		0.1828		-0.5485
861	858	Adaptor/scaffold	Akap12;Akap12	AKAP12;AKAP12 iso2	§1191;1086	A-kinase anchor protein 12	Q9WTQ5;Q9WTQ5-2	http://www.phosphosite.org/proteinAction.do?id=6741&showAllSites=true	180.6	AQTEGPStPSSFPAQ			QSQVTEEEAAAAQTEGPST*PSSFPAQEEHR	4	820.607			46079	46741	45771	46704	46053	46524			72.7972	73.0937	72.9857	73.198	73.2507	73.176			13.6108	16.5243	12.2306	13.3696	13.9586	12.1244			0.4265	0.5971	0.4021	0.5484	0.4143	0.5727
862	859	Adaptor/scaffold	Akap12;Akap12	AKAP12;AKAP12 iso2	§1191;1086	A-kinase anchor protein 12	Q9WTQ5;Q9WTQ5-2	http://www.phosphosite.org/proteinAction.do?id=6741&showAllSites=true	180.6	AQTEGPStPSSFPAQ			QSQVTEEEAAAAQTEGPST*PSSFPAQEEHR	4	820.607						46726								73.2305								14.3768								0.4631
863	860	Adaptor/scaffold	Akap12;Akap12	AKAP12;AKAP12 iso2	§1292;1187	A-kinase anchor protein 12	Q9WTQ5;Q9WTQ5-2	http://www.phosphosite.org/proteinAction.do?id=6741&showAllSites=true	180.6	SNEEQSIsPEKREMG			CQETESNEEQSIS*PEKR	2	1065.94			24325	25035	24043		24364	25024			40.4471	40.7734	40.4721		40.719	40.9268			13.4168	12.6968	8.7122		12.9914	13.2381			-0.0563	-0.2627	0.2439		0.122	-0.1032
864	861	Adaptor/scaffold	Akap12;Akap12	AKAP12;AKAP12 iso2	§1292;1187	A-kinase anchor protein 12	Q9WTQ5;Q9WTQ5-2	http://www.phosphosite.org/proteinAction.do?id=6741&showAllSites=true	180.6	SNEEQSIsPEKREMG			CQETESNEEQSIS*PEKR	2	1065.94					24064								40.5065								10.4881								0.0938
865	862	Adaptor/scaffold	Akap12;Akap12	AKAP12;AKAP12 iso2	§1292;1187	A-kinase anchor protein 12	Q9WTQ5;Q9WTQ5-2	http://www.phosphosite.org/proteinAction.do?id=6741&showAllSites=true	180.6	SNEEQSIsPEKREMG			CQETESNEEQSIS*PEKR	3	710.96	24604	24161	24297	25000	23998	25024	24333	24911	40.5458	40.8303	40.4067	40.7243	40.4057	40.7739	40.6712	40.7535	13.7696	15.2967	16.8665	20.9747	20.0575	16.4698	18.8794	20	0.0844	0.2954	0.0281	-0.0281		0.1829	0.1688	0.3938	0.118801	0.0769414
866	863	Adaptor/scaffold	Akap12;Akap12	AKAP12;AKAP12 iso2	§1351, §1355;1246, 1250	A-kinase anchor protein 12	Q9WTQ5;Q9WTQ5-2	http://www.phosphosite.org/proteinAction.do?id=6741&showAllSites=true	180.6	ERGKALGsLEGSPSL;ALGSLEGsPSLPDQD			ALGS*LEGS*PSLPDQDKADCIEVQVQSSDTPVTQTTEAVK	3	1420.98			72416				70663				111.544				109.974				7.25104				6.89963				3.2513				1.4708
867	864	Adaptor/scaffold	Akap12;Akap12	AKAP12;AKAP12 iso2	§1351, §1357;1246, 1252	A-kinase anchor protein 12	Q9WTQ5;Q9WTQ5-2	http://www.phosphosite.org/proteinAction.do?id=6741&showAllSites=true	180.6	ERGKALGsLEGSPSL;GSLEGSPsLPDQDKA			GKALGS*LEGSPS*LPDQDKADCIEVQVQSSDTPVTQTTEAVK	4	1112.26	67371				66580				103.983				103.579				11.3747				13.4134				-0.6114				-1.4385				0.00483733
868	865	Adaptor/scaffold	Akap12;Akap12	AKAP12;AKAP12 iso2	§1351;1246	A-kinase anchor protein 12	Q9WTQ5;Q9WTQ5-2	http://www.phosphosite.org/proteinAction.do?id=6741&showAllSites=true	180.6	ERGKALGsLEGSPSL			ALGS*LEGSPSLPDQDKADCIEVQVQSSDTPVTQTTEAVK	3	1394.32			69926								107.764								15.585								-0.0717
869	866	Adaptor/scaffold	Akap12;Akap12	AKAP12;AKAP12 iso2	§1351;1246	A-kinase anchor protein 12	Q9WTQ5;Q9WTQ5-2	http://www.phosphosite.org/proteinAction.do?id=6741&showAllSites=true	180.6	ERGKALGsLEGSPSL			ALGS*LEGSPSLPDQDKADCIEVQVQSSDTPVTQTTEAVK	4	1045.99							68293								106.306								5.53165								-0.2008
870	867	Adaptor/scaffold	Akap12;Akap12	AKAP12;AKAP12 iso2	§1355;1250	A-kinase anchor protein 12	Q9WTQ5;Q9WTQ5-2	http://www.phosphosite.org/proteinAction.do?id=6741&showAllSites=true	180.6	ALGSLEGsPSLPDQD			ALGSLEGS*PSLPDQDKADCIEVQVQSSDTPVTQTTEAVK	3	1394.32			69522					69495			107.163					107.385			7.46471					17.0453			0.4733					-1.7715
871	868	Adaptor/scaffold	Akap12;Akap12	AKAP12;AKAP12 iso2	§1355;1250	A-kinase anchor protein 12	Q9WTQ5;Q9WTQ5-2	http://www.phosphosite.org/proteinAction.do?id=6741&showAllSites=true	180.6	ALGSLEGsPSLPDQD			ALGSLEGS*PSLPDQDKADCIEVQVQSSDTPVTQTTEAVK	4	1045.99	69607		69435		68754			69487	107.282		107.038		106.771			107.374	13.2233		19.6326		16.2907			16.9872	2.2371		0.8987		3.6138			0.8317	0.0168868
872	869	Adaptor/scaffold	Akap12;Akap12	AKAP12;AKAP12 iso2	§1357;1252	A-kinase anchor protein 12	Q9WTQ5;Q9WTQ5-2	http://www.phosphosite.org/proteinAction.do?id=6741&showAllSites=true	180.6	GSLEGSPsLPDQDKA			ALGSLEGSPS*LPDQDKADCIEVQVQSSDTPVTQTTEAVK	3	1394.32			69821		68861						107.61		106.922						8.17393		4.13253						0.3012		1.291
873	870	Adaptor/scaffold	Akap12;Akap12	AKAP12;AKAP12 iso2	§1357;1252	A-kinase anchor protein 12	Q9WTQ5;Q9WTQ5-2	http://www.phosphosite.org/proteinAction.do?id=6741&showAllSites=true	180.6	GSLEGSPsLPDQDKA			ALGSLEGSPS*LPDQDKADCIEVQVQSSDTPVTQTTEAVK	4	1045.99		69336	69811	70356		69715				107.774	107.597	107.719		107.046				5.30016	14.4881	16.5031		12.1824				3.6807	0.4971	0.7839		4.0727				0.103419
874	871	Adaptor/scaffold	Akap12;Akap12	AKAP12;AKAP12 iso2	§1357;1252	A-kinase anchor protein 12	Q9WTQ5;Q9WTQ5-2	http://www.phosphosite.org/proteinAction.do?id=6741&showAllSites=true	180.6	GSLEGSPsLPDQDKA			ALGSLEGSPS*LPDQDKADCIEVQVQSSDTPVTQTTEAVK	4	1045.99				70334								107.687								17.8447								0.7839
875	872	Adaptor/scaffold	Akap12;Akap12	AKAP12;AKAP12 iso2	§1400;1295	A-kinase anchor protein 12	Q9WTQ5;Q9WTQ5-2	http://www.phosphosite.org/proteinAction.do?id=6741&showAllSites=true	180.6	ATSEMDEsLECAGAQ			KVEETVATSEMDES*LECAGAQSLPAEK	3	997.107				55914								86.5268								15.9469								1.0932
876	873	Adaptor/scaffold	Akap12;Akap12	AKAP12;AKAP12 iso2	§1469;1364	A-kinase anchor protein 12	Q9WTQ5;Q9WTQ5-2	http://www.phosphosite.org/proteinAction.do?id=6741&showAllSites=true	180.6	SASQKQRsDEDNKPD			EVSASQKQRS*DEDNKPDAGPDAAGKESAAR	4	799.364				17914	16931		16954	17486				29.4701	28.9288		29.0157	28.9267				12.9208	7.87615		16.4473	14.7305				0.2627	-0.3253		0.1751
877	874	Adaptor/scaffold	Akap12;Akap12	AKAP12;AKAP12 iso2	§1469;1364	A-kinase anchor protein 12	Q9WTQ5;Q9WTQ5-2	http://www.phosphosite.org/proteinAction.do?id=6741&showAllSites=true	180.6	SASQKQRsDEDNKPD			EVSASQKQRS*DEDNKPDAGPDAAGKESAAR	4	799.364								17546								29.0165								13.3883								0.025
878	875	Adaptor/scaffold	Akap12;Akap12	AKAP12;AKAP12 iso2	§1469;1364	A-kinase anchor protein 12	Q9WTQ5;Q9WTQ5-2	http://www.phosphosite.org/proteinAction.do?id=6741&showAllSites=true	180.6	SASQKQRsDEDNKPD			EVSASQKQRS*DEDNKPDAGPDAAGKESAAR	5	639.693							17008								29.1006								7.5867								-0.1407
879	876	Adaptor/scaffold	Akap12;Akap12	AKAP12;AKAP12 iso2	§1469;1364	A-kinase anchor protein 12	Q9WTQ5;Q9WTQ5-2	http://www.phosphosite.org/proteinAction.do?id=6741&showAllSites=true	180.6	SASQKQRsDEDNKPD			QRS*DEDNKPDAGPDAAGK	3	650.944				15645								26.0462								7.68613								0.3226
880	877	Adaptor/scaffold	Akap12;Akap12	AKAP12;AKAP12 iso2	§1469;1364	A-kinase anchor protein 12	Q9WTQ5;Q9WTQ5-2	http://www.phosphosite.org/proteinAction.do?id=6741&showAllSites=true	180.6	SASQKQRsDEDNKPD			QRS*DEDNKPDAGPDAAGKESAAR	3	822.361			16865								28.4789								11.7799								-0.2189
881	878	Adaptor/scaffold	Akap12;Akap12	AKAP12;AKAP12 iso2	§1469;1364	A-kinase anchor protein 12	Q9WTQ5;Q9WTQ5-2	http://www.phosphosite.org/proteinAction.do?id=6741&showAllSites=true	180.6	SASQKQRsDEDNKPD			QRS*DEDNKPDAGPDAAGKESAAR	4	617.023			16799	17252		17403					28.3779	28.4551		28.5021					13.8962	15.4828		6.72584					-0.4214	-0.5186		-0.47
882	879	Adaptor/scaffold	Akap12;Akap12	AKAP12;AKAP12 iso2	§1645;1540	A-kinase anchor protein 12	Q9WTQ5;Q9WTQ5-2	http://www.phosphosite.org/proteinAction.do?id=6741&showAllSites=true	180.6	SGNLTKEsPDTNGPK			AEADASGNLTKES*PDTNGPK	3	694.639	27614	27044		27395	26873	28058	27239	27868	45.1587	45.1795		44.403	44.8305	45.501	45.152	45.2834	10.8894	14.2104		15.4179	13.2299	14.202	14.5817	11.3686	-0.4751	-0.2879		-0.1296	-0.1871	-0.144	-0.2447	-0.1728	0.620446	0.676149
883	880	Adaptor/scaffold	Akap12;Akap12	AKAP12;AKAP12 iso2	§1645;1540	A-kinase anchor protein 12	Q9WTQ5;Q9WTQ5-2	http://www.phosphosite.org/proteinAction.do?id=6741&showAllSites=true	180.6	SGNLTKEsPDTNGPK			AEADASGNLTKES*PDTNGPK	3	694.639				27946		28017						45.2412		45.4209						12.4962		10.0329						-0.0432		-0.3167
884	881	Adaptor/scaffold	Akap12;Akap12	AKAP12;AKAP12 iso2	§1645;1540	A-kinase anchor protein 12	Q9WTQ5;Q9WTQ5-2	http://www.phosphosite.org/proteinAction.do?id=6741&showAllSites=true	180.6	SGNLTKEsPDTNGPK			AEADASGNLTKES*PDTNGPKLTEEGDALKEEMNK	4	918.167			52364	52986	51731	53172					81.9651	82.1977	81.7314	82.6921					21.3468	20.4318	13.7447	18.4949					0.9911	0.5337	-1.4268	0.5337
885	882	Adaptor/scaffold	Akap12;Akap12	AKAP12;AKAP12 iso2	§194;89	A-kinase anchor protein 12	Q9WTQ5;Q9WTQ5-2	http://www.phosphosite.org/proteinAction.do?id=6741&showAllSites=true	180.6	EGEGAEAsVGAGDHQ			KDEGEGAEAS*VGAGDHQEPGVETVGESASK	3	1003.1			35127	35767	34782	35780					56.7297	56.9574	56.7797	57.1253					20.7645	18.4685	8.48545	12.2233					0.319	0.7477	1.8243	0.8673
886	883	Adaptor/scaffold	Akap12;Akap12	AKAP12;AKAP12 iso2	§194;89	A-kinase anchor protein 12	Q9WTQ5;Q9WTQ5-2	http://www.phosphosite.org/proteinAction.do?id=6741&showAllSites=true	180.6	EGEGAEAsVGAGDHQ			KDEGEGAEAS*VGAGDHQEPGVETVGESASK	4	752.575			35146	35760				35761			56.7677	56.9482				57.1891			12.2284	13.382				11.7212			1.5148	1.3288				0.5581
887	884	Adaptor/scaffold	Akap12;Akap12	AKAP12;AKAP12 iso2	§194;89	A-kinase anchor protein 12	Q9WTQ5;Q9WTQ5-2	http://www.phosphosite.org/proteinAction.do?id=6741&showAllSites=true	180.6	EGEGAEAsVGAGDHQ			KDEGEGAEAS*VGAGDHQEPGVETVGESASKESELK	4	899.15	41436		41037	41756	40714			41494	65.8103		65.4692	65.8408	65.5903			65.7866	10.1007		23.3768	24.2716	20.7447			22.9547	1.4903		0.7229	0.7007	0.5894			0.6006	0.61037
888	885	Adaptor/scaffold	Akap12;Akap12	AKAP12;AKAP12 iso2	§221;116	A-kinase anchor protein 12	Q9WTQ5;Q9WTQ5-2	http://www.phosphosite.org/proteinAction.do?id=6741&showAllSites=true	180.6	KESELKQsTEKQEGT			ESELKQS*TEKQEGTLK	2	957.956			22417	23134							37.4059	37.82							14.9706	13.5058							-0.0209	-0.0104
889	886	Adaptor/scaffold	Akap12;Akap12	AKAP12;AKAP12 iso2	§221;116	A-kinase anchor protein 12	Q9WTQ5;Q9WTQ5-2	http://www.phosphosite.org/proteinAction.do?id=6741&showAllSites=true	180.6	KESELKQsTEKQEGT			ESELKQS*TEKQEGTLK	2	957.956			22508								37.5756								10.9066								-0.1983
890	887	Adaptor/scaffold	Akap12;Akap12	AKAP12;AKAP12 iso2	§221;116	A-kinase anchor protein 12	Q9WTQ5;Q9WTQ5-2	http://www.phosphosite.org/proteinAction.do?id=6741&showAllSites=true	180.6	KESELKQsTEKQEGT			ESELKQS*TEKQEGTLK	3	638.973			22410	23111			22504	23082			37.3933	37.7831			37.8302	37.887			10.6904	11.8539			10.2269	7.21824			0.0939	0.0157				0.047
891	888	Adaptor/scaffold	Akap12;Akap12	AKAP12;AKAP12 iso2	§234, §235;129, 130	A-kinase anchor protein 12	Q9WTQ5;Q9WTQ5-2	http://www.phosphosite.org/proteinAction.do?id=6741&showAllSites=true	180.6	GTLKQAQsSTEIPLQ;TLKQAQSsTEIPLQA			QAQS*S*TEIPLQAESGQGTEEEAAKDGEENREKEPTKPLESPTSPVSNETTSSFK	5	1190.94			52655								82.3817								4.71897								1.4778
892	889	Adaptor/scaffold	Akap12;Akap12	AKAP12;AKAP12 iso2	§234, §270;129, 165	A-kinase anchor protein 12	Q9WTQ5;Q9WTQ5-2	http://www.phosphosite.org/proteinAction.do?id=6741&showAllSites=true	180.6	GTLKQAQsSTEIPLQ;EPTKPLEsPTSPVSN			QAQS*STEIPLQAESGQGTEEEAAKDGEENREKEPTKPLES*PTSPVSNETTSSFK	5	1190.94			52964								82.8367								4.35067								0.3359
893	890	Adaptor/scaffold	Akap12;Akap12	AKAP12;AKAP12 iso2	§234, §272;129, 167	A-kinase anchor protein 12	Q9WTQ5;Q9WTQ5-2	http://www.phosphosite.org/proteinAction.do?id=6741&showAllSites=true	180.6	GTLKQAQsSTEIPLQ;TKPLESPtSPVSNET			QAQS*STEIPLQAESGQGTEEEAAKDGEENREKEPTKPLESPT*SPVSNETTSSFK	5	1190.94				52862								82.0192								8.26122								0.6549
894	891	Adaptor/scaffold	Akap12;Akap12	AKAP12;AKAP12 iso2	§234;129	A-kinase anchor protein 12	Q9WTQ5;Q9WTQ5-2	http://www.phosphosite.org/proteinAction.do?id=6741&showAllSites=true	180.6	GTLKQAQsSTEIPLQ			QAQS*STEIPLQAESGQGTEEEAAKDGEENR	3	1090.47	46278		45952	45712	45520		45744	46343	72.8701		72.6129	71.5975	72.6245		72.8015	72.912	18.7235		17.0292	14.7352	19.0857		18.0545	19.025	0.7245		0.6969	-0.2017	0.6511		-0.3576	-0.0459	0.0354929
895	892	Adaptor/scaffold	Akap12;Akap12	AKAP12;AKAP12 iso2	§234;129	A-kinase anchor protein 12	Q9WTQ5;Q9WTQ5-2	http://www.phosphosite.org/proteinAction.do?id=6741&showAllSites=true	180.6	GTLKQAQsSTEIPLQ			QAQS*STEIPLQAESGQGTEEEAAKDGEENR	3	1090.47			45126	45729							71.4162	71.6231							13.0487	16.3778							-3.338	-0.2017
896	893	Adaptor/scaffold	Akap12;Akap12	AKAP12;AKAP12 iso2	§234;129	A-kinase anchor protein 12	Q9WTQ5;Q9WTQ5-2	http://www.phosphosite.org/proteinAction.do?id=6741&showAllSites=true	180.6	GTLKQAQsSTEIPLQ			QAQS*STEIPLQAESGQGTEEEAAKDGEENR	3	1090.47				46643								72.9543								16.6676								0.5777
897	894	Adaptor/scaffold	Akap12;Akap12	AKAP12;AKAP12 iso2	§234;129	A-kinase anchor protein 12	Q9WTQ5;Q9WTQ5-2	http://www.phosphosite.org/proteinAction.do?id=6741&showAllSites=true	180.6	GTLKQAQsSTEIPLQ			QAQS*STEIPLQAESGQGTEEEAAKDGEENREK	3	1176.19	42125		41720	42418	41364	42372			66.8066		66.4472	66.7943	66.5375	66.8779			7.18442		13.8041	15.4306	11.032	13.4868			0.4336			-0.068	0.7227	-0.136			0.103269
898	895	Adaptor/scaffold	Akap12;Akap12	AKAP12;AKAP12 iso2	§234;129	A-kinase anchor protein 12	Q9WTQ5;Q9WTQ5-2	http://www.phosphosite.org/proteinAction.do?id=6741&showAllSites=true	180.6	GTLKQAQsSTEIPLQ			QAQS*STEIPLQAESGQGTEEEAAKDGEENREK	3	1176.19						42387								66.9012								10.0926								0.0425
899	896	Adaptor/scaffold	Akap12;Akap12	AKAP12;AKAP12 iso2	§234;129	A-kinase anchor protein 12	Q9WTQ5;Q9WTQ5-2	http://www.phosphosite.org/proteinAction.do?id=6741&showAllSites=true	180.6	GTLKQAQsSTEIPLQ			QAQS*STEIPLQAESGQGTEEEAAKDGEENREK	4	882.392			41622	42363		42377					66.3084	66.7152		66.8882					17.4622	18.1221		16.6234					0.2947	0.0793		0.0113
900	897	Adaptor/scaffold	Akap12;Akap12	AKAP12;AKAP12 iso2	§234;129	A-kinase anchor protein 12	Q9WTQ5;Q9WTQ5-2	http://www.phosphosite.org/proteinAction.do?id=6741&showAllSites=true	180.6	GTLKQAQsSTEIPLQ			QAQS*STEIPLQAESGQGTEEEAAKDGEENREKEPTKPLESPTSPVSNETTSSFK	5	1174.94				50559	49958		49965					78.6818	79.1614		79.0092					13.9208	13.8069		9.50864					-0.0511	1.0979		0.9447
901	898	Adaptor/scaffold	Akap12;Akap12	AKAP12;AKAP12 iso2	§234;129	A-kinase anchor protein 12	Q9WTQ5;Q9WTQ5-2	http://www.phosphosite.org/proteinAction.do?id=6741&showAllSites=true	180.6	GTLKQAQsSTEIPLQ			QAQS*STEIPLQAESGQGTEEEAAKDGEENREKEPTKPLESPTSPVSNETTSSFK	5	1174.94				50580								78.7128								13.1024								-0.4681
902	899	Adaptor/scaffold	Akap12;Akap12	AKAP12;AKAP12 iso2	§234;129	A-kinase anchor protein 12	Q9WTQ5;Q9WTQ5-2	http://www.phosphosite.org/proteinAction.do?id=6741&showAllSites=true	180.6	GTLKQAQsSTEIPLQ			QAQS*STEIPLQAESGQGTEEEAAKDGEENREKEPTKPLESPTSPVSNETTSSFKK	5	1200.56				47213		47076						73.7831		73.7358						14.3595		12.5157						0.5997		0.5997
903	900	Adaptor/scaffold	Akap12;Akap12	AKAP12;AKAP12 iso2	§234;129	A-kinase anchor protein 12	Q9WTQ5;Q9WTQ5-2	http://www.phosphosite.org/proteinAction.do?id=6741&showAllSites=true	180.6	GTLKQAQsSTEIPLQ			QAQS*STEIPLQAESGQGTEEEAAKDGEENREKEPTKPLESPTSPVSNETTSSFKK	6	1000.64	46973		46544	47229					73.8999		73.4663	73.8045					17.1175		15.327	14.1198					0.8495		1.1093	1.519					0.00881551
904	901	Adaptor/scaffold	Akap12;Akap12	AKAP12;AKAP12 iso2	§235;130	A-kinase anchor protein 12	Q9WTQ5;Q9WTQ5-2	http://www.phosphosite.org/proteinAction.do?id=6741&showAllSites=true	180.6	TLKQAQSsTEIPLQA			QAQSS*TEIPLQAESGQGTEEEAAKDGEENR	4	818.107				46607	45521	46513						72.9003	72.6258	72.9254						18.7282	17.3179	14.5003						0.1222	0.0611	0.2689
905	902	Adaptor/scaffold	Akap12;Akap12	AKAP12;AKAP12 iso2	§265, §272;160, 167	A-kinase anchor protein 12	Q9WTQ5;Q9WTQ5-2	http://www.phosphosite.org/proteinAction.do?id=6741&showAllSites=true	180.6	ENREKEPtKPLESPT;TKPLESPtSPVSNET			EKEPT*KPLESPT*SPVSNETTSSFKK	4	727.837							40989								65.8263								5.29585								0.7831
906	903	Adaptor/scaffold	Akap12;Akap12	AKAP12;AKAP12 iso2	§265, §273;160, 168	A-kinase anchor protein 12	Q9WTQ5;Q9WTQ5-2	http://www.phosphosite.org/proteinAction.do?id=6741&showAllSites=true	180.6	ENREKEPtKPLESPT;KPLESPTsPVSNETT	ERK2		EKEPT*KPLESPTS*PVSNETTSSFKK	4	727.837			41043								65.477								5.07727								0.1786
907	904	Adaptor/scaffold	Akap12;Akap12	AKAP12;AKAP12 iso2	§265;160	A-kinase anchor protein 12	Q9WTQ5;Q9WTQ5-2	http://www.phosphosite.org/proteinAction.do?id=6741&showAllSites=true	180.6	ENREKEPtKPLESPT			QAQSSTEIPLQAESGQGTEEEAAKDGEENREKEPT*KPLESPTSPVSNETTSSFKK	6	1000.64				46410								72.6195								4.65956								2.0287
908	905	Adaptor/scaffold	Akap12;Akap12	AKAP12;AKAP12 iso2	§265;160	A-kinase anchor protein 12	Q9WTQ5;Q9WTQ5-2	http://www.phosphosite.org/proteinAction.do?id=6741&showAllSites=true	180.6	ENREKEPtKPLESPT			QAQSSTEIPLQAESGQGTEEEAAKDGEENREKEPT*KPLESPTSPVSNETTSSFKK	6	1000.64				46525								72.7854								8.25493								0.7695
909	906	Adaptor/scaffold	Akap12;Akap12	AKAP12;AKAP12 iso2	§270, §272;165, 167	A-kinase anchor protein 12	Q9WTQ5;Q9WTQ5-2	http://www.phosphosite.org/proteinAction.do?id=6741&showAllSites=true	180.6	EPTKPLEsPTSPVSN;TKPLESPtSPVSNET			EKEPTKPLES*PT*SPVSNETTSSFKK	4	727.837								41427								65.6877								7.76195								0.9205
910	907	Adaptor/scaffold	Akap12;Akap12	AKAP12;AKAP12 iso2	§270, §272;165, 167	A-kinase anchor protein 12	Q9WTQ5;Q9WTQ5-2	http://www.phosphosite.org/proteinAction.do?id=6741&showAllSites=true	180.6	EPTKPLEsPTSPVSN;TKPLESPtSPVSNET			QAQSSTEIPLQAESGQGTEEEAAKDGEENREKEPTKPLES*PT*SPVSNETTSSFK	5	1190.94							52165	52496							82.2408	81.9597							12.7077	12.1343							-0.1847	0.8481
911	908	Adaptor/scaffold	Akap12;Akap12	AKAP12;AKAP12 iso2	§270, §272;165, 167	A-kinase anchor protein 12	Q9WTQ5;Q9WTQ5-2	http://www.phosphosite.org/proteinAction.do?id=6741&showAllSites=true	180.6	EPTKPLEsPTSPVSN;TKPLESPtSPVSNET			QAQSSTEIPLQAESGQGTEEEAAKDGEENREKEPTKPLES*PT*SPVSNETTSSFK	5	1190.94							52248								82.3645								4.52433								0.1092
912	909	Adaptor/scaffold	Akap12;Akap12	AKAP12;AKAP12 iso2	§270, §273;165, 168	A-kinase anchor protein 12	Q9WTQ5;Q9WTQ5-2	http://www.phosphosite.org/proteinAction.do?id=6741&showAllSites=true	180.6	EPTKPLEsPTSPVSN;KPLESPTsPVSNETT	ERK2		EKEPTKPLES*PTS*PVSNETTSSFKK	4	727.837				41628								65.6451								11.0467								-0.3572
913	910	Adaptor/scaffold	Akap12;Akap12	AKAP12;AKAP12 iso2	§270, §273;165, 168	A-kinase anchor protein 12	Q9WTQ5;Q9WTQ5-2	http://www.phosphosite.org/proteinAction.do?id=6741&showAllSites=true	180.6	EPTKPLEsPTSPVSN;KPLESPTsPVSNETT	ERK2		EPTKPLES*PTS*PVSNETTSSFKK	3	884.401				45353								71.078								5.24489								-0.9724
914	911	Adaptor/scaffold	Akap12;Akap12	AKAP12;AKAP12 iso2	§270, §282;165, 177	A-kinase anchor protein 12	Q9WTQ5;Q9WTQ5-2	http://www.phosphosite.org/proteinAction.do?id=6741&showAllSites=true	180.6	EPTKPLEsPTSPVSN;VSNETTSsFKKFFTH			EKEPTKPLES*PTSPVSNETTSS*FKK	3	970.114			39192	39707							62.7044	62.7677							4.10237	4.27327							0.7113	0.0412
915	912	Adaptor/scaffold	Akap12;Akap12	AKAP12;AKAP12 iso2	§270, §282;165, 177	A-kinase anchor protein 12	Q9WTQ5;Q9WTQ5-2	http://www.phosphosite.org/proteinAction.do?id=6741&showAllSites=true	180.6	EPTKPLEsPTSPVSN;VSNETTSsFKKFFTH			EKEPTKPLES*PTSPVSNETTSS*FKK	4	727.837			39202	39610							62.7216	62.6259							6.86328	6.6038							0.0687	0.0962
916	913	Adaptor/scaffold	Akap12;Akap12	AKAP12;AKAP12 iso2	§270, 280;165, 175	A-kinase anchor protein 12	Q9WTQ5;Q9WTQ5-2	http://www.phosphosite.org/proteinAction.do?id=6741&showAllSites=true	180.6	EPTKPLEsPTSPVSN;SPVSNETtSSFKKFF			EKEPTKPLES*PTSPVSNETT*SSFKK	3	970.114				39646								62.6766								4.12263								0.0412
917	914	Adaptor/scaffold	Akap12;Akap12	AKAP12;AKAP12 iso2	§270;165	A-kinase anchor protein 12	Q9WTQ5;Q9WTQ5-2	http://www.phosphosite.org/proteinAction.do?id=6741&showAllSites=true	180.6	EPTKPLEsPTSPVSN			EKEPTKPLES*PTSPVSNETTSSFK	3	900.76			44520								70.5405								12.8182								-0.9436
918	915	Adaptor/scaffold	Akap12;Akap12	AKAP12;AKAP12 iso2	§270;165	A-kinase anchor protein 12	Q9WTQ5;Q9WTQ5-2	http://www.phosphosite.org/proteinAction.do?id=6741&showAllSites=true	180.6	EPTKPLEsPTSPVSN			EKEPTKPLES*PTSPVSNETTSSFKK	4	707.845			38844	39298							62.1935	62.1801							12.2541	10.4473							0.0706	-0.1837
919	916	Adaptor/scaffold	Akap12;Akap12	AKAP12;AKAP12 iso2	§270;165	A-kinase anchor protein 12	Q9WTQ5;Q9WTQ5-2	http://www.phosphosite.org/proteinAction.do?id=6741&showAllSites=true	180.6	EPTKPLEsPTSPVSN			QAQSSTEIPLQAESGQGTEEEAAKDGEENREKEPTKPLES*PTSPVSNETTSSFK	5	1174.94			49768	50383							78.1517	78.4049							16.2882	11.3072							0.1362	-1.3192
920	917	Adaptor/scaffold	Akap12;Akap12	AKAP12;AKAP12 iso2	§272;167	A-kinase anchor protein 12	Q9WTQ5;Q9WTQ5-2	http://www.phosphosite.org/proteinAction.do?id=6741&showAllSites=true	180.6	TKPLESPtSPVSNET			EKEPTKPLESPT*SPVSNETTSSFK	3	900.76				43799								68.7965								13.5072								0.4663
921	918	Adaptor/scaffold	Akap12;Akap12	AKAP12;AKAP12 iso2	§272;167	A-kinase anchor protein 12	Q9WTQ5;Q9WTQ5-2	http://www.phosphosite.org/proteinAction.do?id=6741&showAllSites=true	180.6	TKPLESPtSPVSNET			EKEPTKPLESPT*SPVSNETTSSFK	3	900.76				43758								68.7356								12.4802								0.2997
922	919	Adaptor/scaffold	Akap12;Akap12	AKAP12;AKAP12 iso2	§273;168	A-kinase anchor protein 12	Q9WTQ5;Q9WTQ5-2	http://www.phosphosite.org/proteinAction.do?id=6741&showAllSites=true	180.6	KPLESPTsPVSNETT	ERK2		EKEPTKPLESPTS*PVSNETTSSFK	3	900.76			43135								68.5145								15.6198								0.6217
923	920	Adaptor/scaffold	Akap12;Akap12	AKAP12;AKAP12 iso2	§282;177	A-kinase anchor protein 12	Q9WTQ5;Q9WTQ5-2	http://www.phosphosite.org/proteinAction.do?id=6741&showAllSites=true	180.6	VSNETTSsFKKFFTH			DGEENREKEPTKPLESPTSPVSNETTSS*FKK	5	706.533			35837	36479							57.8034	58.0086							13.9508	11.9031							-0.1274	-0.1415
924	921	Adaptor/scaffold	Akap12;Akap12	AKAP12;AKAP12 iso2	§282;177	A-kinase anchor protein 12	Q9WTQ5;Q9WTQ5-2	http://www.phosphosite.org/proteinAction.do?id=6741&showAllSites=true	180.6	VSNETTSsFKKFFTH			EKEPTKPLESPTSPVSNETTSS*FKK	3	943.458			36301	36907							58.479	58.6361							13.0737	11.4547							0.6042	0.2756
925	922	Adaptor/scaffold	Akap12;Akap12	AKAP12;AKAP12 iso2	§282;177	A-kinase anchor protein 12	Q9WTQ5;Q9WTQ5-2	http://www.phosphosite.org/proteinAction.do?id=6741&showAllSites=true	180.6	VSNETTSsFKKFFTH			EKEPTKPLESPTSPVSNETTSS*FKK	4	707.845	36497	36038	36290	36873	35800	36808	36144	36792	58.4927	58.7412	58.4609	58.5877	58.2791	58.6387	58.5558	58.7029	12.0531	12.9172	12.2636	14.9393	11.3686	12.2366	13.0737	10.7595	0.0141	-0.113	0.3391	0.2684	-0.0424	-0.0848	-0.0848	0.0424
926	923	Adaptor/scaffold	Akap12;Akap12	AKAP12;AKAP12 iso2	§282;177	A-kinase anchor protein 12	Q9WTQ5;Q9WTQ5-2	http://www.phosphosite.org/proteinAction.do?id=6741&showAllSites=true	180.6	VSNETTSsFKKFFTH			EPTKPLESPTSPVSNETTSS*FKK	3	857.746			40077	40667			40006	40537			64.0049	64.1704			64.2822	64.2707			13.857	12.6108			11.4401	10.3686			0.2681	0.3964			0.5246	0.2681
927	924	Adaptor/scaffold	Akap12;Akap12	AKAP12;AKAP12 iso2	§282;177	A-kinase anchor protein 12	Q9WTQ5;Q9WTQ5-2	http://www.phosphosite.org/proteinAction.do?id=6741&showAllSites=true	180.6	VSNETTSsFKKFFTH			EPTKPLESPTSPVSNETTSS*FKK	4	643.561			40080	40669			40017	40576			64.0088	64.173			64.2966	64.3293			10.104	9.79048			7.21112	7.02595			-0.1554	0.3263			0.4506	-0.0466
928	925	Adaptor/scaffold	Akap12;Akap12	AKAP12;AKAP12 iso2	§282;177	A-kinase anchor protein 12	Q9WTQ5;Q9WTQ5-2	http://www.phosphosite.org/proteinAction.do?id=6741&showAllSites=true	180.6	VSNETTSsFKKFFTH			QAQSSTEIPLQAESGQGTEEEAAKDGEENREKEPTKPLESPTSPVSNETTSS*FK	5	1174.94								49697								77.8286								5.54212								0.732
929	926	Adaptor/scaffold	Akap12;Akap12	AKAP12;AKAP12 iso2	§282;177	A-kinase anchor protein 12	Q9WTQ5;Q9WTQ5-2	http://www.phosphosite.org/proteinAction.do?id=6741&showAllSites=true	180.6	VSNETTSsFKKFFTH			QAQSSTEIPLQAESGQGTEEEAAKDGEENREKEPTKPLESPTSPVSNETTSS*FKK	5	1200.56								45818								72.1471								12.5884								0.8996
930	927	Adaptor/scaffold	Akap12;Akap12	AKAP12;AKAP12 iso2	§282;177	A-kinase anchor protein 12	Q9WTQ5;Q9WTQ5-2	http://www.phosphosite.org/proteinAction.do?id=6741&showAllSites=true	180.6	VSNETTSsFKKFFTH			QAQSSTEIPLQAESGQGTEEEAAKDGEENREKEPTKPLESPTSPVSNETTSS*FKK	6	1000.64	45789				45098	46061			72.1653				72.0196	72.2748			5.26122				12.3958	12.8601			0.5896				1.1093	0.2898			0.0339703
931	928	Adaptor/scaffold	Akap12;Akap12	AKAP12;AKAP12 iso2	§282;177	A-kinase anchor protein 12	Q9WTQ5;Q9WTQ5-2	http://www.phosphosite.org/proteinAction.do?id=6741&showAllSites=true	180.6	VSNETTSsFKKFFTH			QAQSSTEIPLQAESGQGTEEEAAKDGEENREKEPTKPLESPTSPVSNETTSS*FKK	6	1000.64	45739								72.0922								6.20761								0.5896								0.0215785
932	929	Adaptor/scaffold	Akap12;Akap12	AKAP12;AKAP12 iso2	§299;§194	A-kinase anchor protein 12	Q9WTQ5;Q9WTQ5-2	http://www.phosphosite.org/proteinAction.do?id=6741&showAllSites=true	180.6	AGWRKKTsFKKPKED			KKTS*FKKPKEDDLETSEK	2	1109.55				20561								33.735								5.44977								1.3789
933	930	Adaptor/scaffold	Akap12;Akap12	AKAP12;AKAP12 iso2	§299;§194	A-kinase anchor protein 12	Q9WTQ5;Q9WTQ5-2	http://www.phosphosite.org/proteinAction.do?id=6741&showAllSites=true	180.6	AGWRKKTsFKKPKED			KKTS*FKKPKEDDLETSEK	3	740.038				20400								33.4753								11.9586								-0.0135
934	931	Adaptor/scaffold	Akap12;Akap12	AKAP12;AKAP12 iso2	§299;§194	A-kinase anchor protein 12	Q9WTQ5;Q9WTQ5-2	http://www.phosphosite.org/proteinAction.do?id=6741&showAllSites=true	180.6	AGWRKKTsFKKPKED			KKTS*FKKPKEDDLETSEK	4	555.281		19702								33.8441								13.8996								-0.2701								0.680646
935	932	Adaptor/scaffold	Akap12;Akap12	AKAP12;AKAP12 iso2	§299;§194	A-kinase anchor protein 12	Q9WTQ5;Q9WTQ5-2	http://www.phosphosite.org/proteinAction.do?id=6741&showAllSites=true	180.6	AGWRKKTsFKKPKED			KTS*FKKPK	2	522.286			11085	11856			11144	12068			19.172	20.0994			19.8167	20.5922			6.24872	5.78516			5.25806	6.00261			-0.2106	0.0383			-0.0574	-0.0383
936	933	Adaptor/scaffold	Akap12;Akap12	AKAP12;AKAP12 iso2	§299;§194	A-kinase anchor protein 12	Q9WTQ5;Q9WTQ5-2	http://www.phosphosite.org/proteinAction.do?id=6741&showAllSites=true	180.6	AGWRKKTsFKKPKED			KTS*FKKPK	3	348.526				11850								20.0883								5.22403								-0.2008
937	934	Adaptor/scaffold	Akap12;Akap12	AKAP12;AKAP12 iso2	§299;§194	A-kinase anchor protein 12	Q9WTQ5;Q9WTQ5-2	http://www.phosphosite.org/proteinAction.do?id=6741&showAllSites=true	180.6	AGWRKKTsFKKPKED			KTS*FKKPKEDDLETSEK	2	1045.51			23106	23728							38.5454	38.7803							9.8041	8.16749							0.1913	0.2965
938	935	Adaptor/scaffold	Akap12;Akap12	AKAP12;AKAP12 iso2	§299;§194	A-kinase anchor protein 12	Q9WTQ5;Q9WTQ5-2	http://www.phosphosite.org/proteinAction.do?id=6741&showAllSites=true	180.6	AGWRKKTsFKKPKED			KTS*FKKPKEDDLETSEK	3	697.34	23311	22745	23063	23712	22743	23862	23108	23638	38.5482	38.6546	38.4818	38.7588	38.46	38.998	38.7916	38.7745	9.34969	9.90309	12.0137	11.0334	9.93181	7.68403	10.3382	11.4498	-0.086	0.1721	0.0574	0.1147	0.2725	0.3442		0.2438	0.544996	0.498482
939	936	Adaptor/scaffold	Akap12;Akap12	AKAP12;AKAP12 iso2	§299;§194	A-kinase anchor protein 12	Q9WTQ5;Q9WTQ5-2	http://www.phosphosite.org/proteinAction.do?id=6741&showAllSites=true	180.6	AGWRKKTsFKKPKED			KTS*FKKPKEDDLETSEK	4	523.257	23292	22623	22954	23618	22645	23727	23072	23576	38.516	38.4692	38.3135	38.6103	38.3062	38.7916	38.7339	38.6784	7.56384	8.16622	7.10458	7.86012	7.79048	6.065	8.85699	9.48413	-0.0764	-0.0956	-0.0573	-0.1147	-0.0764	0.0764	0.0382	0.1338	0.390645	0.442668
940	937	Adaptor/scaffold	Akap12;Akap12	AKAP12;AKAP12 iso2	§299;§194	A-kinase anchor protein 12	Q9WTQ5;Q9WTQ5-2	http://www.phosphosite.org/proteinAction.do?id=6741&showAllSites=true	180.6	AGWRKKTsFKKPKED			KTS*FKKPKEDDLETSEK	5	418.807	23314		23068	23696	22744	23847	23084	23578	38.5521		38.4883	38.7341	38.4644	38.9746	38.7532	38.6815	6.21325		6.83268	6.86328	5.75203	5.36754	5.30364	6.34486	-0.191		-0.191	-0.1671	-0.3343	-0.2865	-0.2388	-0.2388	0.253487
941	938	Adaptor/scaffold	Akap12;Akap12	AKAP12;AKAP12 iso2	§299;§194	A-kinase anchor protein 12	Q9WTQ5;Q9WTQ5-2	http://www.phosphosite.org/proteinAction.do?id=6741&showAllSites=true	180.6	AGWRKKTsFKKPKED			KTS*FKKPKEDDLETSEKR	4	562.282			21211	21999				21907			35.5029	36.0839				36.0837			13.0097	9.76447				6.0804			-0.3557	-0.2846				-0.0534
942	939	Adaptor/scaffold	Akap12;Akap12	AKAP12;AKAP12 iso2	§299;§194	A-kinase anchor protein 12	Q9WTQ5;Q9WTQ5-2	http://www.phosphosite.org/proteinAction.do?id=6741&showAllSites=true	180.6	AGWRKKTsFKKPKED			KTS*FKKPKEDDLETSEKR	5	450.027			21200	21975							35.4814	36.0449							11.0516	7.20482							-0.0889	-0.2444
943	940	Adaptor/scaffold	Akap12;Akap12	AKAP12;AKAP12 iso2	§299;§194	A-kinase anchor protein 12	Q9WTQ5;Q9WTQ5-2	http://www.phosphosite.org/proteinAction.do?id=6741&showAllSites=true	180.6	AGWRKKTsFKKPKED			TS*FKKPK	2	458.239							14027	14813							24.3567	24.7429							5.54821	4.61979							0.0218
944	941	Adaptor/scaffold	Akap12;Akap12	AKAP12;AKAP12 iso2	§299;§194	A-kinase anchor protein 12	Q9WTQ5;Q9WTQ5-2	http://www.phosphosite.org/proteinAction.do?id=6741&showAllSites=true	180.6	AGWRKKTsFKKPKED			TS*FKKPKEDDLETSEK	2	981.459			26951	27722							44.4645	44.9021							7.77211	8.36051							0.703	-1.5691
945	942	Adaptor/scaffold	Akap12;Akap12	AKAP12;AKAP12 iso2	§299;§194	A-kinase anchor protein 12	Q9WTQ5;Q9WTQ5-2	http://www.phosphosite.org/proteinAction.do?id=6741&showAllSites=true	180.6	AGWRKKTsFKKPKED			TS*FKKPKEDDLETSEK	2	981.459				27700								44.8696								7.67366								-0.6011
946	943	Adaptor/scaffold	Akap12;Akap12	AKAP12;AKAP12 iso2	§299;§194	A-kinase anchor protein 12	Q9WTQ5;Q9WTQ5-2	http://www.phosphosite.org/proteinAction.do?id=6741&showAllSites=true	180.6	AGWRKKTsFKKPKED			TS*FKKPKEDDLETSEK	3	654.642	27433			27767		27843	27044	27652	44.8722			44.9716		45.1453	44.8345	44.9515	5.82681			8.29073		5.58838	9.44977	9.007	-0.1986			-0.0764		-0.2139	0.0306	0.1528	0.208076
947	944	Adaptor/scaffold	Akap12;Akap12	AKAP12;AKAP12 iso2	§299;§194	A-kinase anchor protein 12	Q9WTQ5;Q9WTQ5-2	http://www.phosphosite.org/proteinAction.do?id=6741&showAllSites=true	180.6	AGWRKKTsFKKPKED			TS*FKKPKEDDLETSEKR	3	706.675			24562	25208							40.8148	41.0389							6.96257	5.9431							0.3538	-0.5094
948	945	Adaptor/scaffold	Akap12;Akap12	AKAP12;AKAP12 iso2	§299;§194	A-kinase anchor protein 12	Q9WTQ5;Q9WTQ5-2	http://www.phosphosite.org/proteinAction.do?id=6741&showAllSites=true	180.6	AGWRKKTsFKKPKED			TS*FKKPKEDDLETSEKR	4	530.258				25195				25185				41.0219				41.1745				4.70997				5.31069				-0.2074				-0.0377
949	946	Adaptor/scaffold	Akap12;Akap12	AKAP12;AKAP12 iso2	§350;245	A-kinase anchor protein 12	Q9WTQ5;Q9WTQ5-2	http://www.phosphosite.org/proteinAction.do?id=6741&showAllSites=true	180.6	GTDQARLsADYEKVE			EQEAEKVDEEEGEKTEPAPAEEQEPAEGTDQARLS*ADYEK	4	1136.24				40322	39108	40096						63.6744	63.1753	63.502						19.7545	16.015	14.475						-0.176	-2.4907	-0.7745
950	947	Adaptor/scaffold	Akap12;Akap12	AKAP12;AKAP12 iso2	§350;245	A-kinase anchor protein 12	Q9WTQ5;Q9WTQ5-2	http://www.phosphosite.org/proteinAction.do?id=6741&showAllSites=true	180.6	GTDQARLsADYEKVE			EQEAEKVDEEEGEKTEPAPAEEQEPAEGTDQARLS*ADYEK	4	1136.24				40518		40073						63.9534		63.4682						5.84771		15.7773						0.5105		1.5226
951	948	Adaptor/scaffold	Akap12;Akap12	AKAP12;AKAP12 iso2	§350;245	A-kinase anchor protein 12	Q9WTQ5;Q9WTQ5-2	http://www.phosphosite.org/proteinAction.do?id=6741&showAllSites=true	180.6	GTDQARLsADYEKVE			EQEAEKVDEEEGEKTEPAPAEEQEPAEGTDQARLS*ADYEK	5	909.195				40241								63.5533								14.3179								0.407
952	949	Adaptor/scaffold	Akap12;Akap12	AKAP12;AKAP12 iso2	§350;245	A-kinase anchor protein 12	Q9WTQ5;Q9WTQ5-2	http://www.phosphosite.org/proteinAction.do?id=6741&showAllSites=true	180.6	GTDQARLsADYEKVE			LS*ADYEKVELPLEDQVGDLEALSEK	3	957.458	90012	89248		90609					138.345	138.122		138.291					13.1261	11.3883		16.5272					1.034	1.0653		1.2429					0.647349	0.590672
953	950	Adaptor/scaffold	Akap12;Akap12	AKAP12;AKAP12 iso2	§353;248	A-kinase anchor protein 12	Q9WTQ5;Q9WTQ5-2	http://www.phosphosite.org/proteinAction.do?id=6741&showAllSites=true	180.6	QARLSADyEKVELPL			LSADY*EKVELPLEDQVGDLEALSEK	3	957.458			89917	90428	89479	90435	88165	89587			137.966	138.017	137.859	138.142	136.819	138.281			12.6925	13.3089	11.7696	11.752	11.5331	11.2076			0.8355	1.0131	1.1698	0.9295	0.8564	1.3891
954	951	Adaptor/scaffold	Akap12;Akap12	AKAP12;AKAP12 iso2	§353;248	A-kinase anchor protein 12	Q9WTQ5;Q9WTQ5-2	http://www.phosphosite.org/proteinAction.do?id=6741&showAllSites=true	180.6	QARLSADyEKVELPL			LSADY*EKVELPLEDQVGDLEALSEK	4	718.345			90098								138.244								5.80134								0.6682
955	952	Adaptor/scaffold	Akap12;Akap12	AKAP12;AKAP12 iso2	§371;266	A-kinase anchor protein 12	Q9WTQ5;Q9WTQ5-2	http://www.phosphosite.org/proteinAction.do?id=6741&showAllSites=true	180.6	VGDLEALsEKCAPLA			LSADYEKVELPLEDQVGDLEALS*EK	3	957.458	81984	81282	81886	82349	81340	82296	80185	81655	126.005	125.862	125.728	125.746	125.546	125.849	124.536	126.058	16.1113	13.7959	15.5214	14.8633	14.8697	15.382	13.7496	15.0915	0.5953	0.094	0.5849	0.4178	0.5431	0.5535	0.564	0.3342	0.727295	0.690309
956	953	Adaptor/scaffold	Akap12;Akap12	AKAP12;AKAP12 iso2	§371;266	A-kinase anchor protein 12	Q9WTQ5;Q9WTQ5-2	http://www.phosphosite.org/proteinAction.do?id=6741&showAllSites=true	180.6	VGDLEALsEKCAPLA			LSADYEKVELPLEDQVGDLEALS*EK	3	957.458			82187								126.179								6.98297								0.5849
957	954	Adaptor/scaffold	Akap12;Akap12	AKAP12;AKAP12 iso2	§371;266	A-kinase anchor protein 12	Q9WTQ5;Q9WTQ5-2	http://www.phosphosite.org/proteinAction.do?id=6741&showAllSites=true	180.6	VGDLEALsEKCAPLA			LSADYEKVELPLEDQVGDLEALS*EK	4	718.345			82025								125.938								11.9469								-0.0418
958	955	Adaptor/scaffold	Akap12;Akap12	AKAP12;AKAP12 iso2	§371;266	A-kinase anchor protein 12	Q9WTQ5;Q9WTQ5-2	http://www.phosphosite.org/proteinAction.do?id=6741&showAllSites=true	180.6	VGDLEALsEKCAPLA			LSADYEKVELPLEDQVGDLEALS*EK	4	718.345			81987								125.881								14.0438								-0.0139
959	956	Adaptor/scaffold	Akap12;Akap12	AKAP12;AKAP12 iso2	§371;266	A-kinase anchor protein 12	Q9WTQ5;Q9WTQ5-2	http://www.phosphosite.org/proteinAction.do?id=6741&showAllSites=true	180.6	VGDLEALsEKCAPLA			VELPLEDQVGDLEALS*EK	3	688.664	83331	82640	83164	83624	82691	83614	81528	82958	128.036	127.908	127.643	127.65	127.557	127.832	126.57	128.067	8.95861	11.5986	14.8013	8.73518	12.857	11.52	11.426	12.7932	-0.7406	-0.0871	0.1743	0.4792	0.3485	-0.1307	-0.3921	0.0871	0.545737	0.653797
960	957	Adaptor/scaffold	Akap12;Akap12	AKAP12;AKAP12 iso2	§371;266	A-kinase anchor protein 12	Q9WTQ5;Q9WTQ5-2	http://www.phosphosite.org/proteinAction.do?id=6741&showAllSites=true	180.6	VGDLEALsEKCAPLA			VELPLEDQVGDLEALS*EK	3	688.664				83699								127.767								16.5969								0.0871
961	958	Adaptor/scaffold	Akap12;Akap12	AKAP12;AKAP12 iso2	§422, §425;317, 320	A-kinase anchor protein 12	Q9WTQ5;Q9WTQ5-2	http://www.phosphosite.org/proteinAction.do?id=6741&showAllSites=true	180.6	GDVVVEGsGESLPPE;VVEGSGEsLPPEKLA			GQGGAEVEGDVVVEGS*GES*LPPEKLAETQEVPQEAEPVEELM#K	4	1164.02			77323								118.866								8.58503								2.9982
962	959	Adaptor/scaffold	Akap12;Akap12	AKAP12;AKAP12 iso2	§422, §425;317, 320	A-kinase anchor protein 12	Q9WTQ5;Q9WTQ5-2	http://www.phosphosite.org/proteinAction.do?id=6741&showAllSites=true	180.6	GDVVVEGsGESLPPE;VVEGSGEsLPPEKLA			GQGGAEVEGDVVVEGS*GES*LPPEKLAETQEVPQEAEPVEELMK	4	1160.02			86126	86621			84272	85799			132.15	132.2			130.785	132.416			15.9914	10.0182			9.25493	13.5436			1.0172	0.431			-0.0345	0.4914
963	960	Adaptor/scaffold	Akap12;Akap12	AKAP12;AKAP12 iso2	§422, §425;317, 320	A-kinase anchor protein 12	Q9WTQ5;Q9WTQ5-2	http://www.phosphosite.org/proteinAction.do?id=6741&showAllSites=true	180.6	GDVVVEGsGESLPPE;VVEGSGEsLPPEKLA			GQGGAEVEGDVVVEGS*GES*LPPEKLAETQEVPQEAEPVEELMK	4	1160.02				86566								132.116								11.9318								0.0345
964	961	Adaptor/scaffold	Akap12;Akap12	AKAP12;AKAP12 iso2	§422, 434;317, 329	A-kinase anchor protein 12	Q9WTQ5;Q9WTQ5-2	http://www.phosphosite.org/proteinAction.do?id=6741&showAllSites=true	180.6	GDVVVEGsGESLPPE;PPEKLAEtQEVPQEA			GQGGAEVEGDVVVEGS*GESLPPEKLAET*QEVPQEAEPVEELM#K	4	1164.02				77842				77426				118.986				119.561				7.6968				6.68825				0.6529				-0.2663
965	962	Adaptor/scaffold	Akap12;Akap12	AKAP12;AKAP12 iso2	§422, 434;317, 329	A-kinase anchor protein 12	Q9WTQ5;Q9WTQ5-2	http://www.phosphosite.org/proteinAction.do?id=6741&showAllSites=true	180.6	GDVVVEGsGESLPPE;PPEKLAEtQEVPQEA			GQGGAEVEGDVVVEGS*GESLPPEKLAET*QEVPQEAEPVEELMK	4	1160.02							84363								130.927								12.5243								0.3879
966	963	Adaptor/scaffold	Akap12;Akap12	AKAP12;AKAP12 iso2	§425, 434;320, 329	A-kinase anchor protein 12	Q9WTQ5;Q9WTQ5-2	http://www.phosphosite.org/proteinAction.do?id=6741&showAllSites=true	180.6	VVEGSGEsLPPEKLA;PPEKLAEtQEVPQEA			GQGGAEVEGDVVVEGSGES*LPPEKLAET*QEVPQEAEPVEELMK	4	1160.02			86138					86570			132.173					133.625			14.2604					8.9914			1.0345					-3.4568
967	964	Adaptor/scaffold	Akap12;Akap12	AKAP12;AKAP12 iso2	§489;384	A-kinase anchor protein 12	Q9WTQ5;Q9WTQ5-2	http://www.phosphosite.org/proteinAction.do?id=6741&showAllSites=true	180.6	SEVEMLSsQERIKVQ			HPEGIVSEVEM#LSS*QER	3	674.966	69251	66505	66738	69550	68431	69455	65538	66841	106.76	103.578	103.075	106.526	106.304	106.669	102.157	103.406	13.8097	11.7122	10.9872	11.7282	12.1643	10.8356	12.5607	14.2907	-0.3704	-0.1926	0.2222	-0.8297	-0.6223	-1.6593	0.2815	0.0148	0.0341414	0.0404172
968	965	Adaptor/scaffold	Akap12;Akap12	AKAP12;AKAP12 iso2	§489;384	A-kinase anchor protein 12	Q9WTQ5;Q9WTQ5-2	http://www.phosphosite.org/proteinAction.do?id=6741&showAllSites=true	180.6	SEVEMLSsQERIKVQ			HPEGIVSEVEM#LSS*QER	3	674.966	66302	68703	108874	67245	66203	67197	66147	66223	102.401	106.843	167.689	103.141	103.018	103.363	103.09	102.438	14.5884	9.4437	11.8097	9.74715	15.7721	11.51	10.8297	12.0862	-0.3408	-0.7408	1.2149	-0.1926		-0.0444	0.0444	-0.163	0.0275078	0.00101076
969	966	Adaptor/scaffold	Akap12;Akap12	AKAP12;AKAP12 iso2	§489;384	A-kinase anchor protein 12	Q9WTQ5;Q9WTQ5-2	http://www.phosphosite.org/proteinAction.do?id=6741&showAllSites=true	180.6	SEVEMLSsQERIKVQ			HPEGIVSEVEM#LSS*QER	3	674.966	66984	65680	68993	67870	65486	66453	68123		103.412	102.356	106.397	104.069	101.959	102.246	106.051		11.1979	11.4855	12.0173	11.7399	11.8697	13.104	12.1319		0.1482		-0.4741	-0.163	-0.0889	-0.237	-2.1927		0.0425673	0.042643
970	967	Adaptor/scaffold	Akap12;Akap12	AKAP12;AKAP12 iso2	§489;384	A-kinase anchor protein 12	Q9WTQ5;Q9WTQ5-2	http://www.phosphosite.org/proteinAction.do?id=6741&showAllSites=true	180.6	SEVEMLSsQERIKVQ			HPEGIVSEVEM#LSS*QER	3	674.966			66099	68917							102.124	105.596							9.75696	9.85078							0.2074	-0.4889
971	968	Adaptor/scaffold	Akap12;Akap12	AKAP12;AKAP12 iso2	§489;384	A-kinase anchor protein 12	Q9WTQ5;Q9WTQ5-2	http://www.phosphosite.org/proteinAction.do?id=6741&showAllSites=true	180.6	SEVEMLSsQERIKVQ			HPEGIVSEVEM#LSS*QER	3	674.966				66655								102.25								11.0511								0.0296
972	969	Adaptor/scaffold	Akap12;Akap12	AKAP12;AKAP12 iso2	§489;384	A-kinase anchor protein 12	Q9WTQ5;Q9WTQ5-2	http://www.phosphosite.org/proteinAction.do?id=6741&showAllSites=true	180.6	SEVEMLSsQERIKVQ			HPEGIVSEVEM#LSS*QERIK	3	755.359		66843	69211	68558	67371	67630	66557	67379		104.08	106.717	105.072	104.736	104.004	103.716	104.231		9.04818	16.8761	13.032	11.8861	13.3809	12.1232	13.8894		0.2515	-0.0927	-0.0794	-0.278	0.0662	0.4898	0.0794		0.0120328
973	970	Adaptor/scaffold	Akap12;Akap12	AKAP12;AKAP12 iso2	§489;384	A-kinase anchor protein 12	Q9WTQ5;Q9WTQ5-2	http://www.phosphosite.org/proteinAction.do?id=6741&showAllSites=true	180.6	SEVEMLSsQERIKVQ			HPEGIVSEVEM#LSS*QERIK	3	755.359			67980	67822	66699	68376		68107			104.91	103.999	103.755	105.085		105.313			14.9208	16.3354	14	8.14026		12.5817			-0.0397	0.331	0.278	-0.3707		0.2251
974	971	Adaptor/scaffold	Akap12;Akap12	AKAP12;AKAP12 iso2	§489;384	A-kinase anchor protein 12	Q9WTQ5;Q9WTQ5-2	http://www.phosphosite.org/proteinAction.do?id=6741&showAllSites=true	180.6	SEVEMLSsQERIKVQ			HPEGIVSEVEM#LSS*QERIK	3	755.359			67229	69804							103.795	106.893							16.857	10.1244							0.3045	-0.4369
975	972	Adaptor/scaffold	Akap12;Akap12	AKAP12;AKAP12 iso2	§489;384	A-kinase anchor protein 12	Q9WTQ5;Q9WTQ5-2	http://www.phosphosite.org/proteinAction.do?id=6741&showAllSites=true	180.6	SEVEMLSsQERIKVQ			HPEGIVSEVEM#LSS*QERIK	4	566.771			67990	68584			67191	67430			104.926	105.11			104.651	104.305			7.49214	11.5361			8.27819	5.71897			-0.4058	-0.4235			-0.494	0.2647
976	973	Adaptor/scaffold	Akap12;Akap12	AKAP12;AKAP12 iso2	§489;384	A-kinase anchor protein 12	Q9WTQ5;Q9WTQ5-2	http://www.phosphosite.org/proteinAction.do?id=6741&showAllSites=true	180.6	SEVEMLSsQERIKVQ			HPEGIVSEVEMLSS*QER	2	1003.95			69040	69672							106.469	106.703							14.1681	14.3969							0.4781	0.7072
977	974	Adaptor/scaffold	Akap12;Akap12	AKAP12;AKAP12 iso2	§489;384	A-kinase anchor protein 12	Q9WTQ5;Q9WTQ5-2	http://www.phosphosite.org/proteinAction.do?id=6741&showAllSites=true	180.6	SEVEMLSsQERIKVQ			HPEGIVSEVEMLSS*QER	3	669.634	69265	68657	68985	69499	68407	69400	68102	69120	106.779	106.779	106.383	106.452	106.265	106.594	106.016	106.833	14.821	13.4012	14.52	14.1135	14.4962	14.4353	14.4935	14.5346	0.0448	0.1344	0.6869	0.6869	0.2987	0.224	0.1344	0.1195	0.030115	0.0257956
978	975	Adaptor/scaffold	Akap12;Akap12	AKAP12;AKAP12 iso2	§489;384	A-kinase anchor protein 12	Q9WTQ5;Q9WTQ5-2	http://www.phosphosite.org/proteinAction.do?id=6741&showAllSites=true	180.6	SEVEMLSsQERIKVQ			HPEGIVSEVEMLSS*QERIK	3	750.027	69407	68769	69161	69677	68562	69600	68205	69318	106.99	106.94	106.644	106.709	106.493	106.877	106.176	107.118	17.1798	15.618	15.6144	14.7055	15.7878	15.8761	17.6421	17.153	1.5466	1.3733	0.56	0.52	1.04	0.8	0.6666	0.3067	0.0498013	0.0495147
979	976	Adaptor/scaffold	Akap12;Akap12	AKAP12;AKAP12 iso2	§489;384	A-kinase anchor protein 12	Q9WTQ5;Q9WTQ5-2	http://www.phosphosite.org/proteinAction.do?id=6741&showAllSites=true	180.6	SEVEMLSsQERIKVQ			HPEGIVSEVEMLSS*QERIK	3	750.027	69450			69699	68584				107.054			106.741	106.523				11.0878			11.8539	16.6091				1.6266			0.4666	1.0533				0.00744377
980	977	Adaptor/scaffold	Akap12;Akap12	AKAP12;AKAP12 iso2	§489;384	A-kinase anchor protein 12	Q9WTQ5;Q9WTQ5-2	http://www.phosphosite.org/proteinAction.do?id=6741&showAllSites=true	180.6	SEVEMLSsQERIKVQ			HPEGIVSEVEMLSS*QERIK	4	562.772	69379	68843	69193		68568	69563	68235	69375	106.946	107.044	106.69		106.502	106.825	106.218	107.203	9.39686	8.95468	13.9508		12.51	10.8539	7.82681	6.05061	0.0355	-0.5508	-0.3021		-0.4087	-0.4798	-0.1422	-0.7285	0.000572709	0.0206737
981	978	Adaptor/scaffold	Akap12;Akap12	AKAP12;AKAP12 iso2	§489;384	A-kinase anchor protein 12	Q9WTQ5;Q9WTQ5-2	http://www.phosphosite.org/proteinAction.do?id=6741&showAllSites=true	180.6	SEVEMLSsQERIKVQ			M#LPKHPEGIVSEVEM#LSS*QER	3	836.722								65268								101.017								10.3028								-0.1076
982	979	Adaptor/scaffold	Akap12;Akap12	AKAP12;AKAP12 iso2	§489;384	A-kinase anchor protein 12	Q9WTQ5;Q9WTQ5-2	http://www.phosphosite.org/proteinAction.do?id=6741&showAllSites=true	180.6	SEVEMLSsQERIKVQ			M#LPKHPEGIVSEVEM#LSS*QER	3	836.722								64573								99.9875								16.51								0.9203
983	980	Adaptor/scaffold	Akap12;Akap12	AKAP12;AKAP12 iso2	§489;384	A-kinase anchor protein 12	Q9WTQ5;Q9WTQ5-2	http://www.phosphosite.org/proteinAction.do?id=6741&showAllSites=true	180.6	SEVEMLSsQERIKVQ			M#LPKHPEGIVSEVEMLSS*QER	3	831.39	66929	66337	66698	67250	66072	67026	66111	66766	103.332	103.333	103.016	103.152	102.829	103.113	103.04	103.286	12.3768	14.1124	20.055	15.8827	17.163	16.3526	13.5867	15.2652	1.4674	1.299	0.5172	0.6856	1.287	0.4691	0.5413	0.433	0.0680416	0.0456239
984	981	Adaptor/scaffold	Akap12;Akap12	AKAP12;AKAP12 iso2	§489;384	A-kinase anchor protein 12	Q9WTQ5;Q9WTQ5-2	http://www.phosphosite.org/proteinAction.do?id=6741&showAllSites=true	180.6	SEVEMLSsQERIKVQ			M#LPKHPEGIVSEVEMLSS*QER	3	831.39							66017								102.899								13.384								0.4691
985	982	Adaptor/scaffold	Akap12;Akap12	AKAP12;AKAP12 iso2	§489;384	A-kinase anchor protein 12	Q9WTQ5;Q9WTQ5-2	http://www.phosphosite.org/proteinAction.do?id=6741&showAllSites=true	180.6	SEVEMLSsQERIKVQ			M#LPKHPEGIVSEVEMLSS*QER	4	623.794			66747	67339			66071				103.088	103.283			102.98				11.5719	10.4685			7.16368				-0.3687	-0.016			-0.3687
986	983	Adaptor/scaffold	Akap12;Akap12	AKAP12;AKAP12 iso2	§489;384	A-kinase anchor protein 12	Q9WTQ5;Q9WTQ5-2	http://www.phosphosite.org/proteinAction.do?id=6741&showAllSites=true	180.6	SEVEMLSsQERIKVQ			M#LPKHPEGIVSEVEMLSS*QER	4	623.794			68072								105.047								7.75449								-0.529
987	984	Adaptor/scaffold	Akap12;Akap12	AKAP12;AKAP12 iso2	§489;384	A-kinase anchor protein 12	Q9WTQ5;Q9WTQ5-2	http://www.phosphosite.org/proteinAction.do?id=6741&showAllSites=true	180.6	SEVEMLSsQERIKVQ			MLPKHPEGIVSEVEM#LSS*QER	3	831.39			66437	67008	65853	66194	65163	66518			102.628	102.786	102.5	101.864	101.6	102.907			13.3979	17.2798	10.7986	13.9393	17.4425	17.2924			1.0224	0.6375	1.1427	0.6375	0.6134	0.6736
988	985	Adaptor/scaffold	Akap12;Akap12	AKAP12;AKAP12 iso2	§489;384	A-kinase anchor protein 12	Q9WTQ5;Q9WTQ5-2	http://www.phosphosite.org/proteinAction.do?id=6741&showAllSites=true	180.6	SEVEMLSsQERIKVQ			MLPKHPEGIVSEVEM#LSS*QER	3	831.39			65794	66358				65937			101.681	101.819				102.013			14.3307	17.2716				15.6021			1.0946	0.1323				0.1203
989	986	Adaptor/scaffold	Akap12;Akap12	AKAP12;AKAP12 iso2	§489;384	A-kinase anchor protein 12	Q9WTQ5;Q9WTQ5-2	http://www.phosphosite.org/proteinAction.do?id=6741&showAllSites=true	180.6	SEVEMLSsQERIKVQ			MLPKHPEGIVSEVEMLSS*QER	3	826.059	68275	67619	67984	68561	67463	68408		68180	105.321	105.224	104.919	105.076	104.882	105.134		105.423	15.8239	14.8928	13.8861	15.0186	13.399	13.9281		15.4921	0.7748	0.4479	0.6053	0.6779	0.9927	0.569		0.6174	0.0250747	0.0258884
990	987	Adaptor/scaffold	Akap12;Akap12	AKAP12;AKAP12 iso2	§489;384	A-kinase anchor protein 12	Q9WTQ5;Q9WTQ5-2	http://www.phosphosite.org/proteinAction.do?id=6741&showAllSites=true	180.6	SEVEMLSsQERIKVQ			MLPKHPEGIVSEVEMLSS*QER	4	619.796	68245		67999	68588	67448	68476	67226	68133	105.278		104.938	105.115	104.858	105.234	104.715	105.351	7.74715		10.6289	10.4962	9.90658	11.0516	10.1238	9.52288	-0.3066		-0.4679	-0.1936	-0.2904	-0.1936	-0.6292	-0.5486	0.0327413
991	988	Adaptor/scaffold	Akap12;Akap12	AKAP12;AKAP12 iso2	§498;393	A-kinase anchor protein 12	Q9WTQ5;Q9WTQ5-2	http://www.phosphosite.org/proteinAction.do?id=6741&showAllSites=true	180.6	ERIKVQGsPLKKLFS			IKVQGS*PLK	2	525.291		30594	30765	31471	30431		30733	31343		50.6218	50.2918	50.6058	50.2989		50.4968	50.5826		5.16241	6.32331	5.61439	5.68403		6.20971	6.31069		0.1904	-0.0381	-0.1523	-0.0571		0.0761	-0.2475		0.145954
992	989	Adaptor/scaffold	Akap12;Akap12	AKAP12;AKAP12 iso2	§498;393	A-kinase anchor protein 12	Q9WTQ5;Q9WTQ5-2	http://www.phosphosite.org/proteinAction.do?id=6741&showAllSites=true	180.6	ERIKVQGsPLKKLFS			IKVQGS*PLK	3	350.53							30727	31340							50.4854	50.5755							5.03152	4.92812							-0.0856	0.0285
993	990	Adaptor/scaffold	Akap12;Akap12	AKAP12;AKAP12 iso2	§498;393	A-kinase anchor protein 12	Q9WTQ5;Q9WTQ5-2	http://www.phosphosite.org/proteinAction.do?id=6741&showAllSites=true	180.6	ERIKVQGsPLKKLFS			IKVQGS*PLKK	2	589.339			23843								39.7129								5.4389								-0.0679
994	991	Adaptor/scaffold	Akap12;Akap12	AKAP12;AKAP12 iso2	§498;393	A-kinase anchor protein 12	Q9WTQ5;Q9WTQ5-2	http://www.phosphosite.org/proteinAction.do?id=6741&showAllSites=true	180.6	ERIKVQGsPLKKLFS			IKVQGS*PLKK	3	393.228	24047	23562	23761	24467	23457	24499	23771	24361	39.6758	39.9117	39.5842	39.9236	39.5614	39.9618	39.8075	39.8886	7.12843	6.86328	6.0278	7.13727	6.62893	6.59688	6.42366	5.9431	-0.0254		-0.1017	0.0254	-0.0509		-0.1272	-0.0763	0.347444	0.309725
995	992	Adaptor/scaffold	Akap12;Akap12	AKAP12;AKAP12 iso2	§498;393	A-kinase anchor protein 12	Q9WTQ5;Q9WTQ5-2	http://www.phosphosite.org/proteinAction.do?id=6741&showAllSites=true	180.6	ERIKVQGsPLKKLFS			VQGS*PLK	2	404.702						21046		20903						34.4039		34.4802						4.04672		4.91364						-0.4448		-0.2718
996	993	Adaptor/scaffold	Akap12;Akap12	AKAP12;AKAP12 iso2	§498;393	A-kinase anchor protein 12	Q9WTQ5;Q9WTQ5-2	http://www.phosphosite.org/proteinAction.do?id=6741&showAllSites=true	180.6	ERIKVQGsPLKKLFS			VQGS*PLKK	2	468.749	15233	14903	15023	15895	14851		15019	15713	25.559	26.3407	25.4829	26.4537	25.4837		25.9725	26.1703	5.60906	5.9431	5.8729	5.80688	5.86328		5.92082	5.91364	-0.2773	-0.1707	-0.32	-0.2133	-0.32		-0.32	-0.192	0.260677	0.263033
997	994	Adaptor/scaffold	Akap12;Akap12	AKAP12;AKAP12 iso2	§498;393	A-kinase anchor protein 12	Q9WTQ5;Q9WTQ5-2	http://www.phosphosite.org/proteinAction.do?id=6741&showAllSites=true	180.6	ERIKVQGsPLKKLFS			VQGS*PLKK	3	312.835			15117				15077				25.6409				26.0665				4.38091				4.79317				-0.0959				-0.0959
998	995	Adaptor/scaffold	Akap12;Akap12	AKAP12;AKAP12 iso2	§505, §506;400, 401	A-kinase anchor protein 12	Q9WTQ5;Q9WTQ5-2	http://www.phosphosite.org/proteinAction.do?id=6741&showAllSites=true	180.6	SPLKKLFsSSGLKKL;PLKKLFSsSGLKKLS			KLFS*S*SGLK	2	563.751								57620								89.6068								5.91721								-0.3725
999	996	Adaptor/scaffold	Akap12;Akap12	AKAP12;AKAP12 iso2	§505;400	A-kinase anchor protein 12	Q9WTQ5;Q9WTQ5-2	http://www.phosphosite.org/proteinAction.do?id=6741&showAllSites=true	180.6	SPLKKLFsSSGLKKL			KLFS*SSGLK	2	523.768	47235	47567		44539	46410	48379	47706	48293	74.2891	75.7119		69.8797	73.9318	75.6549	75.6752	75.7527	4.04479	6.33161		5.383	4.04383	5.97469	6.36653	5.97881	0.0955	-0.0191		-0.3055	0.0191	-0.0955	-0.0191	-0.0191	0.0717728	0.326111
1000	997	Adaptor/scaffold	Akap12;Akap12	AKAP12;AKAP12 iso2	§505;400	A-kinase anchor protein 12	Q9WTQ5;Q9WTQ5-2	http://www.phosphosite.org/proteinAction.do?id=6741&showAllSites=true	180.6	SPLKKLFsSSGLKKL			KLFS*SSGLK	2	523.768	48150	46602		48425	47359	10135	43794		75.6484	74.2839		75.5505	75.3308	16.9124	69.9519		5.58004	4.10182		6.57187	6.15181	5.03668	4.89963		-0.0382	0.0573		-0.0382	-0.0573	-0.2673	-0.42		0.276331	0.0612027
1001	998	Adaptor/scaffold	Akap12;Akap12	AKAP12;AKAP12 iso2	§505;400	A-kinase anchor protein 12	Q9WTQ5;Q9WTQ5-2	http://www.phosphosite.org/proteinAction.do?id=6741&showAllSites=true	180.6	SPLKKLFsSSGLKKL			KLFS*SSGLK	2	523.768							48080								76.2323								3.80967								0.0573
1002	999	Adaptor/scaffold	Akap12;Akap12	AKAP12;AKAP12 iso2	§505;400	A-kinase anchor protein 12	Q9WTQ5;Q9WTQ5-2	http://www.phosphosite.org/proteinAction.do?id=6741&showAllSites=true	180.6	SPLKKLFsSSGLKKL			KLFS*SSGLKK	3	392.213	36667	36168	36406	37009	35982	37005	36349	36937	58.7409	58.934	58.6312	58.7879	58.5538	58.9335	58.8509	58.9118	7.30364	7.11805	7.08513	7.31515	6.86012	7.46344	6.96257	6.16431	-0.204	-0.1275	-0.2295	-0.1785	-0.204	-0.1275	-0.2295	-0.1785	0.348686	0.39815
1003	1000	Adaptor/scaffold	Akap12;Akap12	AKAP12;AKAP12 iso2	§505;400	A-kinase anchor protein 12	Q9WTQ5;Q9WTQ5-2	http://www.phosphosite.org/proteinAction.do?id=6741&showAllSites=true	180.6	SPLKKLFsSSGLKKL			LFS*SSGLK	2	459.72	60537	59903	60310	50026	59713	60692	59951	60533	93.9146	93.8794	93.6382	77.8822	93.5139	93.8237	93.8504	93.9767	5.68613	5.24185	5.55129	4.60555	5.72584	5.49485	5.33724	5.31069	0.0435	0.0218	-0.0218	-0.1305	0.0435	-0.0435	-0.0653	-0.0435	0.165562	0.148015
1004	1001	Adaptor/scaffold	Akap12;Akap12	AKAP12;AKAP12 iso2	§505;400	A-kinase anchor protein 12	Q9WTQ5;Q9WTQ5-2	http://www.phosphosite.org/proteinAction.do?id=6741&showAllSites=true	180.6	SPLKKLFsSSGLKKL			LFS*SSGLK	2	459.72				60875								93.7801								5.36151								-0.1088
1005	1002	Adaptor/scaffold	Akap12;Akap12	AKAP12;AKAP12 iso2	§505;400	A-kinase anchor protein 12	Q9WTQ5;Q9WTQ5-2	http://www.phosphosite.org/proteinAction.do?id=6741&showAllSites=true	180.6	SPLKKLFsSSGLKKL			LFS*SSGLKK	2	523.768	45755	45157	45494	46077	45030	46058	45320	45900	72.1171	72.1687	71.9534	72.1341	71.9194	72.2667	72.1895	72.2622	5.13077	5.1463	4.9431	4.73049	4.84771	5.13136	5.06651	5.08566	-0.1718	-0.3437	-0.1527	-0.2864	-0.2291	-0.21	-0.1909	-0.1527	0.21816	0.238129
1006	1003	Adaptor/scaffold	Akap12;Akap12	AKAP12;AKAP12 iso2	§505;400	A-kinase anchor protein 12	Q9WTQ5;Q9WTQ5-2	http://www.phosphosite.org/proteinAction.do?id=6741&showAllSites=true	180.6	SPLKKLFsSSGLKKL			LFS*SSGLKK	3	349.514							45349								72.2279								4.79048								1.4592
1007	1004	Adaptor/scaffold	Akap12;Akap12	AKAP12;AKAP12 iso2	§506, §507;401, 402	A-kinase anchor protein 12	Q9WTQ5;Q9WTQ5-2	http://www.phosphosite.org/proteinAction.do?id=6741&showAllSites=true	180.6	PLKKLFSsSGLKKLS;LKKLFSSsGLKKLSG			KLFSS*S*GLK	2	563.751							56995								89.4405								5.30892								-0.2129
1008	1005	Adaptor/scaffold	Akap12;Akap12	AKAP12;AKAP12 iso2	§506, 513;401, 408	A-kinase anchor protein 12	Q9WTQ5;Q9WTQ5-2	http://www.phosphosite.org/proteinAction.do?id=6741&showAllSites=true	180.6	PLKKLFSsSGLKKLS;SSGLKKLsGKKQKGK			KLFSS*SGLKKLS*GK	3	547.279							45587								72.5773								3.92082								-0.4203
1009	1006	Adaptor/scaffold	Akap12;Akap12	AKAP12;AKAP12 iso2	§506, 513;401, 408	A-kinase anchor protein 12	Q9WTQ5;Q9WTQ5-2	http://www.phosphosite.org/proteinAction.do?id=6741&showAllSites=true	180.6	PLKKLFSsSGLKKLS;SSGLKKLsGKKQKGK			KLFSS*SGLKKLS*GK	3	547.279							45097								71.868								5.43297								-0.0548
1010	1007	Adaptor/scaffold	Akap12;Akap12	AKAP12;AKAP12 iso2	§506, 513;401, 408	A-kinase anchor protein 12	Q9WTQ5;Q9WTQ5-2	http://www.phosphosite.org/proteinAction.do?id=6741&showAllSites=true	180.6	PLKKLFSsSGLKKLS;SSGLKKLsGKKQKGK			LFSS*SGLKKLS*GK	3	504.581							48619	49182							77.0235	77.0709							5.71444	5.80134							0.0198	-0.1585
1011	1008	Adaptor/scaffold	Akap12;Akap12	AKAP12;AKAP12 iso2	§506;401	A-kinase anchor protein 12	Q9WTQ5;Q9WTQ5-2	http://www.phosphosite.org/proteinAction.do?id=6741&showAllSites=true	180.6	PLKKLFSsSGLKKLS			KLFSS*SGLK	2	523.768		46631	43886				46740	44354		74.3285	69.6157				74.2641	70.0118		4.5986	5.80688				5.29585	6.06753		0.0191	-0.7446				0.0955	-0.1527		0.23793
1012	1009	Adaptor/scaffold	Akap12;Akap12	AKAP12;AKAP12 iso2	§506;401	A-kinase anchor protein 12	Q9WTQ5;Q9WTQ5-2	http://www.phosphosite.org/proteinAction.do?id=6741&showAllSites=true	180.6	PLKKLFSsSGLKKLS			KLFSS*SGLK	2	523.768			48131								75.7943								5.37366								0.0191
1013	1010	Adaptor/scaffold	Akap12;Akap12	AKAP12;AKAP12 iso2	§506;401	A-kinase anchor protein 12	Q9WTQ5;Q9WTQ5-2	http://www.phosphosite.org/proteinAction.do?id=6741&showAllSites=true	180.6	PLKKLFSsSGLKKLS			KLFSS*SGLK	2	523.768			47758								75.2488								4.31158								-0.0955
1014	1011	Adaptor/scaffold	Akap12;Akap12	AKAP12;AKAP12 iso2	§506;401	A-kinase anchor protein 12	Q9WTQ5;Q9WTQ5-2	http://www.phosphosite.org/proteinAction.do?id=6741&showAllSites=true	180.6	PLKKLFSsSGLKKLS			KLFSS*SGLKK	3	392.213	35813		35466		35115	36122	35484	36058	57.4811		57.2469		57.2694	57.6327	57.5939	57.629	5.06098		5.74958		4.30627	5.48678	5.34008	5.19179	-0.204		-0.2805		-0.3824	-0.4079	-0.3824	-0.3315	0.0740662
1015	1012	Adaptor/scaffold	Akap12;Akap12	AKAP12;AKAP12 iso2	§507, 513;402, 408	A-kinase anchor protein 12	Q9WTQ5;Q9WTQ5-2	http://www.phosphosite.org/proteinAction.do?id=6741&showAllSites=true	180.6	LKKLFSSsGLKKLSG;SSGLKKLsGKKQKGK			LFSSS*GLKKLS*GKK	3	547.279							41333	41876							66.3207	66.3378							4.68403	4.89279							-0.402	-0.3289
1016	1013	Adaptor/scaffold	Akap12;Akap12	AKAP12;AKAP12 iso2	§507;402	A-kinase anchor protein 12	Q9WTQ5;Q9WTQ5-2	http://www.phosphosite.org/proteinAction.do?id=6741&showAllSites=true	180.6	LKKLFSSsGLKKLSG			KLFSSS*GLK	2	523.768			46853	47443		47448		47279			73.9175	74.124		74.2971		74.2796			5.39254	5.26122		5.25104		5.74232			0.1527	0.0573		-0.0191		0.0764
1017	1014	Adaptor/scaffold	Akap12;Akap12	AKAP12;AKAP12 iso2	§507;402	A-kinase anchor protein 12	Q9WTQ5;Q9WTQ5-2	http://www.phosphosite.org/proteinAction.do?id=6741&showAllSites=true	180.6	LKKLFSSsGLKKLSG			KLFSSS*GLKK	3	392.213				36072								57.4139								5.66154								-0.3315
1018	1015	Adaptor/scaffold	Akap12;Akap12	AKAP12;AKAP12 iso2	§507;402	A-kinase anchor protein 12	Q9WTQ5;Q9WTQ5-2	http://www.phosphosite.org/proteinAction.do?id=6741&showAllSites=true	180.6	LKKLFSSsGLKKLSG			LFSSS*GLK	2	459.72	52068	51438	51669	52274	51237	52330	51654	52075	81.3969	81.3946	80.9646	81.1719	81.0145	81.4845	81.4977	81.3465	5.08991	5.266	4.96257	4.93554	4.95861	5.19314	4.73993	5.07366	-0.1958	-0.1088	0.0653	0.0218	-0.1305	-0.1305			0.134008	0.185523
1019	1016	Adaptor/scaffold	Akap12;Akap12	AKAP12;AKAP12 iso2	§507;402	A-kinase anchor protein 12	Q9WTQ5;Q9WTQ5-2	http://www.phosphosite.org/proteinAction.do?id=6741&showAllSites=true	180.6	LKKLFSSsGLKKLSG			LFSSS*GLKK	2	523.768			38634	39209	38274	39254	38606	39138			61.8809	62.0522	61.9488	62.2767	62.2005	62.2054			5.81816	5.64589	5.51856	5.54061	5.84771	5.84771			-0.1336	-0.1336	-0.1909	-0.1909	-0.0382	-0.1336
1020	1017	Adaptor/scaffold	Akap12;Akap12	AKAP12;AKAP12 iso2	§507;402	A-kinase anchor protein 12	Q9WTQ5;Q9WTQ5-2	http://www.phosphosite.org/proteinAction.do?id=6741&showAllSites=true	180.6	LKKLFSSsGLKKLSG			LFSSS*GLKK	3	349.514			38642	39248			38620	39170			61.8949	62.1072			62.2224	62.251			4.41794	3.95861			4.84164	4.18977			-0.3433	-0.2289			-0.4292	-0.4006
1021	1018	Adaptor/scaffold	Akap12;Akap12	AKAP12;AKAP12 iso2	§540, §543;435, 438	A-kinase anchor protein 12	Q9WTQ5;Q9WTQ5-2	http://www.phosphosite.org/proteinAction.do?id=6741&showAllSites=true	180.6	YQHIQTEsPESADEQ;IQTESPEsADEQKGE			GGGGGDEEPGEYQHIQTES*PES*ADEQKGESSASSPEEPEEIACLEK	4	1256.01				57855								89.3833								11.1302								0.3822
1022	1019	Adaptor/scaffold	Akap12;Akap12	AKAP12;AKAP12 iso2	§540, §543;435, 438	A-kinase anchor protein 12	Q9WTQ5;Q9WTQ5-2	http://www.phosphosite.org/proteinAction.do?id=6741&showAllSites=true	180.6	YQHIQTEsPESADEQ;IQTESPEsADEQKGE			GGGGGDEEPGEYQHIQTES*PES*ADEQKGESSASSPEEPEEIACLEK	4	1256.01				58065								89.6874								14.0292								0.422
1023	1020	Adaptor/scaffold	Akap12;Akap12	AKAP12;AKAP12 iso2	§540, §543;435, 438	A-kinase anchor protein 12	Q9WTQ5;Q9WTQ5-2	http://www.phosphosite.org/proteinAction.do?id=6741&showAllSites=true	180.6	YQHIQTEsPESADEQ;IQTESPEsADEQKGE			RGGGGGDEEPGEYQHIQTES*PES*ADEQKGESSASSPEEPEEIACLEK	4	1295.03			53980				53612				84.3186				84.3432				15.5243				11.5031				-0.8648				1.9613
1024	1021	Adaptor/scaffold	Akap12;Akap12	AKAP12;AKAP12 iso2	§540, 551;435, 446	A-kinase anchor protein 12	Q9WTQ5;Q9WTQ5-2	http://www.phosphosite.org/proteinAction.do?id=6741&showAllSites=true	180.6	YQHIQTEsPESADEQ;ADEQKGEsSASSPEE			GGGGGDEEPGEYQHIQTES*PESADEQKGES*SASSPEEPEEIACLEK	4	1256.01	57668								89.6944								8.86646								-0.1115								0.000715074
1025	1022	Adaptor/scaffold	Akap12;Akap12	AKAP12;AKAP12 iso2	§540;435	A-kinase anchor protein 12	Q9WTQ5;Q9WTQ5-2	http://www.phosphosite.org/proteinAction.do?id=6741&showAllSites=true	180.6	YQHIQTEsPESADEQ			GGGGGDEEPGEYQHIQTES*PESADEQKGESSASSPEEPEEIACLEK	4	1236.01				55308								85.5803								14.2041								2.8802
1026	1023	Adaptor/scaffold	Akap12;Akap12	AKAP12;AKAP12 iso2	§543, 551;438, 446	A-kinase anchor protein 12	Q9WTQ5;Q9WTQ5-2	http://www.phosphosite.org/proteinAction.do?id=6741&showAllSites=true	180.6	IQTESPEsADEQKGE;ADEQKGEsSASSPEE			GGGGGDEEPGEYQHIQTESPES*ADEQKGES*SASSPEEPEEIACLEK	4	1256.01				57915								89.4691								16.1959								0.406
1027	1024	Adaptor/scaffold	Akap12;Akap12	AKAP12;AKAP12 iso2	§543;438	A-kinase anchor protein 12	Q9WTQ5;Q9WTQ5-2	http://www.phosphosite.org/proteinAction.do?id=6741&showAllSites=true	180.6	IQTESPEsADEQKGE			GGGGGDEEPGEYQHIQTESPES*ADEQKGESSASSPEEPEEIACLEK	4	1236.01				55856	54521	55146		55539				86.4294	85.7987	85.5412		86.456				22.8386	17.8794	15.5918		22.1669				-0.5421	-2.5	1.0194		-0.8495
1028	1025	Adaptor/scaffold	Akap12;Akap12	AKAP12;AKAP12 iso2	§543;438	A-kinase anchor protein 12	Q9WTQ5;Q9WTQ5-2	http://www.phosphosite.org/proteinAction.do?id=6741&showAllSites=true	180.6	IQTESPEsADEQKGE			GGGGGDEEPGEYQHIQTESPES*ADEQKGESSASSPEEPEEIACLEK	4	1236.01				56017		55200						86.6782		85.6195						8.78516		18.5935						-0.1618		0.8738
1029	1026	Adaptor/scaffold	Akap12;Akap12	AKAP12;AKAP12 iso2	§543;438	A-kinase anchor protein 12	Q9WTQ5;Q9WTQ5-2	http://www.phosphosite.org/proteinAction.do?id=6741&showAllSites=true	180.6	IQTESPEsADEQKGE			RGGGGGDEEPGEYQHIQTESPES*ADEQKGESSASSPEEPEEIACLEK	4	1275.04		51022	51249	51769						80.7844	80.346	80.4425						16.3883	18.2111	22.4486						-1.1451	-0.2745	0.1333						0.0429726
1030	1027	Adaptor/scaffold	Akap12;Akap12	AKAP12;AKAP12 iso2	§543;438	A-kinase anchor protein 12	Q9WTQ5;Q9WTQ5-2	http://www.phosphosite.org/proteinAction.do?id=6741&showAllSites=true	180.6	IQTESPEsADEQKGE			RGGGGGDEEPGEYQHIQTESPES*ADEQKGESSASSPEEPEEIACLEK	5	1020.23			51248	51869		52061		51722			80.3416	80.587		81.0906		80.8363			18.6073	17.6144		20.821		18.2147			0.2941	0.4509		0.2646		0.0392
1031	1028	Adaptor/scaffold	Akap12;Akap12	AKAP12;AKAP12 iso2	§543;438	A-kinase anchor protein 12	Q9WTQ5;Q9WTQ5-2	http://www.phosphosite.org/proteinAction.do?id=6741&showAllSites=true	180.6	IQTESPEsADEQKGE			RGGGGGDEEPGEYQHIQTESPES*ADEQKGESSASSPEEPEEIACLEK	5	1020.23								51787								80.9291								18.153								0.098
1032	1029	Adaptor/scaffold	Akap12;Akap12	AKAP12;AKAP12 iso2	§554;§449	A-kinase anchor protein 12	Q9WTQ5;Q9WTQ5-2	http://www.phosphosite.org/proteinAction.do?id=6741&showAllSites=true	180.6	QKGESSAsSPEEPEE			RGGGGGDEEPGEYQHIQTESPESADEQKGESSAS*SPEEPEEIACLEK	5	1020.23		51142	51181							80.9566	80.2466							7.66756	19.4214							-0.2842	0.3137							0.000262833
1033	1030	Adaptor/scaffold	Akap12;Akap12	AKAP12;AKAP12 iso2	§583;478	A-kinase anchor protein 12	Q9WTQ5;Q9WTQ5-2	http://www.phosphosite.org/proteinAction.do?id=6741&showAllSites=true	180.6	AEAEEGAtSDGEKKR			GESSASSPEEPEEIACLEKGPSEAPQEAEAEEGAT*SDGEKKR	4	1121.49		51941								82.1274								13.5544								0.2408								0.0107316
1034	1031	Adaptor/scaffold	Akap12;Akap12	AKAP12;AKAP12 iso2	§583;478	A-kinase anchor protein 12	Q9WTQ5;Q9WTQ5-2	http://www.phosphosite.org/proteinAction.do?id=6741&showAllSites=true	180.6	AEAEEGAtSDGEKKR			GESSASSPEEPEEIACLEKGPSEAPQEAEAEEGAT*SDGEKKR	5	897.391						53107								82.5998								9.65561								-1.2146
1035	1032	Adaptor/scaffold	Akap12;Akap12	AKAP12;AKAP12 iso2	§583;478	A-kinase anchor protein 12	Q9WTQ5;Q9WTQ5-2	http://www.phosphosite.org/proteinAction.do?id=6741&showAllSites=true	180.6	AEAEEGAtSDGEKKR			GPSEAPQEAEAEEGAT*SDGEKKR	4	614.017			25319								42.0098								9.86012								0.0489
1036	1033	Adaptor/scaffold	Akap12;Akap12	AKAP12;AKAP12 iso2	§584;479	A-kinase anchor protein 12	Q9WTQ5;Q9WTQ5-2	http://www.phosphosite.org/proteinAction.do?id=6741&showAllSites=true	180.6	EAEEGATsDGEKKRE			GESSASSPEEPEEIACLEKGPSEAPQEAEAEEGATS*DGEK	3	1400.25			58660	59358							91.1958	91.5703							16.0329	14.0899							-0.0286	-0.8141
1037	1034	Adaptor/scaffold	Akap12;Akap12	AKAP12;AKAP12 iso2	§584;479	A-kinase anchor protein 12	Q9WTQ5;Q9WTQ5-2	http://www.phosphosite.org/proteinAction.do?id=6741&showAllSites=true	180.6	EAEEGATsDGEKKRE			GESSASSPEEPEEIACLEKGPSEAPQEAEAEEGATS*DGEK	3	1400.25				59341								91.5443								10.0953								-0.8141
1038	1035	Adaptor/scaffold	Akap12;Akap12	AKAP12;AKAP12 iso2	§584;479	A-kinase anchor protein 12	Q9WTQ5;Q9WTQ5-2	http://www.phosphosite.org/proteinAction.do?id=6741&showAllSites=true	180.6	EAEEGATsDGEKKRE			GESSASSPEEPEEIACLEKGPSEAPQEAEAEEGATS*DGEK	4	1050.44				59433								91.6792								4.33536								-1.2376
1039	1036	Adaptor/scaffold	Akap12;Akap12	AKAP12;AKAP12 iso2	§584;479	A-kinase anchor protein 12	Q9WTQ5;Q9WTQ5-2	http://www.phosphosite.org/proteinAction.do?id=6741&showAllSites=true	180.6	EAEEGATsDGEKKRE			GESSASSPEEPEEIACLEKGPSEAPQEAEAEEGATS*DGEKKR	4	1121.49				52835	51596	53103	52351	52695				81.9803	81.5394	82.5946	82.5133	82.25				16.0799	11.8761	10.8633	14.8794	13.8447				0.6777	-0.6598	0.0624	0.3388	0.5172
1040	1037	Adaptor/scaffold	Akap12;Akap12	AKAP12;AKAP12 iso2	§584;479	A-kinase anchor protein 12	Q9WTQ5;Q9WTQ5-2	http://www.phosphosite.org/proteinAction.do?id=6741&showAllSites=true	180.6	EAEEGATsDGEKKRE			GESSASSPEEPEEIACLEKGPSEAPQEAEAEEGATS*DGEKKR	5	897.391								52812								82.4182								15.1397								0.9249
1041	1038	Adaptor/scaffold	Akap12;Akap12	AKAP12;AKAP12 iso2	§584;479	A-kinase anchor protein 12	Q9WTQ5;Q9WTQ5-2	http://www.phosphosite.org/proteinAction.do?id=6741&showAllSites=true	180.6	EAEEGATsDGEKKRE			GPSEAPQEAEAEEGATS*DGEK	2	1084.93	30545	29999	30495	30067	29846	30950	30190	30815	49.6152	49.713	49.8773	48.4699	49.4296	49.9257	49.6722	49.791	7.73518	9.6925	9.45469	9.95861	11.3665	10.6676	8.92445	10.8182	0.0092	-0.4609	-0.8572	1.4932	0.0184	-0.2489	-0.129	-0.0645	0.412208	0.444297
1042	1039	Adaptor/scaffold	Akap12;Akap12	AKAP12;AKAP12 iso2	§584;479	A-kinase anchor protein 12	Q9WTQ5;Q9WTQ5-2	http://www.phosphosite.org/proteinAction.do?id=6741&showAllSites=true	180.6	EAEEGATsDGEKKRE			GPSEAPQEAEAEEGATS*DGEK	2	1084.93		29990	30088							49.6975	49.2708							10.0888	11.8508							-0.553	0.3503							0.471256
1043	1040	Adaptor/scaffold	Akap12;Akap12	AKAP12;AKAP12 iso2	§584;479	A-kinase anchor protein 12	Q9WTQ5;Q9WTQ5-2	http://www.phosphosite.org/proteinAction.do?id=6741&showAllSites=true	180.6	EAEEGATsDGEKKRE			GPSEAPQEAEAEEGATS*DGEK	3	723.622	30514	29975	30097	30945	29819	30886	30142	30842	49.558	49.6685	49.2857	49.8126	49.3841	49.828	49.589	49.8333	9.83565	10.1605	9.86967	11.1203	12.58	12.5969	11.4622	13.3778	-0.2349	0.4146	0.7048	0.0691	0.2211	0.1658	0.1382	0.4284	0.529746	0.565742
1044	1041	Adaptor/scaffold	Akap12;Akap12	AKAP12;AKAP12 iso2	§584;479	A-kinase anchor protein 12	Q9WTQ5;Q9WTQ5-2	http://www.phosphosite.org/proteinAction.do?id=6741&showAllSites=true	180.6	EAEEGATsDGEKKRE			GPSEAPQEAEAEEGATS*DGEKK	3	766.32			26958	27774							44.4774	44.9811							10.6536	13.6536							0.3001	-0.0652
1045	1042	Adaptor/scaffold	Akap12;Akap12	AKAP12;AKAP12 iso2	§584;479	A-kinase anchor protein 12	Q9WTQ5;Q9WTQ5-2	http://www.phosphosite.org/proteinAction.do?id=6741&showAllSites=true	180.6	EAEEGATsDGEKKRE			GPSEAPQEAEAEEGATS*DGEKKR	2	1227.03			24997	25688			25112	25682			41.5198	41.8369			41.8976	41.9598			11.2565	9.41454			12.1203	14.7721			-0.0326	-0.5053			-0.2445	0.4808
1046	1043	Adaptor/scaffold	Akap12;Akap12	AKAP12;AKAP12 iso2	§584;479	A-kinase anchor protein 12	Q9WTQ5;Q9WTQ5-2	http://www.phosphosite.org/proteinAction.do?id=6741&showAllSites=true	180.6	EAEEGATsDGEKKRE			GPSEAPQEAEAEEGATS*DGEKKR	3	818.354	25251	24886	25284	26015	24666	25570	24671	25245	41.5601	41.9703	41.9566	42.3307	41.4999	41.6597	41.1926	41.2637	18.0195	18.1062	12.6556	8.74232	12.1169	16.0888	9	8.73755	0.3177	0.2933	-0.1955	0.4766	0.2322	0.3666	0.2933	0.0733	0.772061	0.737412
1047	1044	Adaptor/scaffold	Akap12;Akap12	AKAP12;AKAP12 iso2	§584;479	A-kinase anchor protein 12	Q9WTQ5;Q9WTQ5-2	http://www.phosphosite.org/proteinAction.do?id=6741&showAllSites=true	180.6	EAEEGATsDGEKKRE			GPSEAPQEAEAEEGATS*DGEKKR	3	818.354			24631	25284			25001	25214			40.9226	41.153			41.7303	41.216			12.1391	8.26281			18.6234	9.05012			0.0244	-1.3197			0.6354	-1.8696
1048	1045	Adaptor/scaffold	Akap12;Akap12	AKAP12;AKAP12 iso2	§584;479	A-kinase anchor protein 12	Q9WTQ5;Q9WTQ5-2	http://www.phosphosite.org/proteinAction.do?id=6741&showAllSites=true	180.6	EAEEGATsDGEKKRE			GPSEAPQEAEAEEGATS*DGEKKR	3	818.354			24591	26159				25581			40.86	42.5443				41.8087			11.1409	7.08938				17.8069			-0.1222	0.2933				0.8309
1049	1046	Adaptor/scaffold	Akap12;Akap12	AKAP12;AKAP12 iso2	§584;479	A-kinase anchor protein 12	Q9WTQ5;Q9WTQ5-2	http://www.phosphosite.org/proteinAction.do?id=6741&showAllSites=true	180.6	EAEEGATsDGEKKRE			GPSEAPQEAEAEEGATS*DGEKKR	3	818.354			24919	25647							41.4031	41.7759							16.3363	18.0128							0.6232	0.4888
1050	1047	Adaptor/scaffold	Akap12;Akap12	AKAP12;AKAP12 iso2	§584;479	A-kinase anchor protein 12	Q9WTQ5;Q9WTQ5-2	http://www.phosphosite.org/proteinAction.do?id=6741&showAllSites=true	180.6	EAEEGATsDGEKKRE			GPSEAPQEAEAEEGATS*DGEKKR	3	818.354			25639								42.4936								6.48149								0.6354
1051	1048	Adaptor/scaffold	Akap12;Akap12	AKAP12;AKAP12 iso2	§584;479	A-kinase anchor protein 12	Q9WTQ5;Q9WTQ5-2	http://www.phosphosite.org/proteinAction.do?id=6741&showAllSites=true	180.6	EAEEGATsDGEKKRE			GPSEAPQEAEAEEGATS*DGEKKR	4	614.017	25253	24866	24920	25666	24693	25576	25015	25583	41.5627	41.9407	41.4044	41.8045	41.5424	41.6675	41.7487	41.8118	15.8041	12.0531	11.5969	12.58	14.6345	11.1759	11.3429	10.9355	-0.0814	-0.114	0.114	0.1629	-0.114	-0.0326	0.114	0.2117	0.653327	0.631522
1052	1049	Adaptor/scaffold	Akap12;Akap12	AKAP12;AKAP12 iso2	§584;479	A-kinase anchor protein 12	Q9WTQ5;Q9WTQ5-2	http://www.phosphosite.org/proteinAction.do?id=6741&showAllSites=true	180.6	EAEEGATsDGEKKRE			KGPSEAPQEAEAEEGATS*DGEKKR	3	861.052								22326								36.7136								21.4023								0.1161
1053	1050	Adaptor/scaffold	Akap12;Akap12	AKAP12;AKAP12 iso2	§594, §598;§489, 493	A-kinase anchor protein 12	Q9WTQ5;Q9WTQ5-2	http://www.phosphosite.org/proteinAction.do?id=6741&showAllSites=true	180.6	EKKREGItPWASFKK;EGITPWAsFKKMVTP			EGIT*PWAS*FK	2	648.259			77938	78437			76034	77707			119.784	119.881			118.152	119.989			5.9431	5.74715			6.90309	5.31336			-0.2468	0.1388			0.0771	0.2314
1054	1051	Adaptor/scaffold	Akap12;Akap12	AKAP12;AKAP12 iso2	§594, §598;§489, 493	A-kinase anchor protein 12	Q9WTQ5;Q9WTQ5-2	http://www.phosphosite.org/proteinAction.do?id=6741&showAllSites=true	180.6	EKKREGItPWASFKK;EGITPWAsFKKMVTP			EGIT*PWAS*FKK	2	712.307	63984	63388	63766	64342	63184	64137	63319	63966	99.0067	98.9928	98.6877	98.8612	98.6059	98.8667	98.8558	99.0914	6.34294	4.98716	5.59176	5.59346	5.10624	4.92082	5.58838	5.43063	0.2387	0.1685	0.2246	0.2387	-0.1685	-0.0702	0.0983	0.2667	0.265082	0.18511
1055	1052	Adaptor/scaffold	Akap12;Akap12	AKAP12;AKAP12 iso2	§594, §598;§489, 493	A-kinase anchor protein 12	Q9WTQ5;Q9WTQ5-2	http://www.phosphosite.org/proteinAction.do?id=6741&showAllSites=true	180.6	EKKREGItPWASFKK;EGITPWAsFKKMVTP			EGIT*PWAS*FKK	3	475.207			63752				63322	63911			98.6662				98.8597	99.0091			5.29757				5.96257	5.46344			-0.1473				-0.1052
1056	1053	Adaptor/scaffold	Akap12;Akap12	AKAP12;AKAP12 iso2	§594;§489	A-kinase anchor protein 12	Q9WTQ5;Q9WTQ5-2	http://www.phosphosite.org/proteinAction.do?id=6741&showAllSites=true	180.6	EKKREGItPWASFKK			EGIT*PWASFK	2	608.276			75586	76117				75548			116.243	116.348				116.66			6.85699	7.63827				7.29843			0.4768	-0.3946				0.1973
1057	1054	Adaptor/scaffold	Akap12;Akap12	AKAP12;AKAP12 iso2	§598;493	A-kinase anchor protein 12	Q9WTQ5;Q9WTQ5-2	http://www.phosphosite.org/proteinAction.do?id=6741&showAllSites=true	180.6	EGITPWAsFKKMVTP			EGITPWAS*FK	2	608.276	77280	76607	77502	77614	76537	77489	75256	76982	118.847	118.739	119.133	118.634	118.364	118.671	116.984	118.884	7.1945	6.36957	6.08725	6.58503	6.5817	6.1549	6.24336	6.56703	0.2466	0.1808	0.0493	0.3288	0.2302	0.1644	0.3124	0.2302	0.32314	0.238445
1058	1055	Adaptor/scaffold	Akap12;Akap12	AKAP12;AKAP12 iso2	§598;493	A-kinase anchor protein 12	Q9WTQ5;Q9WTQ5-2	http://www.phosphosite.org/proteinAction.do?id=6741&showAllSites=true	180.6	EGITPWAsFKKMVTP			EGITPWAS*FK	2	608.276			77103	77968			75611	110425			118.535	119.179			117.52	171.802			6.32331	5.73283			6.78252	5.70774			0.263	0.1151			0.0822	0.8878
1059	1056	Adaptor/scaffold	Akap12;Akap12	AKAP12;AKAP12 iso2	§598;493	A-kinase anchor protein 12	Q9WTQ5;Q9WTQ5-2	http://www.phosphosite.org/proteinAction.do?id=6741&showAllSites=true	180.6	EGITPWAsFKKMVTP			EGITPWAS*FK	2	608.276								77327								119.409								6.84771
1060	1057	Adaptor/scaffold	Akap12;Akap12	AKAP12;AKAP12 iso2	§598;493	A-kinase anchor protein 12	Q9WTQ5;Q9WTQ5-2	http://www.phosphosite.org/proteinAction.do?id=6741&showAllSites=true	180.6	EGITPWAsFKKMVTP			EGITPWAS*FKK	2	672.323	62227	61612	61959	93967	61419	62363	103860	62195	96.4418	96.4065	96.0591	143.47	96.0446	96.2983	161.544	96.4572	6.16558	6.42481	6.50307	5.5986	6.81248	6.35754	4.79317	6.43652	0.476	0.4611	0.4462	0.2529	0.5503	0.3718	-0.0892	0.4016	0.258486	0.2318
1061	1058	Adaptor/scaffold	Akap12;Akap12	AKAP12;AKAP12 iso2	§598;493	A-kinase anchor protein 12	Q9WTQ5;Q9WTQ5-2	http://www.phosphosite.org/proteinAction.do?id=6741&showAllSites=true	180.6	EGITPWAsFKKMVTP			EGITPWAS*FKK	2	672.323		9004	108854	94861			62057	62578		16.8523	167.664	144.865			96.9872	97.0299		6.2161	6.8041	5.11919			4.45346	5.41454		-0.1934	-0.0892	0.1041			0.1041	0.2975		0.303311
1062	1059	Adaptor/scaffold	Akap12;Akap12	AKAP12;AKAP12 iso2	§598;493	A-kinase anchor protein 12	Q9WTQ5;Q9WTQ5-2	http://www.phosphosite.org/proteinAction.do?id=6741&showAllSites=true	180.6	EGITPWAsFKKMVTP			EGITPWAS*FKK	2	672.323			62359	62495			51015	113429			96.6446	96.1822			80.5533	178.347			6.1891	6.81248			6.58838	5.82102			0.3867	0.4462			0.9519	0.2231
1063	1060	Adaptor/scaffold	Akap12;Akap12	AKAP12;AKAP12 iso2	§598;493	A-kinase anchor protein 12	Q9WTQ5;Q9WTQ5-2	http://www.phosphosite.org/proteinAction.do?id=6741&showAllSites=true	180.6	EGITPWAsFKKMVTP			EGITPWAS*FKK	2	672.323			110439	62937			61660	112864			170.335	96.8234			96.4058	177.09			5.12263	6.57187			6.62525	5.80688			0.1636	0.1785			0.5355	-0.1934
1064	1061	Adaptor/scaffold	Akap12;Akap12	AKAP12;AKAP12 iso2	§598;493	A-kinase anchor protein 12	Q9WTQ5;Q9WTQ5-2	http://www.phosphosite.org/proteinAction.do?id=6741&showAllSites=true	180.6	EGITPWAsFKKMVTP			EGITPWAS*FKK	2	672.323			113014	63106							175.676	97.0657							5.84771	4.16241							0.4611	0.4313
1065	1062	Adaptor/scaffold	Akap12;Akap12	AKAP12;AKAP12 iso2	§598;493	A-kinase anchor protein 12	Q9WTQ5;Q9WTQ5-2	http://www.phosphosite.org/proteinAction.do?id=6741&showAllSites=true	180.6	EGITPWAsFKKMVTP			EGITPWAS*FKK	2	672.323			105660	106148							162.723	162.535							6.29158	5.37779								0.3123
1066	1063	Adaptor/scaffold	Akap12;Akap12	AKAP12;AKAP12 iso2	§598;493	A-kinase anchor protein 12	Q9WTQ5;Q9WTQ5-2	http://www.phosphosite.org/proteinAction.do?id=6741&showAllSites=true	180.6	EGITPWAsFKKMVTP			EGITPWAS*FKK	2	672.323				105661								161.75								6.17653								0.238
1067	1064	Adaptor/scaffold	Akap12;Akap12	AKAP12;AKAP12 iso2	§598;493	A-kinase anchor protein 12	Q9WTQ5;Q9WTQ5-2	http://www.phosphosite.org/proteinAction.do?id=6741&showAllSites=true	180.6	EGITPWAsFKKMVTP			EGITPWAS*FKK	3	448.551	62228	61614	61949	62506	61390	62341	62054	62601	96.4432	96.4091	96.0424	96.2004	95.999	96.2594	96.9833	97.0644	6.39147	6.36957	6.767	6.48812	6.32422	6.32239	6.23807	5.75203	-0.0669	-0.0892	0.2229	0.1784	0.1115	-0.0446	-0.379	-0.2006	0.347359	0.36866
1068	1065	Adaptor/scaffold	Akap12;Akap12	AKAP12;AKAP12 iso2	§598;493	A-kinase anchor protein 12	Q9WTQ5;Q9WTQ5-2	http://www.phosphosite.org/proteinAction.do?id=6741&showAllSites=true	180.6	EGITPWAsFKKMVTP			EGITPWAS*FKK	3	448.551			62327	62913		62717	61661	62207			96.5993	96.7882		96.8156	96.4071	96.4729			5.83268	5.83863		4.44733	5.97469	6.24642			-0.0669	-0.1338		-0.2898	0.2898	0.1338
1069	1066	Adaptor/scaffold	Akap12;Akap12	AKAP12;AKAP12 iso2	§598;493	A-kinase anchor protein 12	Q9WTQ5;Q9WTQ5-2	http://www.phosphosite.org/proteinAction.do?id=6741&showAllSites=true	180.6	EGITPWAsFKKMVTP			EGITPWAS*FKK	3	448.551								112872								177.1								6.12436								-0.6688
1070	1067	Adaptor/scaffold	Akap12;Akap12	AKAP12;AKAP12 iso2	§598;493	A-kinase anchor protein 12	Q9WTQ5;Q9WTQ5-2	http://www.phosphosite.org/proteinAction.do?id=6741&showAllSites=true	180.6	EGITPWAsFKKMVTP			REGITPWAS*FKK	3	500.585				52237								81.1196								6.19314								-0.2197
1071	1068	Adaptor/scaffold	Akap12;Akap12	AKAP12;AKAP12 iso2	§604;499	A-kinase anchor protein 12	Q9WTQ5;Q9WTQ5-2	http://www.phosphosite.org/proteinAction.do?id=6741&showAllSites=true	180.6	ASFKKMVtPKKRVRR			KM#VT*PK	2	400.193			4611								7.91773								4.55909								-1.0245
1072	1069	Adaptor/scaffold	Akap12;Akap12	AKAP12;AKAP12 iso2	§604;499	A-kinase anchor protein 12	Q9WTQ5;Q9WTQ5-2	http://www.phosphosite.org/proteinAction.do?id=6741&showAllSites=true	180.6	ASFKKMVtPKKRVRR			KMVT*PK	2	392.195		14685	14807					15589		25.9856	25.1364					25.9657		3.7167	3.30892					3.68613		-0.204	-0.051					-0.0765		0.0571053
1073	1070	Adaptor/scaffold	Akap12;Akap12	AKAP12;AKAP12 iso2	§613, §615;508, 510	A-kinase anchor protein 12	Q9WTQ5;Q9WTQ5-2	http://www.phosphosite.org/proteinAction.do?id=6741&showAllSites=true	180.6	KKRVRRPsESDKEEE;RVRRPSEsDKEEELD			RPS*ES*DKEEELDK	3	574.56							21726	22427							36.6319	36.8766							4.36754	5.37572							0.0522	-0.0174
1074	1071	Adaptor/scaffold	Akap12;Akap12	AKAP12;AKAP12 iso2	§613, §615;508, 510	A-kinase anchor protein 12	Q9WTQ5;Q9WTQ5-2	http://www.phosphosite.org/proteinAction.do?id=6741&showAllSites=true	180.6	KKRVRRPsESDKEEE;RVRRPSEsDKEEELD			RPS*ES*DKEEELDKVK	2	974.919		28503	28362	28951			28359	29244		47.4487	46.6913	46.7806			46.8945	47.397		6.18642	9.70115	11.0141			12.3382	11.4202		-0.759	0.8821	0.4821			0.2154	0.1641		0.269368
1075	1072	Adaptor/scaffold	Akap12;Akap12	AKAP12;AKAP12 iso2	§613, §615;508, 510	A-kinase anchor protein 12	Q9WTQ5;Q9WTQ5-2	http://www.phosphosite.org/proteinAction.do?id=6741&showAllSites=true	180.6	KKRVRRPsESDKEEE;RVRRPSEsDKEEELD			RPS*ES*DKEEELDKVK	2	974.919		28406	28197	28544			28730	28892		47.301	46.4426	46.1818			47.4556	46.8578		10.4202	5.44491	4.94692			8.92812	7.84771		0.6667	0.0513	1.6719			0.3282	0.3795		0.564682
1076	1073	Adaptor/scaffold	Akap12;Akap12	AKAP12;AKAP12 iso2	§613, §615;508, 510	A-kinase anchor protein 12	Q9WTQ5;Q9WTQ5-2	http://www.phosphosite.org/proteinAction.do?id=6741&showAllSites=true	180.6	KKRVRRPsESDKEEE;RVRRPSEsDKEEELD			RPS*ES*DKEEELDKVK	2	974.919				29348								47.3651								11.0429								-0.1436
1077	1074	Adaptor/scaffold	Akap12;Akap12	AKAP12;AKAP12 iso2	§613, §615;508, 510	A-kinase anchor protein 12	Q9WTQ5;Q9WTQ5-2	http://www.phosphosite.org/proteinAction.do?id=6741&showAllSites=true	180.6	KKRVRRPsESDKEEE;RVRRPSEsDKEEELD			RPS*ES*DKEEELDKVK	3	650.282	28974	28335	33830	32107	28445	28835	31436	30377	47.2364	47.1936	54.8455	51.5528	47.3046	46.703	51.5714	49.1127	11.3799	9.86328	4.63451	6.00745	10.2865	11.2411	6.52433	7.91364	0.1076	0.1692	0.5844	0.1692	0.2307	0.1692	-0.0923	0.2153	0.662682	0.571073
1078	1075	Adaptor/scaffold	Akap12;Akap12	AKAP12;AKAP12 iso2	§613, §615;508, 510	A-kinase anchor protein 12	Q9WTQ5;Q9WTQ5-2	http://www.phosphosite.org/proteinAction.do?id=6741&showAllSites=true	180.6	KKRVRRPsESDKEEE;RVRRPSEsDKEEELD			RPS*ES*DKEEELDKVK	3	650.282	28828	29082	28328	29887	27383	29194	27724	28530	47.0134	48.3159	46.6401	48.1884	45.6777	47.2359	45.9514	46.3274	10.4437	9.07314	11.4134	9.9393	9.08145	11.5361	6.78516	10.7696	0.1999	-0.0461	0.3998	-0.2768	0.2307	0.1692	-1.0303	0.5997	0.623523	0.536334
1079	1076	Adaptor/scaffold	Akap12;Akap12	AKAP12;AKAP12 iso2	§613, §615;508, 510	A-kinase anchor protein 12	Q9WTQ5;Q9WTQ5-2	http://www.phosphosite.org/proteinAction.do?id=6741&showAllSites=true	180.6	KKRVRRPsESDKEEE;RVRRPSEsDKEEELD			RPS*ES*DKEEELDKVK	3	650.282	27995	28686	27312	34501	27042	28475	30564	29240	45.7814	47.7265	45.0343	55.1222	45.1412	46.1553	50.2455	47.3882	8.79317	11.7122	6.8962	4.76195	9.73993	10.0004	7.6968	11.7986	0.5382	0.0923	0.1384	0.6766	0.5536	0.2307	0.4613	0.1538	0.546562	0.667918
1080	1077	Adaptor/scaffold	Akap12;Akap12	AKAP12;AKAP12 iso2	§613, §615;508, 510	A-kinase anchor protein 12	Q9WTQ5;Q9WTQ5-2	http://www.phosphosite.org/proteinAction.do?id=6741&showAllSites=true	180.6	KKRVRRPsESDKEEE;RVRRPSEsDKEEELD			RPS*ES*DKEEELDKVK	3	650.282	29178	27947	31111	31637	27731	28116	29242	32119	47.5388	46.6271	50.8051	50.8541	46.2104	45.6043	48.2365	51.7596	8.31695	9.32514	5.95861	5.65365	12.1649	5.93554	8.99568	5.91721	0.1845	0.4152	0.4613	-0.7535	0.1845	-0.1384	-0.4306	0.0923	0.533946	0.583982
1081	1078	Adaptor/scaffold	Akap12;Akap12	AKAP12;AKAP12 iso2	§613, §615;508, 510	A-kinase anchor protein 12	Q9WTQ5;Q9WTQ5-2	http://www.phosphosite.org/proteinAction.do?id=6741&showAllSites=true	180.6	KKRVRRPsESDKEEE;RVRRPSEsDKEEELD			RPS*ES*DKEEELDKVK	3	650.282			31577	29527	28962	31256	28389	28269			51.5216	47.6391	48.081	50.4064	46.9376	45.9306			5.64016	10.2725	7.69897	4.63451	7.35754	7.73993			0.2768	0.1076	0.1538	1.7377	0.3537	-0.1538
1082	1079	Adaptor/scaffold	Akap12;Akap12	AKAP12;AKAP12 iso2	§613, §615;508, 510	A-kinase anchor protein 12	Q9WTQ5;Q9WTQ5-2	http://www.phosphosite.org/proteinAction.do?id=6741&showAllSites=true	180.6	KKRVRRPsESDKEEE;RVRRPSEsDKEEELD			RPS*ES*DKEEELDKVK	3	650.282			27629	33238	28089	29545	30496	31125			45.564	53.2331	46.7503	47.7614	50.1452	50.2538			8.70333	5.12321	11.4622	11.6615	6.36351	6.82391			-0.123	0.6459	0.2768	0.1999	0.3537	0.2614
1083	1080	Adaptor/scaffold	Akap12;Akap12	AKAP12;AKAP12 iso2	§613, §615;508, 510	A-kinase anchor protein 12	Q9WTQ5;Q9WTQ5-2	http://www.phosphosite.org/proteinAction.do?id=6741&showAllSites=true	180.6	KKRVRRPsESDKEEE;RVRRPSEsDKEEELD			RPS*ES*DKEEELDKVK	3	650.282			30821	29179		30356	29616	29583			50.376	47.1153		49.0089	48.7888	47.9121			6.30364	8.92082		6.32057	10.2541	12.1415			1.3994	0.1384		0.2614	0.0154	0.0769
1084	1081	Adaptor/scaffold	Akap12;Akap12	AKAP12;AKAP12 iso2	§613, §615;508, 510	A-kinase anchor protein 12	Q9WTQ5;Q9WTQ5-2	http://www.phosphosite.org/proteinAction.do?id=6741&showAllSites=true	180.6	KKRVRRPsESDKEEE;RVRRPSEsDKEEELD			RPS*ES*DKEEELDKVK	3	650.282			29838	31328		30000	30885	29960			48.898	50.3936		48.4647	50.7255	48.4854			9.09259	7.64397		8.89279	4.84164	10.7423			-0.0308	0.2614		0.123	0.446	-0.1538
1085	1082	Adaptor/scaffold	Akap12;Akap12	AKAP12;AKAP12 iso2	§613, §615;508, 510	A-kinase anchor protein 12	Q9WTQ5;Q9WTQ5-2	http://www.phosphosite.org/proteinAction.do?id=6741&showAllSites=true	180.6	KKRVRRPsESDKEEE;RVRRPSEsDKEEELD			RPS*ES*DKEEELDKVK	3	650.282			29848	28102			28882	28899			48.9145	45.5117			47.6835	46.867			8.56225	7.41341			11.9914	9.80134			-0.0923	0.0308			0.0615	0.3229
1086	1083	Adaptor/scaffold	Akap12;Akap12	AKAP12;AKAP12 iso2	§613, §615;508, 510	A-kinase anchor protein 12	Q9WTQ5;Q9WTQ5-2	http://www.phosphosite.org/proteinAction.do?id=6741&showAllSites=true	180.6	KKRVRRPsESDKEEE;RVRRPSEsDKEEELD			RPS*ES*DKEEELDKVK	3	650.282			30433	28821			28187	31579			49.7847	46.5893			46.6428	50.933			6.5817	9.93181			12.4473	5.22621			0.3537	0.3383			0.3691	0.7074
1087	1084	Adaptor/scaffold	Akap12;Akap12	AKAP12;AKAP12 iso2	§613, §615;508, 510	A-kinase anchor protein 12	Q9WTQ5;Q9WTQ5-2	http://www.phosphosite.org/proteinAction.do?id=6741&showAllSites=true	180.6	KKRVRRPsESDKEEE;RVRRPSEsDKEEELD			RPS*ES*DKEEELDKVK	3	650.282			29035	28084			28532	32918			47.7005	45.4813			47.1562	52.9625			7.9393	8.41229			10.7144	3.91721			0.0769	-0.3076			0.2768	1.8454
1088	1085	Adaptor/scaffold	Akap12;Akap12	AKAP12;AKAP12 iso2	§613, §615;508, 510	A-kinase anchor protein 12	Q9WTQ5;Q9WTQ5-2	http://www.phosphosite.org/proteinAction.do?id=6741&showAllSites=true	180.6	KKRVRRPsESDKEEE;RVRRPSEsDKEEELD			RPS*ES*DKEEELDKVK	3	650.282			27973	28055			27829	28172			46.0946	45.43			46.1109	45.7786			10.4535	5.81816			9.75449	7.09205			0.1384	-0.123			-0.0923	-0.2922
1089	1086	Adaptor/scaffold	Akap12;Akap12	AKAP12;AKAP12 iso2	§613, §615;508, 510	A-kinase anchor protein 12	Q9WTQ5;Q9WTQ5-2	http://www.phosphosite.org/proteinAction.do?id=6741&showAllSites=true	180.6	KKRVRRPsESDKEEE;RVRRPSEsDKEEELD			RPS*ES*DKEEELDKVK	3	650.282			28684	30238							47.1675	48.727							10.6737	11.1593							0.1845	-0.1384
1090	1087	Adaptor/scaffold	Akap12;Akap12	AKAP12;AKAP12 iso2	§613, §615;508, 510	A-kinase anchor protein 12	Q9WTQ5;Q9WTQ5-2	http://www.phosphosite.org/proteinAction.do?id=6741&showAllSites=true	180.6	KKRVRRPsESDKEEE;RVRRPSEsDKEEELD			RPS*ES*DKEEELDKVK	3	650.282			29396	30958							48.2256	49.8364							11.1612	6.5157							0.0615	-0.2614
[truncated: 86,017 more rows]
[truncated: 31 more columns]

## Sheet: Summary
Table: Mouse Cells; Trypsin Digest; PTMScan Fe-IMAC Enrichment #20432
[truncated: 28,551 more rows]
