# Supplementary material for: mTOR controls ependymal cell differentiation by targeting the alternative cell cycle and centrosomal proteins
Source: EMBO Rep. 2025 Apr 30;26(12):3075–105. doi: 10.1038/s44319-025-00460-2 (PMC12187940; doi:10.1038/s44319-025-00460-2)
Supplement: Supplementary file 4 — Dataset EV3 [file 44319_2025_460_MOESM4_ESM.xlsx]

## Sheet: Info
Literature
Well characterized mTOR substrate sites documented in the literature.
Table modified from Battaglioni.S et al. (2022). mTOR substrate phosphorylation in growth control . Cell.2022.04.013.
IMAC
Well characterized mTOR substrate sites detected by IMAC enrichment

## Sheet:  Literature mTOR
mTOR Substrates
Protein Name	Gene Name	Phosphorylated site(s)	Uniprot ID	Phosphorylated site(s) and adjacent residues
ACINUS	Acin1	S240, S243	Q9UKV3	RAAKLSEGSQPAEE
ACLY	ACLY	S455	P53396	PSRTASFSESR
AKT1	AKT1	T443	P31749	FDEEFTAQMIT
AKT1	AKT1	T450	P31749	QMITITPPDQD
AKT1	AKT1	S473	P31749	HFPQFSYSASG
AKT1	AKT1	S477, T479	P31749	FSYSASGTA
PRAS40	AKT1S1	S183	Q96B36	QQYAKSLPVSV
PRAS40	AKT1S1	S212, S221	Q96B36	NGPPSSPDLDRIAASMRALV
AMBRA1	AMBRA1	S52	Q9C0C7	VELPDSPRSTF
AMOTL2	AMOTL2	S760	Q9Y2J4-2	SQRAASLDSVA
AR	AR	S96	P10275	QGEDGSPQAHR
ATG13	ATG13	S259	O75143	TSFSTSPPSQL
ATG14	ATG14	S3	Q6ZNE5	MASPSGKG
ATG14	ATG14	S223, T233	Q6ZNE5	PADVSSESDSAMTSSTVSKLA
ATG14	ATG14	S383	Q6ZNE5	LMYLVSPSSEH
ATG14	ATG14	S440	Q6ZNE5	WENLPSPRFCD
BACH2	BACH2	S510	Q9BYV9	KVCPRSPPLET
BACH2	BACH2	S536	Q9BYV9	DGSGGSPCSLP
CRTC2	CRTC2	S136	Q53ET0	SPAYLSPPPES
DAP1	DAP	S3	P51397	MSSPPEGK
DAP1	DAP	S51	P51397	EWESPSPPKPT
DEPTOR	DEPTOR	S293, T295, S299	Q8TB45	GYFSSSPTLSSSPPVLC
DEPTOR	DEPTOR	S293, T295, S299	Q8TB45	GYFSSSPTLSSSPPVLC
DUSP10	DUSP10	S224, S230	Q9Y6W6	REGKDSFKRIFSKEIIV
eEF2K	EEF2K	S78	O00418	GSPANSFHFKE
eEF2K	EEF2K	S396	O00418	DSLPSSPSSAT
eIF2B	EIF2S2	S2	P20042	MSGDEMI
eIF2B	EIF2S2	S67	P20042	RKKDASDDLDD
eIF4E	EIF4E	S209	P06730	ATKSGSTTKNR
4E-BP1	EIF4EBP1	T37, T46	Q13541	GDYSTTPGGTLFSTTPGGTR
4E-BP1	EIF4EBP1	S65, T70	Q13541	MECRNSPVTKTPPRDL
4E-BP2	EIF4EBP2	T37, T41	P70445	LPQDYCTTPGGTLFS
eIF4G	EIF4G1	T212	Q6NZJ6	SGARTASTPTPPQTG
p300	EP300	S2271, S2279	Q09472	QQQMGSPVQPNPMSPQQHM
p300	EP300	S2291	Q09472	PNQAQSPHLQG
p300	EP300	S2315	Q09472	PQPVPSPRPQS
ERα	ESR1	S104, S106	P03372	PLNSVSPSPLMLL
FBXW8	FBXW8	S86	Q8N3Y1-1	ASRSRSPLARE
FLNA	FLNA	S2152	P21333	RRRAPSVANVG
GFAT1	GFPT1	S243	Q06210-2	LSRVDSTTCLF
GRB10	GRB10	S474, S476	Q13322-1	MNILGSQSPLHPS
HSF1	HSF1	S326	Q00613	VDTLLSPTALI
IGF1R	IGF1R	Y1161, Y1166	P08069	MTRDIYETDYYRKGGK
IGF2BP1	IGF2BP1	S181	Q9NZI8	QPRQGSPVAAG
IMP2	IGF2BP2	S162, S164	Q9Y6M1	DEEVSSPSPPQRA
INSR	INSR	Y1185, Y1190	P06213-1	MTRDIYETDYYRKGGK
IRS1	IRS1	S422, S423	P35568-1	DGGFISSDEYGS
IRS1	IRS1	S636, S639	P35568-1	DYMPMSPKSVSAPQ
IRS1	IRS1	S302, S307	P35569	TESITATSPASMVGG
IRS2	IRS2	S616	P81122	CPSFPASSPKVAYNP
ISCU	ISCU	S14	Q9H1K1	LRRAASALLLR
JMJD1C	JMJD1C	T505	Q15652	VSRPPTPKCVI
LARP	LARP1	S743	Q6ZQ58	EPSTIARSLPTTVPE
LIPIN1	LPIN1	S106	Q14693-3	MHLATSPILSE
LIPIN1	LPIN1	S470	Q14693-3	RSANQSPQSVG
MAF1	MAF1	S60, S68, S75	Q9H063	VLEALSPPQTSGLSPSRLSKSQGGEE
TAU	MAPT	S214	P10636-8	RSRTPSLPTPP
TAU	MAPT	T231	P10636-8	VAVVRTPPKSP
TAU	MAPT	S356	P10636-8	QSKIGSLDNIT
TRPML1	MCOLN1	S572, S576	Q9GZU1	CGRDPSEEHSLLVN
MFN2	MFN2	S200	O95140	LVLMDSPGIDV
mTOR	MTOR	S2448	P42345	RSRTRTDSYSAGQSV
mTOR	MTOR	S2481	P42345	PESIHSFIGDG
NRBF2	NRBF2	S113, S120	Q96F24	DAEGQSPLSQKYSPSTEK
OTUD5	OTUD5	S323, S332	Q96G74-5	EPIRVSYHRNIHYNSVVNPN
OTUD5	OTUD5	S503	Q96G74-5	ADRATSPLVSL
OSR1	OXSR1	S339	O95747	GGWEWSDDEFD
PASK	PASK	T640, T642	Q96RG2	GLSFGTPTLDEPW
PASK	PASK	S949, S953, S956	Q96RG2	RLFLASLPGSTHSTAAEL
PIP4kγ	PIP4K2C	S324, S328	Q8TBX8	PALVGSYGTSPEGIG
PKN1	PKN1	T909	Q16512	FDEEFTGEAPT
PKN1	PKN1	S916	Q16512	EAPTLSPPRDA
PKN1	PKN1	T925	Q16512	DARPLTAAEQA
AMPKα1	PRKAA1	S356	Q13131	FYLATSPPDSF
AMPKα2	PRKAA2	S345	P54646	FYLASSPPSGS
AMPKα2	PRKAA2	S377	P54646	PLIADSPKARC
PKCα	PRKCA	T631	P17252	FDKFFTRGQPV
PKCα	PRKCA	T638	P17252	GQPVLTPPDQL
PKCα	PRKCA	S657	P17252	DFEGFSYVNPQ
PKCβII	PRKCB	T634	P05771-2	FDRFFTRHPPV
PKCβII	PRKCB	T641	P05771-2	HPPVLTPPDQE
PKCβII	PRKCB	S660	P05771-2	EFEGFSFVNSE
PKCδ	PRKCD	S664	Q05655	AFAGFSFVNPK
PKCε	PRKCE	T703	Q02156	FDQDFTREEPV
PKCε	PRKCE	T710	Q02156	EEPVLTLVDEA
PKCε	PRKCE	S729	Q02156	EFKGFSYFGED
PKCγ	PRKCG	T648	P05129	FDKFFTRAAPA
PKCγ	PRKCG	T655	P05129	AAPALTPPDRL
PKCγ	PRKCG	T674	P05129	DFQGFTYVNPD
PKCɩ	PRKCI	T557	P41743	FDSQFTNEPVQ
PKCɩ	PRKCI	T564	P41743	EPVQLTPDDDD
PKCɩ	PRKCI	S577	P41743	RKIDQSEFEGF
PKCζ	PRKCZ	T553	Q05513	FDTQFTSEPVQ
PKCζ	PRKCZ	T560	Q05513	EPVQLTPDDED
PKCζ	PRKCZ	S573	Q05513	KRIDQSEFEGF
p70S6K	RPS6KB1	S371	P23443-2	QTPVDSPDDST
p70S6K	RPS6KB1	T389	P23443-2	VFLGFTYVAPS
RAPTOR	RPTOR	S859, S863	Q8N122	SSLTQSAPASPTNKG
RAG-C	RRAGC	S21	Q9HB90	YGAADSFPKDF
PACER	RUBCNL	S157	Q9H714	GILATSPYPET
SENP3	SENP3	S25, S26	Q9H4L4	IPPAYSSPRRER
SENP3	SENP3	S141, T142, T145	Q9H4L4	LLYSKSTSLTFHWKL
SGK1	SGK1	T390	O00141	FDPEFTEEPVP
SGK1	SGK1	S397	O00141	EPVPNSIGKSP
SGK1	SGK1	S422	O00141	AFLGFSYAPPT
SIRT1	SIRT1	S47	Q96EB6	PGLERSPGEPG
xCT	SLC7A11	S26	Q9UPY5	NGRLPSLGNKE
SOD1	SOD1	T40	P00441	SIKGLTEGLHG
p62	SQSTM1	S349	Q13501-1	KEVDPSTGELQ
STAT3	STAT3	S727	P40763	IDLPMSPRTLD
MST1	STK4	S438	Q13043	YEFLKSWTVED
AS160	TBC1D4	S666	O60343	AQGVRSPLLRQ
TFE3	TFE3	S321	P19532	ITVSNSCPAEL
TFEB	TFEB	S122	P19484	PPPAASPGVRA
TFEB	TFEB	S142	P19484	NSAPNSPMAML
TFEB	TFEB	S211	P19484	GVTSSSCPADL
p53	TP53	S15	P04637	VEPPLSQETFS
p53	TP53	S15	P04637	VEPPLSQETFS
TIF1B	TRIM28	S824	Q13263	GAGLSSQELSG
ULK1	ULK1	S757	O75385	VFTVGSPPSGS
USP20	USP20	S132,S134	Q9Y2K6	ADEGESESEDDDL
UVRAG	UVRAG	S498	Q9P2Y5	SGGIPSPDKGH
UVRAG	UVRAG	S550	Q9P2Y5	TSLSSSLDTSL
UVRAG	UVRAG	S571	Q9P2Y5	EDLVGSLNGGH
VAMP8	VAMP8	T48	Q9BV40	HLRNKTEDLEA
WIPI2	WIPI2	S395	Q9Y4P8-4	TYVPSSPTRLA
YAP	YAP	S436	P46937	QSTLPSQQNRF
ZNRF2	ZNRF2	S145	Q8NHG8	RLVIGSLPAHL

## Sheet: IMAC mTOR
Index in Detail	Gene Name	Protein Name	Accession	Log2 Fold Change average	pvalue	NegLogP	Site	Peptide	-7/+7 Motif Area
48305	Rps6kb1	p70S6K	Q8BSK8	-3.48197	6.13209e-06	5.21239	452;429	TPVSPVKFS*PGDFWGR	PVSPVKFsPGDFWGR
48303	Rps6kb1	p70S6K	Q8BSK8	-3.2109	8.55889e-07	6.06758	447, 452;424, 429	TPVS*PVKFS*PGDFWGR	GSPRTPVsPVKFSPG;PVSPVKFsPGDFWGR
4404	Irs2	IRS2	P81122	-2.84326	0.0354599	1.45026	723, 728	ASS*PAESS*PEDSGYMR	GGGYKASsPAESSPE;ASSPAESsPEDSGYM
72056	Eif4ebp2	4E-BP2	P70445	-2.71138	4.35989e-05	4.36052	65, 70	RNS*PMAQT*PPCHLPNIPGVTSPGALIEDSKVEVNNLNNLNNHDRK	FLLDRRNsPMAQTPP;RNSPMAQtPPCHLPN
47613	Prkaa2	AMPKA2	Q8BRK8	-2.64029	0.116524	0.933585	377	MPPLIADS*PK	MPPLIADsPKARCPL
4478	Irs2	IRS2	P81122	-2.48591	0.0323838	1.48967	999, 1014	SGDTVGSMDGLLS*PEASSPYPPLPPRPS*TSPSSLQQPLPPAPGDLYR	GSMDGLLsPEASSPY;PPLPPRPsTSPSSLQ
4479	Irs2	IRS2	P81122	-2.48591	0.0323838	1.48967	1003, 1006	SGDTVGSMDGLLSPEAS*SPY*PPLPPRPSTSPSSLQQPLPPAPGDLYR	GLLSPEAsSPYPPLP;SPEASSPyPPLPPRP
4481	Irs2	IRS2	P81122	-2.48591	0.0323838	1.48967	1003, 1014	SGDTVGSMDGLLSPEAS*SPYPPLPPRPS*TSPSSLQQPLPPAPGDLYR	GLLSPEAsSPYPPLP;PPLPPRPsTSPSSLQ
4482	Irs2	IRS2	P81122	-2.48591	0.0323838	1.48967	1003, 1015	SGDTVGSMDGLLSPEAS*SPYPPLPPRPST*SPSSLQQPLPPAPGDLYR	GLLSPEAsSPYPPLP;PLPPRPStSPSSLQQ
4483	Irs2	IRS2	P81122	-2.48591	0.0323838	1.48967	1003, 1016	SGDTVGSMDGLLSPEAS*SPYPPLPPRPSTS*PSSLQQPLPPAPGDLYR	GLLSPEAsSPYPPLP;LPPRPSTsPSSLQQP
4484	Irs2	IRS2	P81122	-2.48591	0.0323838	1.48967	1003, 1019	SGDTVGSMDGLLSPEAS*SPYPPLPPRPSTSPSS*LQQPLPPAPGDLYR	GLLSPEAsSPYPPLP;RPSTSPSsLQQPLPP
4486	Irs2	IRS2	P81122	-2.48591	0.0323838	1.48967	1004, 1019	SGDTVGSMDGLLSPEASS*PYPPLPPRPSTSPSS*LQQPLPPAPGDLYR	LLSPEASsPYPPLPP;RPSTSPSsLQQPLPP
4487	Irs2	IRS2	P81122	-2.48591	0.0323838	1.48967	1006, 1015	SGDTVGSMDGLLSPEASSPY*PPLPPRPST*SPSSLQQPLPPAPGDLYR	SPEASSPyPPLPPRP;PLPPRPStSPSSLQQ
4510	Irs2	IRS2	P81122	-2.48591	0.0323838	1.48967	1018, 1019	SGDTVGSMDGLLSPEASSPYPPLPPRPSTSPS*S*LQQPLPPAPGDLYR	PRPSTSPsSLQQPLP;RPSTSPSsLQQPLPP
4528	Irs2	IRS2	P81122	-2.25806	0.0534675	1.27191	1071	LPPASAATSQGPTAGSSMSSEPGDNGDYTEMAFGVAAT*PPQPIVAPPKPEGAR	MAFGVAAtPPQPIVA
4410	Irs2	IRS2	P81122	-2.13131	0.00595778	2.22492	758, 771	LLPNGDY*LNMSPSEAGTAGT*PPDFSAALR	KLLPNGDyLNMSPSE;SEAGTAGtPPDFSAA
4419	Irs2	IRS2	P81122	-2.13131	0.00595778	2.22492	762, 764	LLPNGDYLNMS*PS*EAGTAGTPPDFSAALR	NGDYLNMsPSEAGTA;DYLNMSPsEAGTAGT
4415	Irs2	IRS2	P81122	-2.04865	0.000718774	3.14341	762, 771	LLPNGDYLNMS*PSEAGTAGT*PPDFSAALR	NGDYLNMsPSEAGTA;SEAGTAGtPPDFSAA
4580	Irs2	IRS2	P81122	-2.04865	0.000718774	3.14341	768, 771	LLPNGDYLNMSPSEAGT*AGT*PPDFSAALR	MSPSEAGtAGTPPDF;SEAGTAGtPPDFSAA
3913	Irs1	IRS1	P35569	-1.96405	0.141021	0.850717	300, 310	SRT*ESITATSPAS*M#VGGKPGSFR	GLTRRSRtESITATS;ITATSPAsMVGGKPG
72034	Eif4ebp2	4E-BP2	P70445	-1.84659	0.000389404	3.4096	46	TVAISDAAQLPQDYCTTPGGTLFSTT*PGGTR	GGTLFSTtPGGTRII
3967	Irs1	IRS1	P35569	-1.8237	0.280809	0.551589	325, 330	ASS*DGEGT*M#SRPASVDGSPVSPSTNR	SFRVRASsDGEGTMS;ASSDGEGtMSRPASV
25615	Mapt	Tau	P10637	-1.81873	0.262955	0.580119	451;148;90;90;90;68	GAAS*PAQKGTSNATRIPAK	ATPRGAAsPAQKGTS
12158	Akt1s1	PRAS40	Q9D1F4	-1.76063	0.000590161	3.22903	213	SSDEENGPPSS*PDLDRIAASMR	EENGPPSsPDLDRIA
72165	Eif4g1	eIF4G	Q6NZJ6	-1.73906	0.217553	0.662435	1231;1217	EATLPPVS*PPKAALSVDEVEKK	EATLPPVsPPKAALS
47655	Prkcb	PKCB iso2	P68404-2	-1.71982	0.293801	0.531946	497;497	ENIWDGVT*TKTFCGTPDYIAPEIIAYQPYGK	ENIWDGVtTKTFCGT
47658	Prkcb	PKCB iso2	P68404-2	-1.71982	0.293801	0.531946	498;498	ENIWDGVTT*KTFCGTPDYIAPEIIAYQPYGK	NIWDGVTtKTFCGTP
77004	Znrf2	ZNRF2	Q71FD5	-1.70964	0.216677	0.664186	141, 147	LVIGS*LPAHLS*PHLFGGFK	GPRLVIGsLPAHLSP;GSLPAHLsPHLFGGF
4140	Irs1	IRS1	P35569	-1.64125	0.000463089	3.33434	736, 738, 758	LLPCTGDYMNMSPVGDS*NT*SSPSECYYGPEDPQHKPVLS*YYSLPR	NMSPVGDsNTSSPSE;SPVGDSNtSSPSECY;PQHKPVLsYYSLPRS
4141	Irs1	IRS1	P35569	-1.64125	0.000463089	3.33434	736, 740, 758	LLPCTGDYMNMSPVGDS*NTSS*PSECYYGPEDPQHKPVLS*YYSLPR	NMSPVGDsNTSSPSE;VGDSNTSsPSECYYG;PQHKPVLsYYSLPRS
4147	Irs1	IRS1	P35569	-1.64125	0.000463089	3.33434	738, 739, 758	LLPCTGDYMNMSPVGDSNT*S*SPSECYYGPEDPQHKPVLS*YYSLPR	SPVGDSNtSSPSECY;PVGDSNTsSPSECYY;PQHKPVLsYYSLPRS
4152	Irs1	IRS1	P35569	-1.64125	0.000463089	3.33434	739, 740, 758	LLPCTGDYMNMSPVGDSNTS*S*PSECYYGPEDPQHKPVLS*YYSLPR	PVGDSNTsSPSECYY;VGDSNTSsPSECYYG;PQHKPVLsYYSLPRS
4375	Irs2	IRS2	P81122	-1.62992	0.0349344	1.45675	635	VAYNPYPEDYGDIEIGS*HK	YGDIEIGsHKSSSSN
46989	Mtor	mTOR	Q9JLN9	-1.61783	0.00228121	2.64184	2448	TDS*YSAGQSVEILDGVELGEPAHK	RSRTRTDsYSAGQSV
72145	Eif4g1	eIF4G	Q6NZJ6	-1.59033	0.000616653	3.20996	1196;1182	EVEERS*RERPSQPEGLR	SKEVEERsRERPSQP
4284	Irs2	IRS2	P81122	-1.57366	0.204089	0.690179	360, 388	VRT*ASEGDGGAAGGAGTAGGRPMSVAGSPLS*PGPVR	CTSCRVRtASEGDGG;SVAGSPLsPGPVRAP
72033	Eif4ebp2	4E-BP2	P70445	-1.52246	0.00308714	2.51044	45	TVAISDAAQLPQDYCTTPGGTLFST*TPGGTR	PGGTLFStTPGGTRI
72223	Eif4g1	eIF4G	Q6NZJ6	-1.47515	0.0028793	2.54071	460;453	KVSSAALASILSPAPPVAPSDTS*PAQEEEMEEDDDDEEGGEAESEK	PVAPSDTsPAQEEEM
4229	Irs2	IRS2	P81122	-1.46084	0.0516179	1.2872	1151	HSSETFSSTTTVTPVS*PSFAHNSKR	TTTVTPVsPSFAHNS
4165	Irs1	IRS1	P35569	-1.42904	0.173095	0.761717	968	IGPAPPGSAT*VCRPTRSVPNSR	PAPPGSAtVCRPTRS
4133	Irs1	IRS1	P35569	-1.36111	0.000175503	3.75571	498	YIPGANLGTS*PALPGDEAAGAADLDNR	PGANLGTsPALPGDE
4542	Irs2	IRS2	P81122	-1.35382	0.590194	0.229005	148	S*GEGGSGTTGGSCSASLPGVLGGSAGAAGCDDNYGLVTPATAVYR	DLVSEGRsGEGGSGT
4543	Irs2	IRS2	P81122	-1.35382	0.590194	0.229005	163	SGEGGSGTTGGSCSAS*LPGVLGGSAGAAGCDDNYGLVTPATAVYR	TGGSCSAsLPGVLGG
4139	Irs1	IRS1	P35569	-1.34874	0.000954443	3.02025	736, 761	LLPCTGDYMNMSPVGDS*NTSSPSECYYGPEDPQHKPVLSYYS*LPR	NMSPVGDsNTSSPSE;KPVLSYYsLPRSFKH
4149	Irs1	IRS1	P35569	-1.34874	0.000954443	3.02025	738, 758	LLPCTGDYMNMSPVGDSNT*SSPSECYYGPEDPQHKPVLS*YYSLPR	SPVGDSNtSSPSECY;PQHKPVLsYYSLPRS
4153	Irs1	IRS1	P35569	-1.34874	0.000954443	3.02025	739, 758	LLPCTGDYMNMSPVGDSNTS*SPSECYYGPEDPQHKPVLS*YYSLPR	PVGDSNTsSPSECYY;PQHKPVLsYYSLPRS
4156	Irs1	IRS1	P35569	-1.34874	0.000954443	3.02025	740, 758	LLPCTGDYMNMSPVGDSNTSS*PSECYYGPEDPQHKPVLS*YYSLPR	VGDSNTSsPSECYYG;PQHKPVLsYYSLPRS
58541	Larp1	LARP	Q6ZQ58	-1.34829	0.0759533	1.11945	626	ILIVTQT*PPYMR	KILIVTQtPPYMRRH
72037	Eif4ebp2	4E-BP2	P70445	-1.33389	0.00382439	2.41744	65	NS*PMAQTPPCHLPNIPGVTSPGALIEDSKVEVNNLNNLNNHDRK	FLLDRRNsPMAQTPP
13791	Dap	DAP	Q91XC8	-1.3104	0.11562	0.936965	50	DKDDQEWEST*SPPKPTVFISGVIAR	DDQEWEStSPPKPTV
4573	Irs2	IRS2	P81122	-1.29968	0.00461612	2.33572	764, 771	LLPNGDYLNM#SPS*EAGTAGT*PPDFSAALR	DYLNMSPsEAGTAGT;SEAGTAGtPPDFSAA
13796	Dap	DAP	Q91XC8	-1.27863	0.138691	0.857952	51	DKDDQEWESTS*PPKPTVFISGVIAR	DQEWESTsPPKPTVF
46993	Mtor	mTOR	Q9JLN9	-1.27832	0.000267494	3.57269	2449	TRTDSY*SAGQSVEILDGVELGEPAHK	SRTRTDSySAGQSVE
46996	Mtor	mTOR	Q9JLN9	-1.27832	0.000267494	3.57269	2450	TRTDSYS*AGQSVEILDGVELGEPAHK	RTRTDSYsAGQSVEI
4069	Irs1	IRS1	P35569	-1.27666	0.000203609	3.6912	731, 761	LLPCTGDYMNMS*PVGDSNTSSPSECYYGPEDPQHKPVLSYYS*LPR	TGDYMNMsPVGDSNT;KPVLSYYsLPRSFKH
4071	Irs1	IRS1	P35569	-1.27666	0.000203609	3.6912	731, 739	LLPCTGDYMNMS*PVGDSNTS*SPSECYYGPEDPQHKPVLSYYSLPR	TGDYMNMsPVGDSNT;PVGDSNTsSPSECYY
4073	Irs1	IRS1	P35569	-1.27666	0.000203609	3.6912	731, 759	LLPCTGDYMNMS*PVGDSNTSSPSECYYGPEDPQHKPVLSY*YSLPR	TGDYMNMsPVGDSNT;QHKPVLSyYSLPRSF
4135	Irs1	IRS1	P35569	-1.27666	0.000203609	3.6912	724, 727	LLPCT*GDY*MNMSPVGDSNTSSPSECYYGPEDPQHKPVLSYYSLPR	GGKLLPCtGDYMNMS;LLPCTGDyMNMSPVG
4382	Irs2	IRS2	P81122	-1.22767	0.124337	0.905399	66	GPGTGGDEASAAGGS*PPQPPRLEYYESEKK	EASAAGGsPPQPPRL
35510	Tbc1d4	AS160	Q8BYJ6	-1.20558	0.0883427	1.05383	673;673;673;672	AHGLRS*PLLR	GKAHGLRsPLLRQSS
4143	Irs1	IRS1	P35569	-1.19912	0.00990591	2.00411	736, 758	LLPCTGDYMNMSPVGDS*NTSSPSECYYGPEDPQHKPVLS*YYSLPR	NMSPVGDsNTSSPSE;PQHKPVLsYYSLPRS
4144	Irs1	IRS1	P35569	-1.19912	0.00990591	2.00411	736, 760	LLPCTGDYMNMSPVGDS*NTSSPSECYYGPEDPQHKPVLSYY*SLPR	NMSPVGDsNTSSPSE;HKPVLSYySLPRSFK
6438	Rptor	Raptor	Q8K4Q0	-1.17983	0.0215098	1.66736	863	ILDTSSLTQSAPAS*PTNK	LTQSAPAsPTNKGMH
64794	Flna	FLNA	Q8BTM8	-1.17973	0.0575505	1.23995	2599	AGNNMLLVGVHGPRT*PCEEILVK	VGVHGPRtPCEEILV
4373	Irs2	IRS2	P81122	-1.1781	0.076103	1.1186	628, 638	VAYNPYPEDY*GDIEIGSHKS*SSSNLGADDGYMPMTPGAALR	YNPYPEDyGDIEIGS;IEIGSHKsSSSNLGA
4558	Irs2	IRS2	P81122	-1.1781	0.076103	1.1186	638, 639	VAYNPYPEDYGDIEIGSHKS*S*SSNLGADDGYMPMTPGAALR	IEIGSHKsSSSNLGA;EIGSHKSsSSNLGAD
47608	Prkaa1	AMPKA1	Q5EG47	-1.171	0.223901	0.649945	184;173	IADFGLSNMMSDGEFLRTS*CGSPNYAAPEVISGR	DGEFLRTsCGSPNYA
47602	Prkaa1	AMPKA1	Q5EG47	-1.1591	0.176514	0.753221	183;172	IADFGLSNMMSDGEFLRT*SCGSPNYAAPEVISGR	SDGEFLRtSCGSPNY
4560	Irs2	IRS2	P81122	-1.12442	0.0862133	1.06443	640	VAYNPYPEDYGDIEIGSHKSSS*SNLGADDGYMPMTPGAALR	IGSHKSSsSNLGADD
4562	Irs2	IRS2	P81122	-1.12442	0.0862133	1.06443	641	VAYNPYPEDYGDIEIGSHKSSSS*NLGADDGYMPMTPGAALR	GSHKSSSsNLGADDG
4369	Irs2	IRS2	P81122	-1.12309	0.0295513	1.52942	616	LCPSFPASS*PK	CPSFPASsPKVAYNP
4556	Irs2	IRS2	P81122	-1.12309	0.0295513	1.52942	615	LCPSFPAS*SPK	LCPSFPAsSPKVAYN
25621	Mapt	Tau	P10637	-1.11956	0.00412377	2.38471	504, 509;201, 206;143, 148;143, 148;143, 148;121, 126	SRT*PSLPT*PPTREPK	TPGSRSRtPSLPTPP;SRTPSLPtPPTREPK
32430	Jmjd1c	TRIP8	Q69ZK6	-1.11694	0.0342846	1.4649	1817	LTPPESQS*PLHWLADLAEQK	LTPPESQsPLHWLAD
32442	Jmjd1c	TRIP8	Q69ZK6	-1.11694	0.0342846	1.4649	1815	LTPPES*QSPLHWLADLAEQK	SRLTPPEsQSPLHWL
4313	Irs2	IRS2	P81122	-1.10671	0.328396	0.483602	381, 388	TASEGDGGAAGGAGTAGGRPMS*VAGSPLS*PGPVR	TAGGRPMsVAGSPLS;SVAGSPLsPGPVRAP
12148	Akt1s1	PRAS40	Q9D1F4	-1.10557	0.120381	0.919442	203, 213	TEARS*SDEENGPPSS*PDLDR	EKRTEARsSDEENGP;EENGPPSsPDLDRIA
83184	Rragc	RRAGC	Q99K70	-1.10215	0.0318143	1.49738	94;94	MSPNETLFLES*TNK	NETLFLEsTNKIYKD
4590	Irs2	IRS2	P81122	-1.09634	0.0203082	1.69233	818	SYKAPCSCSGDNDQYVLMS*SPVGR	NDQYVLMsSPVGRIL
4592	Irs2	IRS2	P81122	-1.09634	0.0203082	1.69233	819	SYKAPCSCSGDNDQYVLMSS*PVGR	DQYVLMSsPVGRILE
6430	Rptor	Raptor	Q8K4Q0	-1.08556	0.056685	1.24653	857, 877	ILDTSSLT*QSAPASPTNKGMHMHQVGGS*PPASSTSSCSLTNDVAK	ILDTSSLtQSAPASP;HMHQVGGsPPASSTS
4041	Irs1	IRS1	P35569	-1.08511	0.0414112	1.38288	448	SVTPDSLGHT*PPARGEEELSNYICMGGK	TPDSLGHtPPARGEE
12164	Akt1s1	PRAS40	Q9D1F4	-1.08426	0.16649	0.778613	88	AATATRPPGPPPAPQPPS*PAPSPPPRPALAREDEEEDEDEPTETETSGER	PPAPQPPsPAPSPPP
12197	Akt1s1	PRAS40	Q9D1F4	-1.08426	0.16649	0.778613	92	AATATRPPGPPPAPQPPSPAPS*PPPRPALAREDEEEDEDEPTETETSGER	QPPSPAPsPPPRPAL
47003	Mtor	mTOR	Q9JLN9	-1.07648	0.00025297	3.59693	2478, 2481	AGTTVPES*IHS*FIGDGLVKPEALNKK	AGTTVPEsIHSFIGD;TVPESIHsFIGDGLV
41997	Lpin1	LPIN1	Q91ZP3	-1.05704	0.273819	0.562537	597;564	NAT*IKEESKPEQCLTGK	SWRGRNAtIKEESKP
47292	Pask	PASK	Q8CEE6	-1.05429	0.0061303	2.21252	19	CLSES*PPVQEGPAAQATFEPSKPLSIAHK	DWKCLSEsPPVQEGP
4253	Irs2	IRS2	P81122	-1.0056	0.0134061	1.8727	1266	GEQGSLAQSQPQPGDKNS*WSR	PQPGDKNsWSRTRSL
47640	Prkca	PKCA	P20444	-0.997917	0.0309292	1.50963	501	EHMMDGVTTRTFCGT*PDYIAPEIIAYQPYGK	TTRTFCGtPDYIAPE
58565	Larp1	LARP	Q6ZQ58	-0.976705	0.0112455	1.94902	743	LFGAPEPSTIARS*LPTTVPESPNYR	EPSTIARsLPTTVPE
47420	Pkn1	PKN1	P70268	-0.965419	0.0683154	1.16548	346;351	NLPETIPWS*PPPSVGASGTPESR	LPETIPWsPPPSVGA
41989	Lpin1	LPIN1	Q91ZP3	0.999654	0.0446006	1.35066	124;124	RNS*VDRIR	ESQLKRNsVDRIRCL
4548	Irs2	IRS2	P81122	1.00742	0.164851	0.782909	309	SQSSGSS*ATHPISVPGAR	KSQSSGSsATHPISV
4262	Irs2	IRS2	P81122	1.01767	0.0495734	1.30475	305	SKSQS*SGSSATHPISVPGAR	RPRSKSQsSGSSATH
38885	Igf1r	IGF1R	Q60751	1.02044	0.145486	0.837178	1372	ALPLPQSST*C	LPLPQSStCxxxxxx
4047	Irs1	IRS1	P35569	1.03047	0.224586	0.648617	522	THS*AGTSPTISHQK	RFRKRTHsAGTSPTI
4538	Irs2	IRS2	P81122	1.03798	0.175072	0.756782	1225	SSEGSSTLGGGDEPPTSPGQAQPLVAVPPVPQARPWNPGQPGALIGCPGGSS*SPMRR	IGCPGGSsSPMRRET
44767	Akt1	Akt1	P31750	1.04895	0.101311	0.994342	129	SGSPSDNS*GAEEM#EVSLAKPK	SGSPSDNsGAEEMEV
4234	Irs2	IRS2	P81122	1.05956	0.0573691	1.24132	1165	HNSAS*VENVSLR	SKRHNSAsVENVSLR
11904	Acin1	acinus	Q9JIX8	1.06666	0.139664	0.854917	166, 169, 189	EAAELEEAS*AES*EDEMTHPEGVASLLPPDFQS*SLNRPELELSTHSPR	AAELEEAsAESEDEM;LEEASAEsEDEMTHP;LLPPDFQsSLNRPEL
11906	Acin1	acinus	Q9JIX8	1.06666	0.139664	0.854917	166, 169, 190	EAAELEEAS*AES*EDEMTHPEGVASLLPPDFQSS*LNRPELELSTHSPR	AAELEEAsAESEDEM;LEEASAEsEDEMTHP;LPPDFQSsLNRPELE
11911	Acin1	acinus	Q9JIX8	1.06666	0.139664	0.854917	166, 174, 190	EAAELEEAS*AESEDEMT*HPEGVASLLPPDFQSS*LNRPELELSTHSPR	AAELEEAsAESEDEM;AESEDEMtHPEGVAS;LPPDFQSsLNRPELE
11923	Acin1	acinus	Q9JIX8	1.06666	0.139664	0.854917	169, 174, 200	EAAELEEASAES*EDEMT*HPEGVASLLPPDFQSSLNRPELELST*HSPR	LEEASAEsEDEMTHP;AESEDEMtHPEGVAS;RPELELStHSPRKSS
11924	Acin1	acinus	Q9JIX8	1.06666	0.139664	0.854917	169, 174, 202	EAAELEEASAES*EDEMT*HPEGVASLLPPDFQSSLNRPELELSTHS*PR	LEEASAEsEDEMTHP;AESEDEMtHPEGVAS;ELELSTHsPRKSSSF
12184	Akt1s1	PRAS40	Q9D1F4	1.0805	0.253792	0.595521	88, 92, 117	AATATRPPGPPPAPQPPS*PAPS*PPPRPALAREDEEEDEDEPTETETS*GER	PPAPQPPsPAPSPPP;QPPSPAPsPPPRPAL;EPTETETsGERLGGS
12191	Akt1s1	PRAS40	Q9D1F4	1.0805	0.253792	0.595521	88, 92, 112	AATATRPPGPPPAPQPPS*PAPS*PPPRPALAREDEEEDEDEPT*ETETSGER	PPAPQPPsPAPSPPP;QPPSPAPsPPPRPAL;EEDEDEPtETETSGE
12193	Akt1s1	PRAS40	Q9D1F4	1.0805	0.253792	0.595521	88, 92, 114	AATATRPPGPPPAPQPPS*PAPS*PPPRPALAREDEEEDEDEPTET*ETSGER	PPAPQPPsPAPSPPP;QPPSPAPsPPPRPAL;DEDEPTEtETSGERL
12194	Akt1s1	PRAS40	Q9D1F4	1.0805	0.253792	0.595521	88, 92, 116	AATATRPPGPPPAPQPPS*PAPS*PPPRPALAREDEEEDEDEPTETET*SGER	PPAPQPPsPAPSPPP;QPPSPAPsPPPRPAL;DEPTETEtSGERLGG
74748	Tp53	p53	P02340	1.08076	0.325352	0.487647	312	ALPTCTSAS*PPQKK	LPTCTSAsPPQKKKP
4190	Irs2	IRS2	P81122	1.08668	0.064455	1.19074	1137, 1151	RHS*SETFSSTTTVTPVS*PSFAHNSKR	QGGRRRHsSETFSST;TTTVTPVsPSFAHNS
4210	Irs2	IRS2	P81122	1.08668	0.064455	1.19074	1138, 1151	RHSS*ETFSSTTTVTPVS*PSFAHNSKR	GGRRRHSsETFSSTT;TTTVTPVsPSFAHNS
4098	Irs1	IRS1	P35569	1.09977	0.0275435	1.55998	1121, 1139	AGNTVPFGAGAAVGGS*GGGGGGGSEDVKRHSSAS*FENVWLRPGDLGGVSK	AGAAVGGsGGGGGGG;VKRHSSAsFENVWLR
4100	Irs1	IRS1	P35569	1.09977	0.0275435	1.55998	1121, 1129	AGNTVPFGAGAAVGGS*GGGGGGGS*EDVKRHSSASFENVWLRPGDLGGVSK	AGAAVGGsGGGGGGG;GGGGGGGsEDVKRHS
3928	Irs1	IRS1	P35569	1.11087	0.00358033	2.44608	306, 307, 318	SRTESITAT*S*PASMVGGKPGS*FR	RTESITAtSPASMVG;TESITATsPASMVGG;MVGGKPGsFRVRASS
46997	Mtor	mTOR	Q9JLN9	1.11973	0.012887	1.88985	2454	TRTDSYSAGQS*VEILDGVELGEPAHK	DSYSAGQsVEILDGV
4407	Irs2	IRS2	P81122	1.12863	0.0458303	1.33885	728	ASSPAESS*PEDSGYM#R	ASSPAESsPEDSGYM
3911	Irs1	IRS1	P35569	1.12936	0.0409613	1.38763	300	SRT*ESITATSPASMVGGKPGSFR	GLTRRSRtESITATS
4102	Irs1	IRS1	P35569	1.12936	0.0409613	1.38763	298	S*RTESITATSPASMVGGKPGSFR	QVGLTRRsRTESITA
3886	Irs1	IRS1	P35569	1.13801	0.0340159	1.46832	1099	RHSSET*FSAPTR	RRRHSSEtFSAPTRA
4398	Irs2	IRS2	P81122	1.1536	0.156128	0.806519	722	TFPVNGGGYKAS*SPAESSPEDSGYM#R	NGGGYKAsSPAESSP
4000	Irs1	IRS1	P35569	1.16956	0.0188976	1.72359	369	S*IPM#PSSR	PPLNHSRsIPMPSSR
3981	Irs1	IRS1	P35569	1.17237	0.138968	0.857086	340	ASSDGEGTM#SRPASVDGS*PVSPSTNR	RPASVDGsPVSPSTN
11986	Acin1	acinus	Q9JIX8	1.17371	0.11501	0.939265	389, 413, 417;349, 373, 377	SQS*PSPPPLPEDLEKAPVVLQPEQIVS*EEET*PPPLLTK	SLEEKSQsPSPPPLP;LQPEQIVsEEETPPP;QIVSEEEtPPPLLTK
11995	Acin1	acinus	Q9JIX8	1.17371	0.11501	0.939265	391, 413, 417;351, 373, 377	SQSPS*PPPLPEDLEKAPVVLQPEQIVS*EEET*PPPLLTK	EEKSQSPsPPPLPED;LQPEQIVsEEETPPP;QIVSEEEtPPPLLTK
69353	Tfeb	TFEB	Q9R210	1.19133	0.154192	0.811937	108, 113	FAAHVS*PAQGS*PKPAPAASPGVR	NKFAAHVsPAQGSPK;HVSPAQGsPKPAPAA
4602	Irs2	IRS2	P81122	1.19431	0.0163065	1.78764	938	LSPPAPPLLASAASSS*SLLSASSPASSLGSGTPGTSSDSR	LASAASSsSLLSASS
4603	Irs2	IRS2	P81122	1.19431	0.0163065	1.78764	942	LSPPAPPLLASAASSSSLLS*ASSPASSLGSGTPGTSSDSR	ASSSSLLsASSPASS
4605	Irs2	IRS2	P81122	1.19431	0.0163065	1.78764	945	LSPPAPPLLASAASSSSLLSASS*PASSLGSGTPGTSSDSR	SSLLSASsPASSLGS
4104	Irs1	IRS1	P35569	1.20323	5.89645e-05	4.22941	298, 318	S*RTESITATSPASMVGGKPGS*FR	QVGLTRRsRTESITA;MVGGKPGsFRVRASS
3914	Irs1	IRS1	P35569	1.28948	0.0190754	1.71953	300, 318	SRT*ESITATSPASM#VGGKPGS*FR	GLTRRSRtESITATS;MVGGKPGsFRVRASS
3929	Irs1	IRS1	P35569	1.28948	0.0190754	1.71953	306, 318	SRTESITAT*SPASM#VGGKPGS*FR	RTESITAtSPASMVG;MVGGKPGsFRVRASS
4114	Irs1	IRS1	P35569	1.28948	0.0190754	1.71953	304, 318	SRTESIT*ATSPASM#VGGKPGS*FR	RSRTESItATSPASM;MVGGKPGsFRVRASS
71628	Eif4ebp1	4E-BP1	Q60876	1.30816	0.129844	0.886578	100	TPPKDLPAIPGVTSPTSDEPPMQASQSQLPSS*PEDKRAGGEESQFEMDI	SQSQLPSsPEDKRAG
71874	Eif4ebp1	4E-BP1	Q60876	1.3105	0.00373608	2.42758	64	FLMECRNS*PVAK	FLMECRNsPVAKTPP
69372	Tfeb	TFEB	Q9R210	1.31619	0.105437	0.977007	188, 210	LDSVLGYINPEM#QMPNTLPLSSS*HLNVYSGDPQVTASMVGVTSSS*CPADLTQKR	NTLPLSSsHLNVYSG;MVGVTSSsCPADLTQ
69371	Tfeb	TFEB	Q9R210	1.31619	0.105437	0.977007	188, 207	LDSVLGYINPEM#QMPNTLPLSSS*HLNVYSGDPQVTASMVGVT*SSSCPADLTQKR	NTLPLSSsHLNVYSG;TASMVGVtSSSCPAD
72126	Eif4g1	eIF4G	Q6NZJ6	1.32469	0.0368439	1.43363	1187, 1196;1173, 1182	S*FSKEVEERS*RERPSQPEGLR	RTPATKRsFSKEVEE;SKEVEERsRERPSQP
72127	Eif4g1	eIF4G	Q6NZJ6	1.32469	0.0368439	1.43363	1187, 1201;1173, 1187	S*FSKEVEERSRERPS*QPEGLR	RTPATKRsFSKEVEE;ERSRERPsQPEGLRK
4439	Irs2	IRS2	P81122	1.33905	0.0768418	1.1144	911	SPGEY*INIDFGEAGTR	EPKSPGEyINIDFGE
48951	Ulk1	ULK1	O70405	1.40002	0.0596487	1.2244	543	SPRPGSSVPEHS*PR	GSSVPEHsPRTTGLG
4600	Irs2	IRS2	P81122	1.4556	0.208623	0.680637	936	LSPPAPPLLASAAS*SSSLLSASSPASSLGSGTPGTSSDSR	PLLASAAsSSSLLSA
4601	Irs2	IRS2	P81122	1.4556	0.208623	0.680637	937	LSPPAPPLLASAASS*SSLLSASSPASSLGSGTPGTSSDSR	LLASAASsSSLLSAS
4606	Irs2	IRS2	P81122	1.4556	0.208623	0.680637	948	LSPPAPPLLASAASSSSLLSASSPAS*SLGSGTPGTSSDSR	LSASSPAsSLGSGTP
41973	Lpin1	LPIN1	Q91ZP3	1.49058	0.204023	0.69032	261, 285	TPPHLAEGVLSSS*CPLQSCHFHASESPSGSRPSTPKS*DSELVSK	AEGVLSSsCPLQSCH;SRPSTPKsDSELVSK
41976	Lpin1	LPIN1	Q91ZP3	1.49058	0.204023	0.69032	261, 276	TPPHLAEGVLSSS*CPLQSCHFHASESPS*GSRPSTPKSDSELVSK	AEGVLSSsCPLQSCH;FHASESPsGSRPSTP
41977	Lpin1	LPIN1	Q91ZP3	1.49058	0.204023	0.69032	260, 287	TPPHLAEGVLSS*SCPLQSCHFHASESPSGSRPSTPKSDS*ELVSK	LAEGVLSsSCPLQSC;PSTPKSDsELVSKSA
41978	Lpin1	LPIN1	Q91ZP3	1.49058	0.204023	0.69032	260, 274	TPPHLAEGVLSS*SCPLQSCHFHASES*PSGSRPSTPKSDSELVSK	LAEGVLSsSCPLQSC;CHFHASEsPSGSRPS
41980	Lpin1	LPIN1	Q91ZP3	1.49058	0.204023	0.69032	260, 276	TPPHLAEGVLSS*SCPLQSCHFHASESPS*GSRPSTPKSDSELVSK	LAEGVLSsSCPLQSC;FHASESPsGSRPSTP
41981	Lpin1	LPIN1	Q91ZP3	1.49058	0.204023	0.69032	278, 282	TPPHLAEGVLSSSCPLQSCHFHASESPSGS*RPST*PKSDSELVSK	ASESPSGsRPSTPKS;PSGSRPStPKSDSEL
4442	Irs2	IRS2	P81122	1.54618	0.0144194	1.84105	911, 924	SPGEY*INIDFGEAGTRLS*PPAPPLLASAASSSSLLSASSPASSLGSGTPGTSSDSR	EPKSPGEyINIDFGE;GEAGTRLsPPAPPLL
4597	Irs2	IRS2	P81122	1.54618	0.0144194	1.84105	921, 924	SPGEYINIDFGEAGT*RLS*PPAPPLLASAASSSSLLSASSPASSLGSGTPGTSSDSR	IDFGEAGtRLSPPAP;GEAGTRLsPPAPPLL
3952	Irs1	IRS1	P35569	1.58379	0.0283024	1.54818	325, 336	ASS*DGEGTM#SRPAS*VDGSPVSPSTNR	SFRVRASsDGEGTMS;GTMSRPAsVDGSPVS
72130	Eif4g1	eIF4G	Q6NZJ6	1.58612	0.0003666	3.43581	1187;1173	S*FSKEVEER	RTPATKRsFSKEVEE
4115	Irs1	IRS1	P35569	1.68003	0.0507234	1.29479	324	VRAS*SDGEGTM#SRPASVDGSPVSPSTNR	GSFRVRAsSDGEGTM
71879	Eif4ebp1	4E-BP1	Q60876	1.69193	0.0770891	1.11301	64, 69	FLM#ECRNS*PVAKT*PPKDLPAIPGVTSPTSDEPPM#QASQSQLPSSPEDKR	FLMECRNsPVAKTPP;RNSPVAKtPPKDLPA
72121	Eif4g1	eIF4G	Q6NZJ6	1.72514	0.145567	0.836938	1184, 1189;1170, 1175	TPAT*KRSFS*KEVEER	DRARTPAtKRSFSKE;PATKRSFsKEVEERS
72124	Eif4g1	eIF4G	Q6NZJ6	1.72514	0.145567	0.836938	1187, 1189;1173, 1175	TPATKRS*FS*KEVEER	RTPATKRsFSKEVEE;PATKRSFsKEVEERS
4022	Irs1	IRS1	P35569	1.73977	0.0128005	1.89277	423	RSSASVSGSPSDGGFISS*DEYGSSPCDFR	SDGGFISsDEYGSSP
4016	Irs1	IRS1	P35569	1.73977	0.0128005	1.89277	414	RSSASVSGS*PSDGGFISSDEYGSSPCDFR	SSASVSGsPSDGGFI
4126	Irs1	IRS1	P35569	1.73977	0.0128005	1.89277	410	RSSAS*VSGSPSDGGFISSDEYGSSPCDFR	FPRRSSAsVSGSPSD
58594	Larp1	LARP	Q6ZQ58	2.00156	0.018243	1.7389	824	TAS*ISSSPSEGTPAVGSYGCTPQSLPK	EHRPRTAsISSSPSE
58601	Larp1	LARP	Q6ZQ58	2.00156	0.018243	1.7389	826	TASIS*SSPSEGTPAVGSYGCTPQSLPK	RPRTASIsSSPSEGT
58603	Larp1	LARP	Q6ZQ58	2.00156	0.018243	1.7389	828	TASISSS*PSEGTPAVGSYGCTPQSLPK	RTASISSsPSEGTPA
58608	Larp1	LARP	Q6ZQ58	2.00156	0.018243	1.7389	838	TASISSSPSEGTPAVGS*YGCTPQSLPK	EGTPAVGsYGCTPQS
71985	Eif4ebp1	4E-BP1	Q60876	2.03335	2.93078e-05	4.53302	93	TPPKDLPAIPGVTSPTSDEPPMQAS*QSQLPSSPEDKR	DEPPMQAsQSQLPSS
71988	Eif4ebp1	4E-BP1	Q60876	2.03335	2.93078e-05	4.53302	99	TPPKDLPAIPGVTSPTSDEPPMQASQSQLPS*SPEDKR	ASQSQLPsSPEDKRA
72116	Eif4g1	eIF4G	Q6NZJ6	2.05588	0.101772	0.992372	1147;1133	VVQRSS*LSR	RRVVQRSsLSRERGE
4432	Irs2	IRS2	P81122	2.10947	0.000426863	3.36971	907	LSLEGLQTLPSMQEYPLPTEPKS*PGEYINIDFGEAGTR	PLPTEPKsPGEYINI
4596	Irs2	IRS2	P81122	2.10947	0.000426863	3.36971	903	LSLEGLQTLPSMQEYPLPT*EPKSPGEYINIDFGEAGTR	MQEYPLPtEPKSPGE
71677	Eif4ebp1	4E-BP1	Q60876	2.13194	0.0039819	2.39991	34	VALGDGVQLPPGDYS*TTPGGTLFSTTPGGTR	QLPPGDYsTTPGGTL
4595	Irs2	IRS2	P81122	2.17001	0.000143293	3.84378	883, 907	AVRPT*RLSLEGLQTLPSMQEYPLPTEPKS*PGEYINIDFGEAGTR	RCRAVRPtRLSLEGL;PLPTEPKsPGEYINI
47714	Prkcg	PKCG	P63318	2.20588	0.0923634	1.0345	655	AAPALT*PPDRLVLASIDQADFQGFTYVNPDFVHPDAR	TRAAPALtPPDRLVL
83180	Rragc	RRAGC	Q99K70	2.21341	0.00273392	2.56321	393	ALAHNGT*PR	KALAHNGtPRNAIxx
4427	Irs2	IRS2	P81122	2.27569	3.74723e-05	4.42629	886, 907	AVRPTRLS*LEGLQTLPSMQEYPLPTEPKS*PGEYINIDFGEAGTR	AVRPTRLsLEGLQTL;PLPTEPKsPGEYINI
71998	Eif4ebp2	4E-BP2	P70445	3.74999	1.93046e-06	5.71434	36	TVAISDAAQLPQDYCT*TPGGTLFSTTPGGTR	QLPQDYCtTPGGTLF
71762	Eif4ebp1	4E-BP1	Q60876	3.89076	5.22427e-05	4.28197	36	VALGDGVQLPPGDYSTT*PGGTLFSTTPGGTR	PPGDYSTtPGGTLFS
71632	Eif4ebp1	4E-BP1	Q60876	3.89076	5.22427e-05	4.28197	33	VALGDGVQLPPGDY*STTPGGTLFSTTPGGTR	VQLPPGDySTTPGGT
71722	Eif4ebp1	4E-BP1	Q60876	3.89076	5.22427e-05	4.28197	35	VALGDGVQLPPGDYST*TPGGTLFSTTPGGTR	LPPGDYStTPGGTLF
72009	Eif4ebp2	4E-BP2	P70445	4.14383	1.82016e-07	6.73989	37	TVAISDAAQLPQDYCTT*PGGTLFSTTPGGTR	LPQDYCTtPGGTLFS
