# Supplementary material for: mTOR controls ependymal cell differentiation by targeting the alternative cell cycle and centrosomal proteins
Source: EMBO Rep. 2025 Apr 30;26(12):3075–105. doi: 10.1038/s44319-025-00460-2 (PMC12187940; doi:10.1038/s44319-025-00460-2)
Supplement: Supplementary file 5 — Dataset EV4 [file 44319_2025_460_MOESM5_ESM.xlsx]

## Sheet: Info
List of significantly regulated peptides
Accession	Uniprot accession id
Gene Name	Gene Name
Protein Name	Protein Name
Log2Av	Average log2 fold change
(-)LogP	Negative log (base 10) of the p-value
Change with P	Significantly regulated: -1 = Down regulated ; 1 = Upregulated
Site	Location of modification
Description	Description of protein
Peptide	Peptide sequence from mass spec
-7/+7 peptide	Upstream and downstream amino acid motif from location of modification

## Sheet: IMAC FC
Accession	Gene Name	Protein Name	Log2Av	(-)LogP	Change with FC	Site	Description	kD	Peptide	-7/+7 peptide
P70335;P70335-2	Rock1;Rock1	ROCK1;ROCK1 iso2	-5.20012	0.854466	-1	1322;1321	Rho-associated protein kinase 1	158.1	KIPKNPPS*GFVRASPR	KIPKNPPsGFVRASP
B2RS91	Rrn3	TIF1A	-4.38127	1.6797	-1	42	RNA polymerase I-specific transcription initiation factor RRN3	74.5	TGLSDMLALESDFFNS*PPKK	LESDFFNsPPKKTVR
F6XLV1	Crocc2	CROCC2	-4.10797	0.839208	-1	1343, 1349	Ciliary rootlet coiled-coil protein 2	186.5	NLLAS*PKRPHS*PTTGSSQTRPGR	QSRNLLAsPKRPHSP;ASPKRPHsPTTGSSQ
P62754	Rps6	S6	-4.07022	3.51279	-1	236, 240	40S ribosomal protein S6	28.7	LSS*LRAS*TSKSESSQK	AKRRRLSsLRASTSK;RLSSLRAsTSKSESS
P62754	Rps6	S6	-4.07022	3.51279	-1	241, 244	40S ribosomal protein S6	28.7	LSSLRAST*SKS*ESSQK	LSSLRAStSKSESSQ;LRASTSKsESSQKxx
P62754	Rps6	S6	-4.07022	3.51279	-1	241, 247	40S ribosomal protein S6	28.7	LSSLRAST*SKSESS*QK	LSSLRAStSKSESSQ;STSKSESsQKxxxxx
P62754	Rps6	S6	-4.07022	3.51279	-1	242, 247	40S ribosomal protein S6	28.7	LSSLRASTS*KSESS*QK	SSLRASTsKSESSQK;STSKSESsQKxxxxx
Q61990;Q61990-2	Pcbp2;Pcbp2	hnRNP E2;hnRNP E2 iso2	-3.99551	2.83273	-1	267;236	Poly(rC)-binding protein 2	38.2	LHQLAMQQSHFPMTHGNTGFSGIESS*SPEVK	GFSGIESsSPEVKGY
P52479;P52479-2	Usp10;Usp10	USP10;USP10 iso2	-3.99371	1.68404	-1	359;360	Ubiquitin carboxyl-terminal hydrolase 10	87	SWASLFHDSKPSASSPMAYVETKCS*PPVPSPLASEK	AYVETKCsPPVPSPL
P61460;P61460-2	Depdc5;Depdc5	DEPDC5;DEPDC5 iso2	-3.5359	1.21119	-1	579;579	GATOR complex protein DEPDC5	180.3	FHVGS*AESMLHVRPGGYTPQR	PGRFHVGsAESMLHV
Q8BSK8;Q8BSK8-2	Rps6kb1;Rps6kb1	p70S6K;p70S6K iso2	-3.48197	5.21239	-1	452;429	Ribosomal protein S6 kinase beta-1	59.1	TPVSPVKFS*PGDFWGR	PVSPVKFsPGDFWGR
P0C673	Igsf11	IGSF11	-3.37004	0.805834	-1	390	Immunoglobulin superfamily member 11	46	NNGSVS*RKPWPQHTHSYTVSQMTLER	PRNNGSVsRKPWPQH
Q8CHP5;Q8CHP5-2	Pym1;Pym1	WIBG;WIBG iso2	-3.33826	2.83978	-1	138;137	Partner of Y14 and mago	22.7	TLDKVSLGDTAQIPSALQGPQATPLAAS*DPSDSAATTEK	QATPLAAsDPSDSAA
Q7TMQ7	Wdr91	WDR91	-3.25533	2.62121	-1	253	WD repeat-containing protein 91	83.4	LGDSELALVCSQRPAS*LSQSPR	VCSQRPAsLSQSPRV
Q7TMQ7	Wdr91	WDR91	-3.25533	2.62121	-1	257	WD repeat-containing protein 91	83.4	LGDSELALVCSQRPASLSQS*PR	RPASLSQsPRVGFLS
Q8BSK8;Q8BSK8-2	Rps6kb1;Rps6kb1	p70S6K;p70S6K iso2	-3.2109	6.06758	-1	447, 452;424, 429	Ribosomal protein S6 kinase beta-1	59.1	TPVS*PVKFS*PGDFWGR	GSPRTPVsPVKFSPG;PVSPVKFsPGDFWGR
Q3ULZ2	Fhdc1	FHDC1	-3.20815	0.849813	-1	986	FH2 domain-containing protein 1	125.3	AS*FRKPSAKPLR	APLQPRAsFRKPSAK
E9Q7G0	Numa1	NuMA-1	-3.18926	1.13978	-1	1973, 1982	Nuclear mitotic apparatus protein 1	235.5	KRVS*SETHQGPGT*PESK	RQQRKRVsSETHQGP;ETHQGPGtPESKKAT
Q6P2L7;Q6P2L7-2	Golm2;Golm2	CASC4;CASC4 iso2	-3.08069	1.19983	-1	378, 388, 398;345, 355, 365	Protein GOLM2	49.4	LADY*NGDDGNVGEY*EADKQAELAY*NEEEDGDGGEEDVQDDEER	HGSKLADyNGDDGNV;DDGNVGEyEADKQAE;DKQAELAyNEEEDGD
P62754	Rps6	S6	-3.07972	3.79672	-1	235, 236, 240	40S ribosomal protein S6	28.7	RLS*S*LRAS*TSKSESSQK	IAKRRRLsSLRASTS;AKRRRLSsLRASTSK;RLSSLRAsTSKSESS
P62754	Rps6	S6	-3.07972	3.79672	-1	235, 236, 242	40S ribosomal protein S6	28.7	RLS*S*LRASTS*KSESSQK	IAKRRRLsSLRASTS;AKRRRLSsLRASTSK;SSLRASTsKSESSQK
Q3UCQ1;Q3UCQ1-2	Foxk2;Foxk2	FOXK2;FOXK2 iso2	-3.00685	6.20149	-1	360, 385, 389;360, 385, 389	Forkhead box protein K2	68.4	S*APASPNHAGVLSAHSSGAQTPESLS*REGS*PAPLEPEPGASQPK	LGPLSSRsAPASPNH;AQTPESLsREGSPAP;ESLSREGsPAPLEPE
Q07079	Igfbp5	IGFBP5	-2.93003	3.83234	-1	122	Insulin-like growth factor-binding protein 5	30.4	IERDSREHEEPT*TSEMAEETYSPK	SREHEEPtTSEMAEE
Q8C0M0;Q8C0M0-2;Q8C0M0-3	Wdr59;Wdr59;Wdr59	WDR59;WDR59 iso2;WDR59 iso3	-2.87896	1.1594	-1	840;822;841	GATOR complex protein WDR59	111.7	ETEHISSPWGESS*PEELR	SSPWGESsPEELRFG
Q01279	Egfr	EGFR	-2.87869	0.831767	-1	1110	Epidermal growth factor receptor	134.8	RPAGSVQNPVY*HNQPLHPAPGR	GSVQNPVyHNQPLHP
Q8VBX6;Q8VBX6-2;Q8VBX6-4	Mpdz;Mpdz;Mpdz	MPDZ;MPDZ iso2;MPDZ iso4	-2.85794	0.927437	-1	1806, 1812, 1815;1773, 1779, 1782;1808, 1814, 1817	Multiple PDZ domain protein	218.6	AAPFHSERRPSQSS*QVSESS*LSS*FTPPLSGINTSESLESNSKK	ERRPSQSsQVSESSL;SSQVSESsLSSFTPP;VSESSLSsFTPPLSG
Q8VBX6;Q8VBX6-2;Q8VBX6-4	Mpdz;Mpdz;Mpdz	MPDZ;MPDZ iso2;MPDZ iso4	-2.85794	0.927437	-1	1798, 1809, 1817;1765, 1776, 1784;1800, 1811, 1819	Multiple PDZ domain protein	218.6	AAPFHS*ERRPSQSSQVS*ESSLSSFT*PPLSGINTSESLESNSKK	VKAAPFHsERRPSQS;PSQSSQVsESSLSSF;ESSLSSFtPPLSGIN
Q6P4T0	Atg2a	ATG2A	-2.85544	8.96827	-1	1243	Autophagy-related protein 2 homolog A	210.8	LSES*PASLPSCLPVETALINQR	AGQKLSEsPASLPSC
Q6P4T0	Atg2a	ATG2A	-2.85544	8.96827	-1	1246	Autophagy-related protein 2 homolog A	210.8	LSESPAS*LPSCLPVETALINQR	KLSESPAsLPSCLPV
P81122	Irs2	IRS2	-2.84326	1.45026	-1	723, 728	Insulin receptor substrate 2	136.7	ASS*PAESS*PEDSGYMR	GGGYKASsPAESSPE;ASSPAESsPEDSGYM
Q80TE4;Q80TE4-2	Sipa1l2;Sipa1l2	SIPA1L2;SIPA1L2 iso2	-2.83571	0.922059	-1	1522;1522	Signal-induced proliferation-associated 1-like protein 2	189.3	SSILEQALPNDILFSTT*PPYHSTLPPR	NDILFSTtPPYHSTL
Q80TE4;Q80TE4-2	Sipa1l2;Sipa1l2	SIPA1L2;SIPA1L2 iso2	-2.83571	0.922059	-1	1521;1521	Signal-induced proliferation-associated 1-like protein 2	189.3	SSILEQALPNDILFST*TPPYHSTLPPR	PNDILFStTPPYHST
Q99LH9	Sh3bp5l	SH3BP5L	-2.77989	5.84499	-1	49	SH3 domain-binding protein 5-like	43.3	SEVVEDEGPRSPVAEEPGGSGSNSSETKLS*PR	NSSETKLsPREEEEL
P70445	Eif4ebp2	4E-BP2	-2.71138	4.36052	-1	65, 70	Eukaryotic translation initiation factor 4E-binding protein 2	12.9	RNS*PMAQT*PPCHLPNIPGVTSPGALIEDSKVEVNNLNNLNNHDRK	FLLDRRNsPMAQTPP;RNSPMAQtPPCHLPN
Q60722;Q60722-2;Q60722-3	Tcf4;Tcf4;Tcf4	TCF4;TCF4 iso2;TCF4 iso3	-2.69421	1.84787	-1	350;191;350	Transcription factor 4	71.6	ALASIYSPDHTNNSFSSNPSTPVGS*PPSLSAGTAVWSR	NPSTPVGsPPSLSAG
B2RQC6;B2RQC6-2	Cad;Cad	CAD;CAD iso2	-2.65359	3.12167	-1	1859;1859	CAD protein	243.1	IHRAS*DPGLPAEEPK	PPRIHRAsDPGLPAE
Q8BRK8	Prkaa2	AMPKA2	-2.64029	0.933585	-1	377	5'-AMP-activated protein kinase catalytic subunit alpha-2	62	MPPLIADS*PK	MPPLIADsPKARCPL
O54774	Ap3d1	AP3D1	-2.62866	2.3843	-1	825	AP-3 complex subunit delta-1	135	NAEAVKS*PEKEGVLGVEKK	RNAEAVKsPEKEGVL
P70398	Usp9x	USP9X	-2.61516	3.59053	-1	2443	Probable ubiquitin carboxyl-terminal hydrolase FAF-X	290.5	RPYTGNPQYTYNNWS*PPVQSNETSNGYFLER	QYTYNNWsPPVQSNE
Q6XUX1;Q6XUX1-2;Q6XUX1-3	Dstyk;Dstyk;Dstyk	DSTYK;DSTYK iso2;DSTYK iso3	-2.60729	2.17331	-1	314;314;305	Dual serine/threonine and tyrosine protein kinase	104.8	SPLYGQLVDLGYLSSS*HR	DLGYLSSsHRNCVPS
Q8VD65	Pik3r4	PIK3R4	-2.59971	0.795393	-1	905	Phosphoinositide 3-kinase regulatory subunit 4	152.5	SESSAGICVPLSTS*PQVSEAAHIPSK	ICVPLSTsPQVSEAA
Q8BIW1	Prune1	PRUNE	-2.57476	5.05283	-1	397, 415	Exopolyphosphatase PRUNE1	50.2	EQVDKDLDKASNSLIS*GLSQDEEDPPLPPTPMNS*LVDECPLDQGLPK	KASNSLIsGLSQDEE;LPPTPMNsLVDECPL
Q8BIW1	Prune1	PRUNE	-2.57476	5.05283	-1	411, 415	Exopolyphosphatase PRUNE1	50.2	EQVDKDLDKASNSLISGLSQDEEDPPLPPT*PMNS*LVDECPLDQGLPK	EDPPLPPtPMNSLVD;LPPTPMNsLVDECPL
P41778-2	Pbx1	PBX1 iso2	-2.56816	1.04608	-1	317, 337	Pre-B-cell leukemia transcription factor 1	38.4	TAVTATNVS*AHGSQANSPSTPNSAGGYPS*PCYQPDRR	AVTATNVsAHGSQAN;NSAGGYPsPCYQPDR
Q925T6	Grip1	GRIP1	-2.54664	2.28609	-1	406	Glutamate receptor-interacting protein 1	122	ALPPNSPPAMVPSS*SPTSMSAYSLSSLNMGTLPR	PPAMVPSsSPTSMSA
Q925T6	Grip1	GRIP1	-2.54664	2.28609	-1	407	Glutamate receptor-interacting protein 1	122	ALPPNSPPAMVPSSS*PTSMSAYSLSSLNMGTLPR	PAMVPSSsPTSMSAY
Q925T6	Grip1	GRIP1	-2.54664	2.28609	-1	410	Glutamate receptor-interacting protein 1	122	ALPPNSPPAMVPSSSPTS*MSAYSLSSLNMGTLPR	VPSSSPTsMSAYSLS
P13864;P13864-2	Dnmt1;Dnmt1	DNMT1;DNMT1 iso2	-2.54131	1.4905	-1	717;599	DNA (cytosine-5)-methyltransferase 1	183.1	EADDDEEADDDVSEMPS*PK	DDVSEMPsPKKLHQG
Q8CDA1;Q8CDA1-2;Q8CDA1-3	Inpp5f;Inpp5f;Inpp5f	INPP5F;INPP5F iso2;INPP5F iso3	-2.53498	0.862078	-1	1008;381;317	Phosphatidylinositide phosphatase SAC2	127.5	VSNEETQSEPMGQT*PPRPSQLNVSCSVAGPPFLSVEPVHSVLSQK	QSEPMGQtPPRPSQL
Q8CDA1;Q8CDA1-2;Q8CDA1-3	Inpp5f;Inpp5f;Inpp5f	INPP5F;INPP5F iso2;INPP5F iso3	-2.53498	0.862078	-1	1018;391;327	Phosphatidylinositide phosphatase SAC2	127.5	VSNEETQSEPMGQTPPRPSQLNVS*CSVAGPPFLSVEPVHSVLSQK	RPSQLNVsCSVAGPP
P58871	Tnks1bp1	TNKS1BP1	-2.5017	0.81572	-1	1406	182 kDa tankyrase-1-binding protein	181.7	ELGVGEISGPETQGEDSSS*PSFETPSEDTGMDTGEAPSLGASPSSCLTR	TQGEDSSsPSFETPS
P58871	Tnks1bp1	TNKS1BP1	-2.5017	0.81572	-1	1408	182 kDa tankyrase-1-binding protein	181.7	ELGVGEISGPETQGEDSSSPS*FETPSEDTGMDTGEAPSLGASPSSCLTR	GEDSSSPsFETPSED
P81122	Irs2	IRS2	-2.48591	1.48967	-1	999, 1014	Insulin receptor substrate 2	136.7	SGDTVGSMDGLLS*PEASSPYPPLPPRPS*TSPSSLQQPLPPAPGDLYR	GSMDGLLsPEASSPY;PPLPPRPsTSPSSLQ
P81122	Irs2	IRS2	-2.48591	1.48967	-1	1003, 1006	Insulin receptor substrate 2	136.7	SGDTVGSMDGLLSPEAS*SPY*PPLPPRPSTSPSSLQQPLPPAPGDLYR	GLLSPEAsSPYPPLP;SPEASSPyPPLPPRP
P81122	Irs2	IRS2	-2.48591	1.48967	-1	1003, 1014	Insulin receptor substrate 2	136.7	SGDTVGSMDGLLSPEAS*SPYPPLPPRPS*TSPSSLQQPLPPAPGDLYR	GLLSPEAsSPYPPLP;PPLPPRPsTSPSSLQ
P81122	Irs2	IRS2	-2.48591	1.48967	-1	1003, 1015	Insulin receptor substrate 2	136.7	SGDTVGSMDGLLSPEAS*SPYPPLPPRPST*SPSSLQQPLPPAPGDLYR	GLLSPEAsSPYPPLP;PLPPRPStSPSSLQQ
P81122	Irs2	IRS2	-2.48591	1.48967	-1	1003, 1016	Insulin receptor substrate 2	136.7	SGDTVGSMDGLLSPEAS*SPYPPLPPRPSTS*PSSLQQPLPPAPGDLYR	GLLSPEAsSPYPPLP;LPPRPSTsPSSLQQP
P81122	Irs2	IRS2	-2.48591	1.48967	-1	1003, 1019	Insulin receptor substrate 2	136.7	SGDTVGSMDGLLSPEAS*SPYPPLPPRPSTSPSS*LQQPLPPAPGDLYR	GLLSPEAsSPYPPLP;RPSTSPSsLQQPLPP
P81122	Irs2	IRS2	-2.48591	1.48967	-1	1004, 1019	Insulin receptor substrate 2	136.7	SGDTVGSMDGLLSPEASS*PYPPLPPRPSTSPSS*LQQPLPPAPGDLYR	LLSPEASsPYPPLPP;RPSTSPSsLQQPLPP
P81122	Irs2	IRS2	-2.48591	1.48967	-1	1006, 1015	Insulin receptor substrate 2	136.7	SGDTVGSMDGLLSPEASSPY*PPLPPRPST*SPSSLQQPLPPAPGDLYR	SPEASSPyPPLPPRP;PLPPRPStSPSSLQQ
P81122	Irs2	IRS2	-2.48591	1.48967	-1	1018, 1019	Insulin receptor substrate 2	136.7	SGDTVGSMDGLLSPEASSPYPPLPPRPSTSPS*S*LQQPLPPAPGDLYR	PRPSTSPsSLQQPLP;RPSTSPSsLQQPLPP
Q9DCP2	Slc38a3	SLC38A3	-2.47551	1.16052	-1	51	Sodium-coupled neutral amino acid transporter 3	55.6	GFLQKS*PSKEPHFTDFEGK	GKGFLQKsPSKEPHF
Q5SVR0-2;Q5SVR0	Tbc1d9b;Tbc1d9b	TBC1D9B iso2;TBC1D9B	-2.43662	3.09822	-1	464;464	TBC1 domain family member 9B	139.8	VFQKNS*PMEDLGAK	LKVFQKNsPMEDLGA
O08664	Bcl7c	Bcl-7C	-2.42309	5.09504	-1	114, 128	B-cell CLL/lymphoma 7 protein family member C	23.4	GAEPS*PGGTPQPSRPGSPT*GPPEVITEDTQPPQLGQERDPGGTPAGGTDEPPKLTK	LQKGAEPsPGGTPQP;PSRPGSPtGPPEVIT
O08664	Bcl7c	Bcl-7C	-2.42309	5.09504	-1	118, 128	B-cell CLL/lymphoma 7 protein family member C	23.4	GAEPSPGGT*PQPSRPGSPT*GPPEVITEDTQPPQLGQERDPGGTPAGGTDEPPKLTK	AEPSPGGtPQPSRPG;PSRPGSPtGPPEVIT
O08664	Bcl7c	Bcl-7C	-2.42309	5.09504	-1	122, 126	B-cell CLL/lymphoma 7 protein family member C	23.4	GAEPSPGGTPQPS*RPGS*PTGPPEVITEDTQPPQLGQERDPGGTPAGGTDEPPKLTK	PGGTPQPsRPGSPTG;PQPSRPGsPTGPPEV
O08664	Bcl7c	Bcl-7C	-2.42309	5.09504	-1	122, 128	B-cell CLL/lymphoma 7 protein family member C	23.4	GAEPSPGGTPQPS*RPGSPT*GPPEVITEDTQPPQLGQERDPGGTPAGGTDEPPKLTK	PGGTPQPsRPGSPTG;PSRPGSPtGPPEVIT
O08664	Bcl7c	Bcl-7C	-2.42309	5.09504	-1	126, 128	B-cell CLL/lymphoma 7 protein family member C	23.4	GAEPSPGGTPQPSRPGS*PT*GPPEVITEDTQPPQLGQERDPGGTPAGGTDEPPKLTK	PQPSRPGsPTGPPEV;PSRPGSPtGPPEVIT
Q8BWW4	Larp4	LARP4	-2.41101	1.1938	-1	644	La-related protein 4	79.7	SNAVSPT*RNEENGAPEKPVEKPHEKPETR	RSNAVSPtRNEENGA
Q05A36	Mex3c	RKHD2	-2.38813	2.25687	-1	313	RNA-binding E3 ubiquitin-protein ligase MEX3C	68.5	NGPALGGLSCS*PNLPGQTTVQVR	ALGGLSCsPNLPGQT
Q8BWW4	Larp4	LARP4	-2.37628	1.23282	-1	642	La-related protein 4	79.7	SNAVS*PTRNEENGAPEKPVEKPHEKPETR	ELRSNAVsPTRNEEN
Q9EP53;Q9EP53-2;Q9EP53-3	Tsc1;Tsc1;Tsc1	TSC1;TSC1 iso2;TSC1 iso3	-2.32288	4.45665	-1	1074;1073;1068	Hamartin	128.7	WEPALGEPSSSIPTTVGS*LPSSK	SIPTTVGsLPSSKSF
Q9EP53;Q9EP53-2;Q9EP53-3	Tsc1;Tsc1;Tsc1	TSC1;TSC1 iso2;TSC1 iso3	-2.32288	4.45665	-1	1071;1070;1065	Hamartin	128.7	WEPALGEPSSSIPTT*VGSLPSSK	PSSSIPTtVGSLPSS
Q3UTJ2;Q3UTJ2-2;Q3UTJ2-3;Q3UTJ2-4;Q3UTJ2-5;Q3UTJ2-6;Q3UTJ2-7	Sorbs2;Sorbs2;Sorbs2;Sorbs2;Sorbs2;Sorbs2;Sorbs2	ArgBP2;ArgBP2 iso2;ArgBP2 iso3;ArgBP2 iso4;ArgBP2 iso5;ArgBP2 iso6;ArgBP2 iso7	-2.31902	3.63856	-1	99, 109, 114;99, 109, 114;68, 78, 83;68, 78, 83;76, 86, 91;76, 86, 91;99, 109, 114	Sorbin and SH3 domain-containing protein 2	132.3	SPTQSQITINGNSGGAVS*PVSYYQRPFS*PSAYS*LPASLNSSIIMQHGR	GNSGGAVsPVSYYQR;SYYQRPFsPSAYSLP;PFSPSAYsLPASLNS
Q3UTJ2;Q3UTJ2-2;Q3UTJ2-3;Q3UTJ2-4;Q3UTJ2-5;Q3UTJ2-6;Q3UTJ2-7	Sorbs2;Sorbs2;Sorbs2;Sorbs2;Sorbs2;Sorbs2;Sorbs2	ArgBP2;ArgBP2 iso2;ArgBP2 iso3;ArgBP2 iso4;ArgBP2 iso5;ArgBP2 iso6;ArgBP2 iso7	-2.31902	3.63856	-1	111, 114, 118;111, 114, 118;80, 83, 87;80, 83, 87;88, 91, 95;88, 91, 95;111, 114, 118	Sorbin and SH3 domain-containing protein 2	132.3	SPTQSQITINGNSGGAVSPVSYYQRPFSPS*AYS*LPAS*LNSSIIMQHGR	YQRPFSPsAYSLPAS;PFSPSAYsLPASLNS;SAYSLPAsLNSSIIM
Q3UTJ2;Q3UTJ2-2;Q3UTJ2-3;Q3UTJ2-4;Q3UTJ2-5;Q3UTJ2-6;Q3UTJ2-7	Sorbs2;Sorbs2;Sorbs2;Sorbs2;Sorbs2;Sorbs2;Sorbs2	ArgBP2;ArgBP2 iso2;ArgBP2 iso3;ArgBP2 iso4;ArgBP2 iso5;ArgBP2 iso6;ArgBP2 iso7	-2.31902	3.63856	-1	89, 103, 104;89, 103, 104;58, 72, 73;58, 72, 73;66, 80, 81;66, 80, 81;89, 103, 104	Sorbin and SH3 domain-containing protein 2	132.3	SPTQSQIT*INGNSGGAVSPVSY*Y*QRPFSPSAYSLPASLNSSIIMQHGR	SPTQSQItINGNSGG;GAVSPVSyYQRPFSP;AVSPVSYyQRPFSPS
Q3UTJ2;Q3UTJ2-2;Q3UTJ2-3;Q3UTJ2-4;Q3UTJ2-5;Q3UTJ2-6;Q3UTJ2-7	Sorbs2;Sorbs2;Sorbs2;Sorbs2;Sorbs2;Sorbs2;Sorbs2	ArgBP2;ArgBP2 iso2;ArgBP2 iso3;ArgBP2 iso4;ArgBP2 iso5;ArgBP2 iso6;ArgBP2 iso7	-2.31902	3.63856	-1	89, 103, 114;89, 103, 114;58, 72, 83;58, 72, 83;66, 80, 91;66, 80, 91;89, 103, 114	Sorbin and SH3 domain-containing protein 2	132.3	SPTQSQIT*INGNSGGAVSPVSY*YQRPFSPSAYS*LPASLNSSIIMQHGR	SPTQSQItINGNSGG;GAVSPVSyYQRPFSP;PFSPSAYsLPASLNS
Q3UTJ2;Q3UTJ2-2;Q3UTJ2-3;Q3UTJ2-4;Q3UTJ2-5;Q3UTJ2-6;Q3UTJ2-7	Sorbs2;Sorbs2;Sorbs2;Sorbs2;Sorbs2;Sorbs2;Sorbs2	ArgBP2;ArgBP2 iso2;ArgBP2 iso3;ArgBP2 iso4;ArgBP2 iso5;ArgBP2 iso6;ArgBP2 iso7	-2.31902	3.63856	-1	94, 113, 114;94, 113, 114;63, 82, 83;63, 82, 83;71, 90, 91;71, 90, 91;94, 113, 114	Sorbin and SH3 domain-containing protein 2	132.3	SPTQSQITINGNS*GGAVSPVSYYQRPFSPSAY*S*LPASLNSSIIMQHGR	QITINGNsGGAVSPV;RPFSPSAySLPASLN;PFSPSAYsLPASLNS
A2AJT4	Pnisr	SRRP130	-2.26876	2.44233	-1	311, 313	Arginine/serine-rich protein PNISR	92.1	VTRS*PS*PAPQEEHSEPEMTEEEKEYQMMLLTK	SSGKVTRsPSPAPQE;GKVTRSPsPAPQEEH
P81122	Irs2	IRS2	-2.25806	1.27191	-1	1071	Insulin receptor substrate 2	136.7	LPPASAATSQGPTAGSSMSSEPGDNGDYTEMAFGVAAT*PPQPIVAPPKPEGAR	MAFGVAAtPPQPIVA
Q6P9Q6;Q6P9Q6-2	Fkbp15;Fkbp15	FKBP15;FKBP15 iso2	-2.22216	2.96756	-1	346;346	FK506-binding protein 15	132.9	SKSNSLS*EQLTVNSNPDTVK	RSKSNSLsEQLTVNS
P61460;P61460-2	Depdc5;Depdc5	DEPDC5;DEPDC5 iso2	-2.21901	2.98117	-1	821;821	GATOR complex protein DEPDC5	180.3	TQKPNTTVPPPLS*SSPLYSR	TTVPPPLsSSPLYSR
P61460;P61460-2	Depdc5;Depdc5	DEPDC5;DEPDC5 iso2	-2.21901	2.98117	-1	822;822	GATOR complex protein DEPDC5	180.3	TQKPNTTVPPPLSS*SPLYSR	TVPPPLSsSPLYSRG
P61460;P61460-2	Depdc5;Depdc5	DEPDC5;DEPDC5 iso2	-2.21901	2.98117	-1	823;823	GATOR complex protein DEPDC5	180.3	TQKPNTTVPPPLSSS*PLYSR	VPPPLSSsPLYSRGL
Q8CCN5;Q8CCN5-2	Bcas3;Bcas3	BCAS3;BCAS3 iso2	-2.19185	5.08526	-1	487;487	BCAS3 microtubule associated cell migration factor	101	CSPVPGLSS*SPSGSPLHGK	SPVPGLSsSPSGSPL
Q8CCN5;Q8CCN5-2	Bcas3;Bcas3	BCAS3;BCAS3 iso2	-2.19185	5.08526	-1	488;488	BCAS3 microtubule associated cell migration factor	101	CSPVPGLSSS*PSGSPLHGK	PVPGLSSsPSGSPLH
Q3UCQ1;Q3UCQ1-2	Foxk2;Foxk2	FOXK2;FOXK2 iso2	-2.18371	2.0075	-1	360;360	Forkhead box protein K2	68.4	S*APASPNHAGVLSAHSSGAQTPESLSR	LGPLSSRsAPASPNH
Q3UCQ1;Q3UCQ1-2	Foxk2;Foxk2	FOXK2;FOXK2 iso2	-2.18371	2.0075	-1	364;364	Forkhead box protein K2	68.4	SAPAS*PNHAGVLSAHSSGAQTPESLSR	SSRSAPAsPNHAGVL
E9Q5F9;E9Q5F9-2	Setd2;Setd2	SETD2;SETD2 iso2	-2.1641	1.38882	-1	1827;1827	Histone-lysine N-methyltransferase SETD2	285.5	AHT*PLNTPDPSAKPSTEMDTDTPKK	ENTSRAHtPLNTPDP
Q3UCQ1;Q3UCQ1-2	Foxk2;Foxk2	FOXK2;FOXK2 iso2	-2.13923	2.42057	-1	204;204	Forkhead box protein K2	68.4	EKQEAPESPVKPVQPHISPLTINIPDTMAHLISPLPSPTGTISAANSCPSS*PR	AANSCPSsPRGAGSS
P81122	Irs2	IRS2	-2.13131	2.22492	-1	758, 771	Insulin receptor substrate 2	136.7	LLPNGDY*LNMSPSEAGTAGT*PPDFSAALR	KLLPNGDyLNMSPSE;SEAGTAGtPPDFSAA
P81122	Irs2	IRS2	-2.13131	2.22492	-1	762, 764	Insulin receptor substrate 2	136.7	LLPNGDYLNMS*PS*EAGTAGTPPDFSAALR	NGDYLNMsPSEAGTA;DYLNMSPsEAGTAGT
Q80TY0	Fnbp1	FNBP1	-2.09658	4.46795	-1	346, 358	Formin-binding protein 1	71.3	LMSLLTSPHQPPPPPPAS*ASPSAVPNGPQS*PK	PPPPPPAsASPSAVP;AVPNGPQsPKQPKEP
Q80TY0	Fnbp1	FNBP1	-2.09658	4.46795	-1	348, 358	Formin-binding protein 1	71.3	LMSLLTSPHQPPPPPPASAS*PSAVPNGPQS*PK	PPPPASAsPSAVPNG;AVPNGPQsPKQPKEP
P81122	Irs2	IRS2	-2.04865	3.14341	-1	762, 771	Insulin receptor substrate 2	136.7	LLPNGDYLNMS*PSEAGTAGT*PPDFSAALR	NGDYLNMsPSEAGTA;SEAGTAGtPPDFSAA
P81122	Irs2	IRS2	-2.04865	3.14341	-1	768, 771	Insulin receptor substrate 2	136.7	LLPNGDYLNMSPSEAGT*AGT*PPDFSAALR	MSPSEAGtAGTPPDF;SEAGTAGtPPDFSAA
P62754	Rps6	S6	-2.00111	3.34233	-1	235, 240, 241	40S ribosomal protein S6	28.7	RLS*SLRAS*T*SKSESSQK	IAKRRRLsSLRASTS;RLSSLRAsTSKSESS;LSSLRAStSKSESSQ
P62754	Rps6	S6	-2.00111	3.34233	-1	235, 241, 242	40S ribosomal protein S6	28.7	RLS*SLRAST*S*KSESSQK	IAKRRRLsSLRASTS;LSSLRAStSKSESSQ;SSLRASTsKSESSQK
P62754	Rps6	S6	-2.00111	3.34233	-1	236, 240, 242	40S ribosomal protein S6	28.7	RLSS*LRAS*TS*KSESSQK	AKRRRLSsLRASTSK;RLSSLRAsTSKSESS;SSLRASTsKSESSQK
P62754	Rps6	S6	-2.00111	3.34233	-1	236, 240, 247	40S ribosomal protein S6	28.7	RLSS*LRAS*TSKSESS*QK	AKRRRLSsLRASTSK;RLSSLRAsTSKSESS;STSKSESsQKxxxxx
Q924A2;Q924A2-2	Cic;Cic	capicua;capicua iso2	-1.98743	0.825527	-1	1511;604	Protein capicua homolog	258	KRPES*VGSLEAPGPSVIAAPPSGGGNLLQTLVLPPSKEDR	FRRKRPEsVGSLEAP
P39447	Tjp1	ZO1	-1.97274	0.820639	-1	327	Tight junction protein ZO-1	194.6	SEPSDHST*QSPQQPSNGSLR	SEPSDHStQSPQQPS
P35569	Irs1	IRS1	-1.96405	0.850717	-1	300, 310	Insulin receptor substrate 1	130.6	SRT*ESITATSPAS*M#VGGKPGSFR	GLTRRSRtESITATS;ITATSPAsMVGGKPG
Q08874;Q08874-2;Q08874-3;Q08874-4;Q08874-5;Q08874-6;Q08874-7;Q08874-8;Q08874-9	Mitf;Mitf;Mitf;Mitf;Mitf;Mitf;Mitf;Mitf;Mitf	MITF;MITF iso2;MITF iso3;MITF iso4;MITF iso5;MITF iso6;MITF iso7;MITF iso8;MITF iso9	-1.96116	5.10945	-1	414;358;307;398;262;237;342;307;301	Microphthalmia-associated transcription factor	58.6	AHGLSLIPSTGLCS*PDLVNR	IPSTGLCsPDLVNRI
Q7TPS5;Q7TPS5-2;Q7TPS5-3	C2cd5;C2cd5;C2cd5	CDP138;CDP138 iso2;CDP138 iso3	-1.95777	0.843386	-1	817;808;619	C2 domain-containing protein 5	111.6	AS*TDNEELLQFPLELCSDSLPPHPFPAAK	EKSLQRAsTDNEELL
Q8BGD9	Eif4b	EIF4B	-1.95488	0.914859	-1	459	Eukaryotic translation initiation factor 4B	68.8	SLENETLNKEEDCHS*PTSKPPKPDQPLK	NKEEDCHsPTSKPPK
P63037	Dnaja1	DNAJA1	-1.94889	2.95729	-1	335	DnaJ homolog subfamily A member 1	44.8	VNFPENGFLS*PDKLSLLEK	FPENGFLsPDKLSLL
P26645	Marcks	MARCKS	-1.94639	2.22327	-1	26	Myristoylated alanine-rich C-kinase substrate	29.6	TAAKGEATAERPGEAAVAS*SPSKANGQENGHVK	PGEAAVAsSPSKANG
Q60823	Akt2	Akt2	-1.94093	1.54595	-1	126	RAC-beta serine/threonine-protein kinase	55.7	CGS*PSDSSTSEMMEVAVNK	AMDYKCGsPSDSSTS
P62754	Rps6	S6	-1.92451	1.08696	-1	236, 240, 244	40S ribosomal protein S6	28.7	LSS*LRAS*TSKS*ESSQK	AKRRRLSsLRASTSK;RLSSLRAsTSKSESS;LRASTSKsESSQKxx
Q99P72;Q99P72-3	Rtn4;Rtn4	Nogo;Nogo iso3	-1.9127	2.53022	-1	438;322	Reticulon-4	126.5	TPELVKDGS*RAYITCDSFSSATESTAANIFPVLEDHTSENKTDEK	PELVKDGsRAYITCD
P20357	Map2	MAP2	-1.91185	0.848944	-1	28	Microtubule-associated protein 2	199	APHWTSASLTEAAAHPHS*PEMKDQGGAGEGLSR	EAAAHPHsPEMKDQG
P20357	Map2	MAP2	-1.88657	0.811184	-1	1269	Microtubule-associated protein 2	199	SDTLQISDLLVS*ESREEFVETCPGELK	QISDLLVsESREEFV
Q6PDQ2	Chd4	CHD-4	-1.8847	1.80137	-1	508	Chromodomain-helicase-DNA-binding protein 4	217.6	WGQPPS*PTPVPRPPDADPNTPSPKPLEGRPER	WKWGQPPsPTPVPRP
Q61687	Atrx	ATRX	-1.87479	4.4674	-1	1978	Transcriptional regulator ATRX	278.4	TTSTSNPS*SPAPDWYKDFVTDTDAEVLEHSGK	TTSTSNPsSPAPDWY
Q61687	Atrx	ATRX	-1.87479	4.4674	-1	1979	Transcriptional regulator ATRX	278.4	TTSTSNPSS*PAPDWYKDFVTDTDAEVLEHSGK	TSTSNPSsPAPDWYK
G3X9J0	Sipa1l3	SIPA1L3	-1.86451	2.35684	-1	1434	Signal-induced proliferation-associated 1-like protein 3	194.9	TASAETPRPSQLSQCSPFQLSTS*VPK	SPFQLSTsVPKSFFS
Q6NZM9;Q6NZM9-2	Hdac4;Hdac4	HDAC4;HDAC4 iso2	-1.8612	1.66676	-1	397;226	Histone deacetylase 4	118.5	ILFPGTHLTPYLST*SPLER	HLTPYLStSPLERDG
Q6NZM9;Q6NZM9-2	Hdac4;Hdac4	HDAC4;HDAC4 iso2	-1.8612	1.66676	-1	398;227	Histone deacetylase 4	118.5	ILFPGTHLTPYLSTS*PLER	LTPYLSTsPLERDGA
Q6PDH0;Q6PDH0-2	Phldb1;Phldb1	PHLDB1;PHLDB1 iso2	-1.85762	2.81031	-1	1007, 1009;1063, 1065	Pleckstrin homology-like domain family B member 1	150	SGPLPSSSGSSSSSSQLSVATLGRS*PS*PK	SVATLGRsPSPKSAL;ATLGRSPsPKSALLA
Q6PDH0;Q6PDH0-2	Phldb1;Phldb1	PHLDB1;PHLDB1 iso2	-1.85762	2.81031	-1	1003, 1009;1059, 1065	Pleckstrin homology-like domain family B member 1	150	SGPLPSSSGSSSSSSQLSVAT*LGRSPS*PK	SSQLSVAtLGRSPSP;ATLGRSPsPKSALLA
Q6PDH0;Q6PDH0-2	Phldb1;Phldb1	PHLDB1;PHLDB1 iso2	-1.85762	2.81031	-1	994, 1009;1050, 1065	Pleckstrin homology-like domain family B member 1	150	SGPLPSSSGSSS*SSSQLSVATLGRSPS*PK	PSSSGSSsSSSQLSV;ATLGRSPsPKSALLA
P70445	Eif4ebp2	4E-BP2	-1.84659	3.4096	-1	46	Eukaryotic translation initiation factor 4E-binding protein 2	12.9	TVAISDAAQLPQDYCTTPGGTLFSTT*PGGTR	GGTLFSTtPGGTRII
A2AR50;A2AR50-2;A2AR50-3	Ralgps1;Ralgps1;Ralgps1	RALGPS1;RALGPS1 iso2;RALGPS1 iso3	-1.84423	2.77045	-1	440;352;370	Ras-specific guanine nucleotide-releasing factor RalGPS1	65.4	TRS*CVYSPTSPCTCTVGSSATVPTMEGPLRR	RNSPRTRsCVYSPTS
Q9ES28;Q9ES28-2;Q9ES28-3;Q9ES28-4;Q9ES28-5;Q9ES28-6;Q9ES28-7;Q9ES28-8	Arhgef7;Arhgef7;Arhgef7;Arhgef7;Arhgef7;Arhgef7;Arhgef7;Arhgef7	ARHGEF7;ARHGEF7 iso2;ARHGEF7 iso3;ARHGEF7 iso4;ARHGEF7 iso5;ARHGEF7 iso6;ARHGEF7 iso7;ARHGEF7 iso8	-1.78972	3.47393	-1	236;236;236;184;236;184;184;79	Rho guanine nucleotide exchange factor 7	97	SGTLKS*PPKGFDTTAINK	PKSGTLKsPPKGFDT
Q8JZP9	Gas2l1	GAS2L1	-1.77095	0.79896	-1	489	GAS2-like protein 1	72.4	ALSPAAPRPS*RGPSPGPELAATPASIFR	SPAAPRPsRGPSPGP
P59759	Mrtfb	MKL2	-1.77003	1.785	-1	839	Myocardin-related transcription factor B	117.5	TAPLAPLQNGPSLASKPSS*PPPPQQFVVQHSLFATPITK	SLASKPSsPPPPQQF
P59759	Mrtfb	MKL2	-1.77003	1.785	-1	838	Myocardin-related transcription factor B	117.5	TAPLAPLQNGPSLASKPS*SPPPPQQFVVQHSLFATPITK	PSLASKPsSPPPPQQ
Q9D1F4	Akt1s1	PRAS40	-1.76063	3.22903	-1	213	Proline-rich AKT1 substrate 1	27.5	SSDEENGPPSS*PDLDRIAASMR	EENGPPSsPDLDRIA
Q6PB70	Ano8	ANO8	-1.74826	0.981609	-1	997	Anoctamin-8	119	LPAFLS*LR	TRLPAFLsLRFLKAP
Q9EPK5;Q9EPK5-2	Wwtr1;Wwtr1	TAZ;TAZ iso2	-1.73596	0.863795	-1	185;242	WW domain-containing transcription regulator protein 1	43.6	SMAVS*QPNLAMNHQHQQVVATSLSPQNHPTQNQPTGLMSVPNALTTQQQQQQK	PQRSMAVsQPNLAMN
Q9EPK5;Q9EPK5-2	Wwtr1;Wwtr1	TAZ;TAZ iso2	-1.73596	0.863795	-1	201;258	WW domain-containing transcription regulator protein 1	43.6	SMAVSQPNLAMNHQHQQVVAT*SLSPQNHPTQNQPTGLMSVPNALTTQQQQQQK	QHQQVVAtSLSPQNH
Q9EPK5;Q9EPK5-2	Wwtr1;Wwtr1	TAZ;TAZ iso2	-1.73596	0.863795	-1	202;259	WW domain-containing transcription regulator protein 1	43.6	SMAVSQPNLAMNHQHQQVVATS*LSPQNHPTQNQPTGLMSVPNALTTQQQQQQK	HQQVVATsLSPQNHP
Q60598	Cttn	Cortactin	-1.71961	1.20494	-1	417	Src substrate cortactin	61.2	KQTPPASPSPQPIEDRPPS*SPIYEDAAPFKAEPSYR	PIEDRPPsSPIYEDA
Q6IR34;Q6IR34-2;Q6IR34-3;Q6IR34-5	Gpsm1;Gpsm1;Gpsm1;Gpsm1	GPSM1;GPSM1 iso2;GPSM1 iso3;GPSM1 iso5	-1.71013	2.36685	-1	543;483;520;575	G-protein-signaling modulator 1	74.3	AAQSSVTAS*PQTEEFFDLIASSQSR	AQSSVTAsPQTEEFF
Q8K1H1	Tdrd7	TDRD7	-1.70952	0.80866	-1	881	Tudor domain-containing protein 7	122.1	SVLDHT*SSFSLEELPPPVHLSR	KKSVLDHtSSFSLEE
Q8K1H1	Tdrd7	TDRD7	-1.70952	0.80866	-1	882	Tudor domain-containing protein 7	122.1	SVLDHTS*SFSLEELPPPVHLSR	KSVLDHTsSFSLEEL
Q3TAA7	Stk11ip	STK11IP	-1.7073	2.22443	-1	456, 477	Serine/threonine-protein kinase 11-interacting protein	117.9	TPALST*PPLDVQNLETVCSPPAIEDDT*KESPEKVSEEGR	TKTPALStPPLDVQN;PPAIEDDtKESPEKV
P63028	Tpt1	TPT1	-1.69445	2.45308	-1	46	Translationally-controlled tumor protein	19.4	TEGAIDDS*LIGGNASAEGPEGEGTESTVVTGVDIVMNHHLQETSFTK	TEGAIDDsLIGGNAS
P16546;P16546-2	Sptan1;Sptan1	SPTAN1;SPTAN1 iso2	-1.6726	3.1602	-1	1031;1031	Spectrin alpha chain, non-erythrocytic 1	284.4	KLDPAQSAS*RENLLEEQGSIALR	LDPAQSAsRENLLEE
Q9EP53;Q9EP53-2;Q9EP53-3;Q9EP53-4	Tsc1;Tsc1;Tsc1;Tsc1	TSC1;TSC1 iso2;TSC1 iso3;TSC1 iso4	-1.66887	1.45149	-1	1038;1037;1032;1037	Hamartin	128.7	VTGGSSSS*SSELSTPEKPPSQR	VTGGSSSsSSELSTP
Q9JMH9;Q9JMH9-1;Q9JMH9-2;Q9JMH9-4;Q9JMH9-5;Q9JMH9-6;Q9JMH9-7	Myo18a;Myo18a;Myo18a;Myo18a;Myo18a;Myo18a;Myo18a	MYO18A;MYO18A iso1;MYO18A iso2;MYO18A iso4;MYO18A iso5;MYO18A iso6;MYO18A iso7	-1.66681	0.947187	-1	2016;2001;1685;1964;1670;2028;1682	Unconventional myosin-XVIIIa	232.6	SSSPTSHWKPLAPDPS*DDEHDPVDSISRPR	KPLAPDPsDDEHDPV
Q9D3S3;Q9D3S3-3	Snx29;Snx29	SNX29;SNX29 iso3	-1.66069	2.41174	-1	447;105	Sorting nexin-29	91.3	EASS*PGQGSPLSSLLPSASVPESMTVHELR	LRYREASsPGQGSPL
P70182;P70182-2;P70182-3	Pip5k1a;Pip5k1a;Pip5k1a	PIP5K1A;PIP5K1A iso2;PIP5K1A iso3	-1.66001	0.857957	-1	34;35;35	Phosphatidylinositol 4-phosphate 5-kinase type-1 alpha	60.4	RAT*VSEGPSASVMPVKK	ASGIKRAtVSEGPSA
Q8K1H7	Tcp11l2	TCP11L2	-1.65464	0.805855	-1	50, 54	T-complex protein 11-like protein 2	57.9	SSS*PAST*SPPRGLMFDDVMAAAK	DSSSKSSsPASTSPP;KSSSPAStSPPRGLM
Q8K1H7	Tcp11l2	TCP11L2	-1.65464	0.805855	-1	50, 55	T-complex protein 11-like protein 2	57.9	SSS*PASTS*PPRGLMFDDVMAAAK	DSSSKSSsPASTSPP;SSSPASTsPPRGLMF
Q03173;Q03173-4;Q03173-5	Enah;Enah;Enah	Mena;Mena iso4;Mena iso5	-1.64543	0.861126	-1	383;364;368	Protein enabled homolog	85.8	SCAWPTSNFSPLPPS*PPIMISSPPGK	NFSPLPPsPPIMISS
P35569	Irs1	IRS1	-1.64125	3.33434	-1	736, 738, 758	Insulin receptor substrate 1	130.6	LLPCTGDYMNMSPVGDS*NT*SSPSECYYGPEDPQHKPVLS*YYSLPR	NMSPVGDsNTSSPSE;SPVGDSNtSSPSECY;PQHKPVLsYYSLPRS
P35569	Irs1	IRS1	-1.64125	3.33434	-1	736, 740, 758	Insulin receptor substrate 1	130.6	LLPCTGDYMNMSPVGDS*NTSS*PSECYYGPEDPQHKPVLS*YYSLPR	NMSPVGDsNTSSPSE;VGDSNTSsPSECYYG;PQHKPVLsYYSLPRS
P35569	Irs1	IRS1	-1.64125	3.33434	-1	738, 739, 758	Insulin receptor substrate 1	130.6	LLPCTGDYMNMSPVGDSNT*S*SPSECYYGPEDPQHKPVLS*YYSLPR	SPVGDSNtSSPSECY;PVGDSNTsSPSECYY;PQHKPVLsYYSLPRS
P35569	Irs1	IRS1	-1.64125	3.33434	-1	739, 740, 758	Insulin receptor substrate 1	130.6	LLPCTGDYMNMSPVGDSNTS*S*PSECYYGPEDPQHKPVLS*YYSLPR	PVGDSNTsSPSECYY;VGDSNTSsPSECYYG;PQHKPVLsYYSLPRS
Q9CYZ2	Tpd52l2	TPD52L2	-1.64108	0.861847	-1	209	Tumor protein D54	24	VVGGRENGSDNLPPSPGS*GDQTLPDHAPF	NLPPSPGsGDQTLPD
P81122	Irs2	IRS2	-1.62992	1.45675	-1	635	Insulin receptor substrate 2	136.7	VAYNPYPEDYGDIEIGS*HK	YGDIEIGsHKSSSSN
Q91YL3	Uckl1	UCKL1	-1.62849	3.07471	-1	63	Uridine-cytidine kinase-like 1	60.8	TTS*QCKSEPPLLR	SPRKRTTsQCKSEPP
Q9JLN9	Mtor	mTOR	-1.61783	2.64184	-1	2448	Serine/threonine-protein kinase mTOR	288.6	TDS*YSAGQSVEILDGVELGEPAHK	RSRTRTDsYSAGQSV
Q60598	Cttn	Cortactin	-1.61607	1.15289	-1	418	Src substrate cortactin	61.2	KQTPPASPSPQPIEDRPPSS*PIYEDAAPFKAEPSYR	IEDRPPSsPIYEDAA
Q6GYP7;Q6GYP7-2;Q6GYP7-4;Q6GYP7-6	Ralgapa1;Ralgapa1;Ralgapa1;Ralgapa1	RALGAPA1;RALGAPA1 iso2;RALGAPA1 iso4;RALGAPA1 iso6	-1.5952	0.810446	-1	710;710;710;155	Ral GTPase-activating protein subunit alpha-1	229.2	GVGHEFQKVS*VDKSFSR	GHEFQKVsVDKSFSR
Q6NSQ7	Ltv1	LTV1	-1.59335	1.73251	-1	17	Protein LTV1 homolog	54	AVS*FHLVHR	IEKKKAVsFHLVHRS
Q6NZJ6;Q6NZJ6-2	Eif4g1;Eif4g1	eIF4G;eIF4G iso2	-1.59033	3.20996	-1	1196;1182	Eukaryotic translation initiation factor 4 gamma 1	176	EVEERS*RERPSQPEGLR	SKEVEERsRERPSQP
Q7TPM1	Prrc2b	BAT2L	-1.57781	0.8522	-1	555	Protein PRRC2B	160.8	ANETPKPVEKEVPRS*PGIEK	VEKEVPRsPGIEKVS
Q69ZK0	Prex1	PREX1	-1.57214	1.89159	-1	1118	Phosphatidylinositol 3,4,5-trisphosphate-dependent Rac exchanger 1 protein	184.8	LLSTITEPTSAAPAPCDPSLVEETSSS*PPVSEESEVDRTDHSGIK	LVEETSSsPPVSEES
Q7TPS5;Q7TPS5-2;Q7TPS5-3	C2cd5;C2cd5;C2cd5	CDP138;CDP138 iso2;CDP138 iso3	-1.56661	2.5539	-1	323;314;125	C2 domain-containing protein 5	111.6	TGMGSGS*AGKEGGPFK	KTGMGSGsAGKEGGP
Q64701	Rbl1	Rb-like 1	-1.56375	1.77323	-1	983, 992	Retinoblastoma-like protein 1	119.4	RISQQHSLYVS*PHKNGAGLT*PR	QQHSLYVsPHKNGAG;HKNGAGLtPRSALLY
Q9CZX7	Pip4p2	TMEM55A	-1.56208	0.80523	-1	134	Type 2 phosphatidylinositol 4,5-bisphosphate 4-phosphatase	28	IINLGPVMLIS*EEQPAQPALPIQPEGTR	LGPVMLIsEEQPAQP
Q62245	Sos1	SOS1	-1.55744	0.986342	-1	1164	Son of sevenless homolog 1	150.8	HLDS*PPAIPPRQPTSK	IMSKHLDsPPAIPPR
Q62523	Zyx	Zyxin	-1.557	0.856551	-1	297	Zyxin	60.5	MVPPDAPSSVS*TGSPQPPSFTYAQQK	PDAPSSVsTGSPQPP
Q3TN34	Micall2	MICALL2	-1.55503	0.932975	-1	655	MICAL-like protein 2	108.2	LEPSAPVNVGNTAVFLQAGKKS*PSISPR	FLQAGKKsPSISPRV
Q8VDN2	Atp1a1	ATP1A1	-1.5516	1.08174	-1	16	Sodium/potassium-transporting ATPase subunit alpha-1	112.9	DKYEPAAVS*EHGDKKGK	KYEPAAVsEHGDKKG
Q64512	Ptpn13	PTPN13	-1.54902	1.30097	-1	1067	Tyrosine-protein phosphatase non-receptor type 13	270.2	SSSQVPFKDNDT*LHKR	VPFKDNDtLHKRWSI
Q6PEV3	Wipf2	WIRE	-1.54508	1.09895	-1	235	WAS/WASL-interacting protein family member 2	46.3	EGHPAPPPVKPPPS*PVNIR	PPVKPPPsPVNIRTG
Q8VD63	Tspyl4	TSPYL4	-1.54384	0.842538	-1	116	Testis-specific Y-encoded-like protein 4	44.8	GGDAPSAPVAADDSSKNGCQLEGPHS*PAKPK	CQLEGPHsPAKPKAL
Q80V24	Vgll4	VGLL4	-1.53563	1.26661	-1	88	Transcription cofactor vestigial-like protein 4	31	IFS*PHLNK	SKMSRIFsPHLNKTV
Q9DA75	Mfsd2a	MFSD2	-1.53422	1.13505	-1	523, 527	Sodium-dependent lysophosphatidylcholine symporter 1	58.9	ALQALREEASSSGCS*DTDS*TELASIL	EASSSGCsDTDSTEL;SGCSDTDsTELASIL
Q9DA75	Mfsd2a	MFSD2	-1.53422	1.13505	-1	525, 527	Sodium-dependent lysophosphatidylcholine symporter 1	58.9	ALQALREEASSSGCSDT*DS*TELASIL	SSSGCSDtDSTELAS;SGCSDTDsTELASIL
Q9DA75	Mfsd2a	MFSD2	-1.53422	1.13505	-1	525, 528	Sodium-dependent lysophosphatidylcholine symporter 1	58.9	ALQALREEASSSGCSDT*DST*ELASIL	SSSGCSDtDSTELAS;GCSDTDStELASILx
Q9DA75	Mfsd2a	MFSD2	-1.53422	1.13505	-1	525, 532	Sodium-dependent lysophosphatidylcholine symporter 1	58.9	ALQALREEASSSGCSDT*DSTELAS*IL	SSSGCSDtDSTELAS;TDSTELAsILxxxxx
Q9DA75	Mfsd2a	MFSD2	-1.53422	1.13505	-1	527, 528	Sodium-dependent lysophosphatidylcholine symporter 1	58.9	ALQALREEASSSGCSDTDS*T*ELASIL	SGCSDTDsTELASIL;GCSDTDStELASILx
Q9DA75	Mfsd2a	MFSD2	-1.53422	1.13505	-1	527, 532	Sodium-dependent lysophosphatidylcholine symporter 1	58.9	ALQALREEASSSGCSDTDS*TELAS*IL	SGCSDTDsTELASIL;TDSTELAsILxxxxx
Q67FY2;Q67FY2-2	Bcl9l;Bcl9l	Bcl-9L;Bcl-9L iso2	-1.53407	1.02702	-1	1383;1346	B-cell CLL/lymphoma 9-like protein	156.6	GLS*MSMCHPGQMSLLGR	QGVQRGLsMSMCHPG
Q8BXA1	Golim4	GOLPH4	-1.52976	0.838461	-1	540, 546	Golgi integral membrane protein 4	76.7	AAVEDINPADDPNNQGEDEFEEAEQVREENLPEES*EEQKQS*EAK	EENLPEEsEEQKQSE;ESEEQKQsEAKQGNV
Q9ER74	Sall1	SALL1	-1.52854	2.57427	-1	852	Sal-like protein 1	140.1	SADASQDSLSS*SPLPLEMSSIAALENQMK	ASQDSLSsSPLPLEM
Q5SSZ5;Q5SSZ5-2	Tns3;Tns3	tensin 3;tensin 3 iso2	-1.52656	3.36062	-1	1117;227	Tensin-3	155.5	SLGSVSPSSSGFS*SPHSGSTMSIPFPNVLPDFCKPSEVASPLPDSPNDKLVIVK	SPSSSGFsSPHSGST
Q5SSZ5;Q5SSZ5-2	Tns3;Tns3	tensin 3;tensin 3 iso2	-1.52656	3.36062	-1	1118;228	Tensin-3	155.5	SLGSVSPSSSGFSS*PHSGSTMSIPFPNVLPDFCKPSEVASPLPDSPNDKLVIVK	PSSSGFSsPHSGSTM
Q5SSZ5;Q5SSZ5-2	Tns3;Tns3	tensin 3;tensin 3 iso2	-1.52656	3.36062	-1	1121;231	Tensin-3	155.5	SLGSVSPSSSGFSSPHS*GSTMSIPFPNVLPDFCKPSEVASPLPDSPNDKLVIVK	SGFSSPHsGSTMSIP
P70459	Erf	ERF	-1.52562	0.896304	-1	185, 190	ETS domain-containing transcription factor ERF	59	RLGRGS*VSDCS*DGTSELEEPLGEDPR	ARRLGRGsVSDCSDG;RGSVSDCsDGTSELE
P70459	Erf	ERF	-1.52562	0.896304	-1	187, 190	ETS domain-containing transcription factor ERF	59	RLGRGSVS*DCS*DGTSELEEPLGEDPR	RLGRGSVsDCSDGTS;RGSVSDCsDGTSELE
P97825	Jpt1	HN1	-1.52374	4.332	-1	54	Jupiter microtubule associated homolog 1	16.1	MASNIFGT*PEENPPSWAK	MASNIFGtPEENPPS
P70445	Eif4ebp2	4E-BP2	-1.52246	2.51044	-1	45	Eukaryotic translation initiation factor 4E-binding protein 2	12.9	TVAISDAAQLPQDYCTTPGGTLFST*TPGGTR	PGGTLFStTPGGTRI
Q9QZS3;Q9QZS3-2;Q9QZS3-3;Q9QZS3-4	Numb;Numb;Numb;Numb	NUMB;NUMB iso2;NUMB iso3;NUMB iso4	-1.52147	0.886426	-1	241;241;230;230	Protein numb homolog	70.8	KAETDKTVVGPSVAPGNTAPSPSS*PTSPTPDGTASSEMNNPHAIPR	NTAPSPSsPTSPTPD
B2RY56	Rbm25	RBM25	-1.51537	1.29349	-1	578	RNA-binding protein 25	99.5	QEPES*EEEEEEKQEKEEK	QIKQEPEsEEEEEEK
Q80X66	Btbd10	BTBD10	-1.51504	3.97517	-1	424	BTB/POZ domain-containing protein 10	53.7	SKS*ITNLAAAAADIPQDQLVVMHPTPQVDELDILPSHPASGNNDLDPDAQNPM#L	FQCVKSKsITNLAAA
Q80X66	Btbd10	BTBD10	-1.51504	3.97517	-1	426	BTB/POZ domain-containing protein 10	53.7	SKSIT*NLAAAAADIPQDQLVVMHPTPQVDELDILPSHPASGNNDLDPDAQNPM#L	CVKSKSItNLAAAAA
E9Q7G0	Numa1	NuMA-1	-1.51087	3.14193	-1	1973	Nuclear mitotic apparatus protein 1	235.5	KRVS*SETHQGPGTPESK	RQQRKRVsSETHQGP
E9Q1P8	Irf2bp2	IRF2BP2	-1.51063	1.06247	-1	71	Interferon regulatory factor 2-binding protein 2	59.3	AHGCFPEGRS*PTGAQPAAAKPPPLSAK	GCFPEGRsPTGAQPA
Q8K2J7;Q8K2J7-2	Rell1;Rell1	RELL1;RELL1 iso2	-1.50823	1.11284	-1	155;85	RELT-like protein 1	29.3	AMVADNSVGDIESPVTPST*PGSPPVSPGPLSPGATPGK	ESPVTPStPGSPPVS
Q9JMG7;Q9JMG7-2	Hdgfl3;Hdgfl3	HDGFRP3;HDGFRP3 iso2	-1.50695	1.20527	-1	110, 117;110, 117	Hepatoma-derived growth factor-related protein 3	22.4	FTGYQTIQQQSSSET*EGEGGNT*ADASSEEEGDRVEDGK	QQQSSSEtEGEGGNT;TEGEGGNtADASSEE
Q9JMG7;Q9JMG7-2	Hdgfl3;Hdgfl3	HDGFRP3;HDGFRP3 iso2	-1.50695	1.20527	-1	117, 122;117, 122	Hepatoma-derived growth factor-related protein 3	22.4	FTGYQTIQQQSSSETEGEGGNT*ADASS*EEEGDRVEDGK	TEGEGGNtADASSEE;GNTADASsEEEGDRV
Q9JMG7;Q9JMG7-2	Hdgfl3;Hdgfl3	HDGFRP3;HDGFRP3 iso2	-1.50695	1.20527	-1	121, 122;121, 122	Hepatoma-derived growth factor-related protein 3	22.4	FTGYQTIQQQSSSETEGEGGNTADAS*S*EEEGDRVEDGK	GGNTADAsSEEEGDR;GNTADASsEEEGDRV
Q8K3W3	Casc3	CASC3	-1.49782	2.55153	-1	453	Protein CASC3	75.7	TGNWEAPVDST*TGGLEQDVAQLNIAEQSWSPSQPSFLQPR	WEAPVDStTGGLEQD
Q8K3W3	Casc3	CASC3	-1.49782	2.55153	-1	472	Protein CASC3	75.7	TGNWEAPVDSTTGGLEQDVAQLNIAEQSWS*PSQPSFLQPR	NIAEQSWsPSQPSFL
Q3UHE1;Q3UHE1-2	Pitpnm3;Pitpnm3	PITPNM3;PITPNM3 iso2	-1.49599	1.16701	-1	495, 504;479, 488	Membrane-associated phosphatidylinositol transfer protein 3	106.4	YQRFPLGDGQSLLLADALHTHSPLFLEGSSRGS*PPLLDAPAS*PPQAPR	LEGSSRGsPPLLDAP;PLLDAPAsPPQAPRF
Q3UHE1;Q3UHE1-2	Pitpnm3;Pitpnm3	PITPNM3;PITPNM3 iso2	-1.49599	1.16701	-1	492, 504;476, 488	Membrane-associated phosphatidylinositol transfer protein 3	106.4	YQRFPLGDGQSLLLADALHTHSPLFLEGSS*RGSPPLLDAPAS*PPQAPR	PLFLEGSsRGSPPLL;PLLDAPAsPPQAPRF
Q6P5H2;Q6P5H2-2	Nes;Nes	nestin;nestin iso2	-1.49331	1.29706	-1	1481;1437	Nestin	207	LLEPCS*PIPILTDAHELQPQAEGIQEAGWQPEAGTEALGR	PKLLEPCsPIPILTD
Q8C8U0;Q8C8U0-2;Q8C8U0-3	Ppfibp1;Ppfibp1;Ppfibp1	liprin beta 1;liprin beta 1 iso2;liprin beta 1 iso3	-1.49041	1.07673	-1	562;286;573	Liprin-beta-1	108.5	RSQSTT*FNPDDMSEPEFK	LRRSQSTtFNPDDMS
Q80V24	Vgll4	VGLL4	-1.48921	0.814927	-1	58	Transcription cofactor vestigial-like protein 4	31	TGPPPIS*PSKRK	RTGPPPIsPSKRKFS
Q6NZJ6;Q6NZJ6-2	Eif4g1;Eif4g1	eIF4G;eIF4G iso2	-1.47515	2.54071	-1	460;453	Eukaryotic translation initiation factor 4 gamma 1	176	KVSSAALASILSPAPPVAPSDTS*PAQEEEMEEDDDDEEGGEAESEK	PVAPSDTsPAQEEEM
Q811L6	Mast4	MAST4	-1.47268	0.964295	-1	1776	Microtubule-associated serine/threonine-protein kinase 4	283.8	AGLAAPES*PVRK	AGLAAPEsPVRKSPS
Q6PNC0	Dmxl1	DMXL1	-1.46454	2.70684	-1	915	DmX-like protein 1	335.8	ISEASWLPEEHYSS*SPEKILSPFSQK	LPEEHYSsSPEKILS
Q6PR54;Q6PR54-2;Q6PR54-3	Rif1;Rif1;Rif1	RIF1;RIF1 iso2;RIF1 iso3	-1.46113	3.35041	-1	1683;1683;1690	Telomere-associated protein RIF1	266.1	VSDSSLS*PEKFTQVECQHKR	RVSDSSLsPEKFTQV
Q6PR54;Q6PR54-2;Q6PR54-3	Rif1;Rif1;Rif1	RIF1;RIF1 iso2;RIF1 iso3	-1.46113	3.35041	-1	1688;1688;1695	Telomere-associated protein RIF1	266.1	VSDSSLSPEKFT*QVECQHKR	SLSPEKFtQVECQHK
P81122	Irs2	IRS2	-1.46084	1.2872	-1	1151	Insulin receptor substrate 2	136.7	HSSETFSSTTTVTPVS*PSFAHNSKR	TTTVTPVsPSFAHNS
Q9R1Z8	Sorbs3	vinexin	-1.45811	1.33345	-1	669	Vinexin	82.3	ATSRPINLGPSS*PNTEIHWTPYR	PINLGPSsPNTEIHW
Q69ZS8	Kazn	KAZ	-1.45308	0.946148	-1	706	Kazrin	86.7	ASS*ITR	TPPGRASsITRAGRE
Q99K90	Tab2	TAB2	-1.45235	3.57721	-1	372	TGF-beta-activated kinase 1 and MAP3K7-binding protein 2	76.4	NQPTVYIAAS*PPNTDEMISR	PTVYIAAsPPNTDEM
Q99K90	Tab2	TAB2	-1.45235	3.57721	-1	368	TGF-beta-activated kinase 1 and MAP3K7-binding protein 2	76.4	NQPTVY*IAASPPNTDEMISR	NRNQPTVyIAASPPN
P54763;P54763-2;P54763-4	Ephb2;Ephb2;Ephb2	EphB2;EphB2 iso2;EphB2 iso4	-1.4504	0.85506	-1	586;587;587	Ephrin type-B receptor 2	109.8	ADSEYTDKLQHYTS*GHMTPGMK	DKLQHYTsGHMTPGM
Q9QVP9	Ptk2b	Pyk2	-1.44966	0.883239	-1	778	Protein-tyrosine kinase 2-beta	115.7	RHS*MREEDFIRPSSR	HNVFKRHsMREEDFI
O35927;O35927-2	Ctnnd2;Ctnnd2	CTNND2;CTNND2 iso2	-1.44851	0.997209	-1	201;201	Catenin delta-2	134.9	AAGQS*FSQGTTGR	QARAAGQsFSQGTTG
Q8CI51	Pdlim5	PDLIM5	-1.44814	1.62042	-1	359	PDZ and LIM domain protein 5	63.3	SAAAFKPVGSTSVKS*PSWQRPNQAAPSTGR	VGSTSVKsPSWQRPN
P20357	Map2	MAP2	-1.44355	1.26525	-1	726, 736	Microtubule-associated protein 2	199	GHDLS*PLASDILTNT*SGSM#DEGDDYLPPTTPAVEK	FGRGHDLsPLASDIL;ASDILTNtSGSMDEG
P20357	Map2	MAP2	-1.44355	1.26525	-1	736, 750	Microtubule-associated protein 2	199	GHDLSPLASDILTNT*SGSM#DEGDDYLPPT*TPAVEK	ASDILTNtSGSMDEG;GDDYLPPtTPAVEKM
P20357	Map2	MAP2	-1.44355	1.26525	-1	746, 751	Microtubule-associated protein 2	199	GHDLSPLASDILTNTSGSM#DEGDDY*LPPTT*PAVEK	SMDEGDDyLPPTTPA;DDYLPPTtPAVEKMP
Q8BTY2-2	Slc4a7	SLC4A7 iso2	-1.44347	0.821661	-1	247	Sodium bicarbonate cotransporter 3	104.6	KHS*DPHLLER	ADIGKKHsDPHLLER
A2ALU4	Shroom2	APXL	-1.44289	0.839116	-1	177	Protein Shroom2	164.6	TSDHFSSMGS*IDSLDHSSQLYPSGHLSSAK	DHFSSMGsIDSLDHS
Q9ES28;Q9ES28-2;Q9ES28-3;Q9ES28-4;Q9ES28-7;Q9ES28-8	Arhgef7;Arhgef7;Arhgef7;Arhgef7;Arhgef7;Arhgef7	ARHGEF7;ARHGEF7 iso2;ARHGEF7 iso3;ARHGEF7 iso4;ARHGEF7 iso7;ARHGEF7 iso8	-1.44059	1.29733	-1	776;717;701;665;724;619	Rho guanine nucleotide exchange factor 7	97	KES*APQVLLPEEEKIIVEETK	ASRSRKEsAPQVLLP
P39447	Tjp1	ZO1	-1.43236	0.874245	-1	1365	Tight junction protein ZO-1	194.6	S*FESKPSAHLPAGHHSEPAKPVHSQSQPNFSSYSSK	LSYFDRRsFESKPSA
Q9R1Z8	Sorbs3	vinexin	-1.4316	1.00018	-1	660	Vinexin	82.3	ATS*RPINLGPSSPNTEIHWTPYR	LSHPRATsRPINLGP
Q9R1Z8	Sorbs3	vinexin	-1.4316	1.00018	-1	668	Vinexin	82.3	ATSRPINLGPS*SPNTEIHWTPYR	RPINLGPsSPNTEIH
Q8K382	Dennd1a	DENND1A	-1.43139	0.848707	-1	893	DENN domain-containing protein 1A	111.5	SQPNLS*ALSMPNLFGQIPMGAHTSPLQPLGPPAVAPSR	HRSQPNLsALSMPNL
Q8K382	Dennd1a	DENND1A	-1.43139	0.848707	-1	896	DENN domain-containing protein 1A	111.5	SQPNLSALS*MPNLFGQIPMGAHTSPLQPLGPPAVAPSR	QPNLSALsMPNLFGQ
Q8K0L9;Q8K0L9-2	Zbtb20;Zbtb20	ZBTB20;ZBTB20 iso2	-1.42586	1.49469	-1	225;152	Zinc finger and BTB domain-containing protein 20	81	GTPESGTSGQSS*DTESGYLQSHPQHSVDR	SGTSGQSsDTESGYL
P54763;P54763-2;P54763-4	Ephb2;Ephb2;Ephb2	EphB2;EphB2 iso2;EphB2 iso4	-1.42368	1.18729	-1	775;776;776	Ephrin type-B receptor 2	109.8	FLEDDT*SDPTYTSALGGK	SRFLEDDtSDPTYTS
P39447	Tjp1	ZO1	-1.4227	0.834524	-1	1371	Tight junction protein ZO-1	194.6	SFESKPS*AHLPAGHHSEPAKPVHSQSQPNFSSYSSK	RSFESKPsAHLPAGH
Q8BLH7	Hirip3	HIRIP3	-1.42142	0.934657	-1	96	HIRA-interacting protein 3	65.2	FRFNS*ESESSSSPSSPDGSGPSTK	KKRFRFNsESESSSS
Q5F2E8	Taok1	TAO1	-1.41159	1.1754	-1	440	Serine/threonine-protein kinase TAO1	116	NREHFAT*IR	RNREHFAtIRTASLV
Q64213;Q64213-2;Q64213-3	Sf1;Sf1;Sf1	SF1;SF1 iso2;SF1 iso3	-1.41144	1.25789	-1	80, 82;80, 82;80, 82	Splicing factor 1	70.4	TGDLGIPPNPEDRS*PS*PEPIYNSEGKR	PPNPEDRsPSPEPIY;NPEDRSPsPEPIYNS
Q60974	Ncor1	N-CoR1	-1.3992	0.933388	-1	2329	Nuclear receptor corepressor 1	270.5	RDEGEPS*PHAGVCKPK	RRDEGEPsPHAGVCK
P58871	Tnks1bp1	TNKS1BP1	-1.39781	1.69797	-1	1680	182 kDa tankyrase-1-binding protein	181.7	SKS*CKVPGLGKPLTLPPKPEK	SSVQRSKsCKVPGLG
Q6QI06;Q6QI06-2	Rictor;Rictor	RICTOR;RICTOR iso2	-1.39363	4.75123	-1	1198;1046	Rapamycin-insensitive companion of mTOR	191.4	SFGTETHRENTS*RER	ETHRENTsRERLVVE
Q6QI06;Q6QI06-2	Rictor;Rictor	RICTOR;RICTOR iso2	-1.39363	4.75123	-1	1197;1045	Rapamycin-insensitive companion of mTOR	191.4	SFGTETHRENT*SRER	TETHRENtSRERLVV
P23804;P23804-2	Mdm2;Mdm2	MDM2;MDM2 iso2	-1.3936	1.54067	-1	163;114	E3 ubiquitin-protein ligase Mdm2	54.5	SIS*ETEENTDELPGER	SSRRRSIsETEENTD
Q6PIU9	NA	FLJ45252	-1.38596	0.874762	-1	66	Uncharacterized protein FLJ45252 homolog	37.7	EGPSSNSSFHSSEEEGTDLEGDMLDCSGSRPLLES*EEEDENCRPLQEK	GSRPLLEsEEEDENC
Q7TSH6;Q7TSH6-2;Q7TSH6-3	Scaf4;Scaf4;Scaf4	SFRS15;SFRS15 iso2;SFRS15 iso3	-1.38591	1.10456	-1	1161;1162;1187	SR-related and CTD-associated factor 4	129	AVEPPLSQVGTIDTVSELNKGEAMATVVKPEES*PAEVTSPVGPEKDPGSAAEPPR	TVVKPEEsPAEVTSP
Q7TSH6;Q7TSH6-2;Q7TSH6-3	Scaf4;Scaf4;Scaf4	SFRS15;SFRS15 iso2;SFRS15 iso3	-1.38591	1.10456	-1	1167;1168;1193	SR-related and CTD-associated factor 4	129	AVEPPLSQVGTIDTVSELNKGEAMATVVKPEESPAEVTS*PVGPEKDPGSAAEPPR	ESPAEVTsPVGPEKD
Q01320	Top2a	TOP2A	-1.38259	1.11353	-1	1388	DNA topoisomerase 2-alpha	172.7	TQGSSMSVVDLESDVKDSVPAS*PGVPAADFPAETEQSKPSKK	VKDSVPAsPGVPAAD
Q99LH2	Ptdss1	PTDSS1	-1.3788	2.44829	-1	417	Phosphatidylserine synthase 1	55.6	TYS*ECEDGTYSPEISWHHGK	GHREKTYsECEDGTY
Q5U4C3	Scaf1	SR-A1	-1.37372	1.0186	-1	1106, 1125	Splicing factor, arginine/serine-rich 19	133.8	KPSSTLGVTPAPVPTSLGLPPGPS*SYLLPGSLPIGGCGSTPPT*PTGLAPASDKR	LGLPPGPsSYLLPGS;GCGSTPPtPTGLAPA
Q5U4C3	Scaf1	SR-A1	-1.37372	1.0186	-1	1113, 1125	Splicing factor, arginine/serine-rich 19	133.8	KPSSTLGVTPAPVPTSLGLPPGPSSYLLPGS*LPIGGCGSTPPT*PTGLAPASDKR	SSYLLPGsLPIGGCG;GCGSTPPtPTGLAPA
Q921E2	Rab31	RAB31	-1.37325	0.883972	-1	35	Ras-related protein Rab-31	21.3	FVQDHFDHNIS*PTIGASFMTK	DHFDHNIsPTIGASF
Q3UL36	Arglu1	ARGLU1	-1.372	0.809758	-1	264	Arginine and glutamate-rich protein 1	32.9	SRPKLS*FSLK	GKSRPKLsFSLKTQD
Q6PDQ2	Chd4	CHD-4	-1.36656	1.13882	-1	522	Chromodomain-helicase-DNA-binding protein 4	217.6	WGQPPSPTPVPRPPDADPNT*PSPKPLEGRPER	PPDADPNtPSPKPLE
Q6PDQ2	Chd4	CHD-4	-1.36656	1.13882	-1	524	Chromodomain-helicase-DNA-binding protein 4	217.6	WGQPPSPTPVPRPPDADPNTPS*PKPLEGRPER	DADPNTPsPKPLEGR
Q9CSB4;Q9CSB4-2	Pard3b;Pard3b	PAR3-beta;PAR3-beta iso2	-1.36216	0.891714	-1	1182;1182	Partitioning defective 3 homolog B	132.7	AGPRGSS*PDQYPYR	RAGPRGSsPDQYPYR
P35569	Irs1	IRS1	-1.36111	3.75571	-1	498	Insulin receptor substrate 1	130.6	YIPGANLGTS*PALPGDEAAGAADLDNR	PGANLGTsPALPGDE
Q60592	Mast2	MAST2	-1.35982	1.28375	-1	1319	Microtubule-associated serine/threonine-protein kinase 2	190.4	LHLS*PPLGR	FPTKLHLsPPLGRQL
Q9Z277;Q9Z277-2	Baz1b;Baz1b	WSTF;WSTF iso2	-1.35893	0.879034	-1	1338;1040	Tyrosine-protein kinase BAZ1B	170.5	RQS*LELQKCEDILHK	KRISRRQsLELQKCE
P55194	Sh3bp1	SH3BP1	-1.35729	0.881429	-1	577	SH3 domain-binding protein 1	74.1	SS*PPAPSLPPGSVSPGTPQALPR	QPSSTRSsPPAPSLP
P55194	Sh3bp1	SH3BP1	-1.35729	0.881429	-1	582	SH3 domain-binding protein 1	74.1	SSPPAPS*LPPGSVSPGTPQALPR	RSSPPAPsLPPGSVS
P55194	Sh3bp1	SH3BP1	-1.35729	0.881429	-1	587	SH3 domain-binding protein 1	74.1	SSPPAPSLPPGS*VSPGTPQALPR	APSLPPGsVSPGTPQ
P55194	Sh3bp1	SH3BP1	-1.35729	0.881429	-1	589	SH3 domain-binding protein 1	74.1	SSPPAPSLPPGSVS*PGTPQALPR	SLPPGSVsPGTPQAL
P55194	Sh3bp1	SH3BP1	-1.35729	0.881429	-1	592	SH3 domain-binding protein 1	74.1	SSPPAPSLPPGSVSPGT*PQALPR	PGSVSPGtPQALPRR
P55194	Sh3bp1	SH3BP1	-1.35729	0.881429	-1	576	SH3 domain-binding protein 1	74.1	S*SPPAPSLPPGSVSPGTPQALPR	PQPSSTRsSPPAPSL
O88845;O88845-2;O88845-3	Akap10;Akap10;Akap10	AKAP10;AKAP10 iso2;AKAP10 iso3	-1.3568	0.931204	-1	96;17;96	A-kinase anchor protein 10, mitochondrial	73.6	KQPS*HMEAAHFGDLGR	ATLKKQPsHMEAAHF
Q9JKZ2	Slc5a3	SLC5A3	-1.35071	0.928249	-1	632	Sodium/myo-inositol cotransporter	79.5	EEGNPVASM#GHSEAETPVDAYS*NGQAALMGER	ETPVDAYsNGQAALM
Q9JKZ2	Slc5a3	SLC5A3	-1.35071	0.928249	-1	622	Sodium/myo-inositol cotransporter	79.5	EEGNPVASM#GHS*EAETPVDAYSNGQAALMGER	PVASMGHsEAETPVD
Q9WTU0	Phf2	PHF2	-1.3504	0.970359	-1	511	Lysine-specific demethylase PHF2	120.7	IPKPPKS*PKPPK	KIPKPPKsPKPPKTL
P35569	Irs1	IRS1	-1.34874	3.02025	-1	736, 761	Insulin receptor substrate 1	130.6	LLPCTGDYMNMSPVGDS*NTSSPSECYYGPEDPQHKPVLSYYS*LPR	NMSPVGDsNTSSPSE;KPVLSYYsLPRSFKH
P35569	Irs1	IRS1	-1.34874	3.02025	-1	738, 758	Insulin receptor substrate 1	130.6	LLPCTGDYMNMSPVGDSNT*SSPSECYYGPEDPQHKPVLS*YYSLPR	SPVGDSNtSSPSECY;PQHKPVLsYYSLPRS
P35569	Irs1	IRS1	-1.34874	3.02025	-1	739, 758	Insulin receptor substrate 1	130.6	LLPCTGDYMNMSPVGDSNTS*SPSECYYGPEDPQHKPVLS*YYSLPR	PVGDSNTsSPSECYY;PQHKPVLsYYSLPRS
P35569	Irs1	IRS1	-1.34874	3.02025	-1	740, 758	Insulin receptor substrate 1	130.6	LLPCTGDYMNMSPVGDSNTSS*PSECYYGPEDPQHKPVLS*YYSLPR	VGDSNTSsPSECYYG;PQHKPVLsYYSLPRS
Q6ZQ58	Larp1	LARP	-1.34829	1.11945	-1	626	La-related protein 1	121	ILIVTQT*PPYMR	KILIVTQtPPYMRRH
A2APV2;A2APV2-2;A2APV2-3	Fmnl2;Fmnl2;Fmnl2	FMNL2;FMNL2 iso2;FMNL2 iso3	-1.34681	0.983248	-1	1015;980;1015	Formin-like protein 2	123	LLEQEALMEQQDAKS*PSHK	MEQQDAKsPSHKSKR
Q9WU42;Q9WU42-2	Ncor2;Ncor2	SMRT;SMRT iso2	-1.34435	1.24349	-1	1449;1230	Nuclear receptor corepressor 2	269.6	SIIGS*PGRPFPALHPLDIMADAR	DVRSIIGsPGRPFPA
Q6P5H2;Q6P5H2-2	Nes;Nes	nestin;nestin iso2	-1.34323	0.819047	-1	1837;1793	Nestin	207	APLVGS*PVHLGPSQPLK	LKAPLVGsPVHLGPS
Q8CHG7	Rapgef2	RAPGEF2	-1.34161	1.07174	-1	501	Rap guanine nucleotide exchange factor 2	166.3	ASRYS*IPDLAVDVEQVIGLEK	IKKASRYsIPDLAVD
Q03141;Q03141-2;Q03141-3	Mark3;Mark3;Mark3	MARK3;MARK3 iso2;MARK3 iso3	-1.33564	1.609	-1	400;400;400	MAP/microtubule affinity-regulating kinase 3	84.3	VRPNSDLSNSTGQS*PHHKGQR	LSNSTGQsPHHKGQR
Q03141;Q03141-2;Q03141-3	Mark3;Mark3;Mark3	MARK3;MARK3 iso2;MARK3 iso3	-1.33564	1.609	-1	397;397;397	MAP/microtubule affinity-regulating kinase 3	84.3	VRPNSDLSNST*GQSPHHKGQR	NSDLSNStGQSPHHK
P70445	Eif4ebp2	4E-BP2	-1.33389	2.41744	-1	65	Eukaryotic translation initiation factor 4E-binding protein 2	12.9	NS*PMAQTPPCHLPNIPGVTSPGALIEDSKVEVNNLNNLNNHDRK	FLLDRRNsPMAQTPP
Q7TSZ8	Nacc1	NAC1	-1.33369	1.15809	-1	145, 157	Nucleus accumbens-associated protein 1	56.5	VSSPSCDSQGLHPEEAPSSEPQS*PVAQTLGWPACS*TPLPLVSR	APSSEPQsPVAQTLG;TLGWPACsTPLPLVS
Q7TSZ8	Nacc1	NAC1	-1.33369	1.15809	-1	145, 158	Nucleus accumbens-associated protein 1	56.5	VSSPSCDSQGLHPEEAPSSEPQS*PVAQTLGWPACST*PLPLVSR	APSSEPQsPVAQTLG;LGWPACStPLPLVSR
Q7TSZ8	Nacc1	NAC1	-1.33369	1.15809	-1	150, 158	Nucleus accumbens-associated protein 1	56.5	VSSPSCDSQGLHPEEAPSSEPQSPVAQT*LGWPACST*PLPLVSR	PQSPVAQtLGWPACS;LGWPACStPLPLVSR
Q7TSZ8	Nacc1	NAC1	-1.33369	1.15809	-1	140, 157	Nucleus accumbens-associated protein 1	56.5	VSSPSCDSQGLHPEEAPS*SEPQSPVAQTLGWPACS*TPLPLVSR	LHPEEAPsSEPQSPV;TLGWPACsTPLPLVS
Q7TSZ8	Nacc1	NAC1	-1.33369	1.15809	-1	140, 158	Nucleus accumbens-associated protein 1	56.5	VSSPSCDSQGLHPEEAPS*SEPQSPVAQTLGWPACST*PLPLVSR	LHPEEAPsSEPQSPV;LGWPACStPLPLVSR
O54931;O54931-2;O54931-4;O54931-5	Akap2;Akap2;Akap2;Akap2	AKAP2;AKAP2 iso2;AKAP2 iso4;AKAP2 iso5	-1.33197	1.06323	-1	799;799;675;675	A-kinase anchor protein 2	98.5	VKPPPS*PTTEGPSLQPDLAPEEAAGTQRPK	EKVKPPPsPTTEGPS
O54931;O54931-2;O54931-4;O54931-5	Akap2;Akap2;Akap2;Akap2	AKAP2;AKAP2 iso2;AKAP2 iso4;AKAP2 iso5	-1.33197	1.06323	-1	806;806;682;682	A-kinase anchor protein 2	98.5	VKPPPSPTTEGPS*LQPDLAPEEAAGTQRPK	SPTTEGPsLQPDLAP
Q3UCQ1;Q3UCQ1-2	Foxk2;Foxk2	FOXK2;FOXK2 iso2	-1.32629	1.57334	-1	389;389	Forkhead box protein K2	68.4	EGS*PAPLEPEPGASQPK	ESLSREGsPAPLEPE
P59764;P59764-2	Dock4;Dock4	DOCK4;DOCK4 iso2	-1.32298	1.06163	-1	1824;1786	Dedicator of cytokinesis protein 4	226.4	HTTSVSPSPAGRS*PLKGSVQSFTPSPVEYNSPGLSSNSPVLSGSYSSGISSLSR	SPSPAGRsPLKGSVQ
Q3UZ39;Q3UZ39-3	Lrrfip1;Lrrfip1	LRRFIP1;LRRFIP1 iso3	-1.32109	0.802838	-1	614;375	Leucine-rich repeat flightless-interacting protein 1	79.2	AGS*REPVEDPQSGSSGK	EQKIRAGsREPVEDP
Q01705;Q01705-2;Q01705-3;Q01705-4	Notch1;Notch1;Notch1;Notch1	Notch 1;Notch 1 iso2;Notch 1 iso3;Notch 1 iso4	-1.32066	1.34187	-1	2124;1820;2119;2109	Neurogenic locus notch homolog protein 1	270.7	SPQLHGTALGGTPT*LSPTLCSPNGYLGNLK	TALGGTPtLSPTLCS
Q01705;Q01705-2;Q01705-3;Q01705-4	Notch1;Notch1;Notch1;Notch1	Notch 1;Notch 1 iso2;Notch 1 iso3;Notch 1 iso4	-1.32066	1.34187	-1	2126;1822;2121;2111	Neurogenic locus notch homolog protein 1	270.7	SPQLHGTALGGTPTLS*PTLCSPNGYLGNLK	LGGTPTLsPTLCSPN
Q3USH5	Sfswap	SFRS8	-1.31905	1.90212	-1	903	Splicing factor, suppressor of white-apricot homolog	104.1	SRGVS*QEKDGQISSAIVSSVQSK	QERSRGVsQEKDGQI
Q68FF6	Git1	GIT1	-1.31811	0.86052	-1	545	ARF GTPase-activating protein GIT1	85.2	LQPFHS*TELEDDAIYSVHVPAGLYR	TRLQPFHsTELEDDA
P54276	Msh6	MSH6	-1.31798	1.22587	-1	137	DNA mismatch repair protein Msh6	151	VHVQFFDDS*PTR	HVQFFDDsPTRGWVS
P20357	Map2	MAP2	-1.31476	0.859066	-1	734, 751	Microtubule-associated protein 2	199	GHDLSPLASDILT*NTSGSMDEGDDYLPPTT*PAVEK	PLASDILtNTSGSMD;DDYLPPTtPAVEKMP
P20357	Map2	MAP2	-1.31476	0.859066	-1	739, 750	Microtubule-associated protein 2	199	GHDLSPLASDILTNTSGS*MDEGDDYLPPT*TPAVEK	ILTNTSGsMDEGDDY;GDDYLPPtTPAVEKM
P20357	Map2	MAP2	-1.31476	0.859066	-1	739, 751	Microtubule-associated protein 2	199	GHDLSPLASDILTNTSGS*MDEGDDYLPPTT*PAVEK	ILTNTSGsMDEGDDY;DDYLPPTtPAVEKMP
P20357	Map2	MAP2	-1.31476	0.859066	-1	746, 750	Microtubule-associated protein 2	199	GHDLSPLASDILTNTSGSMDEGDDY*LPPT*TPAVEK	SMDEGDDyLPPTTPA;GDDYLPPtTPAVEKM
Q80VC9;Q80VC9-1;Q80VC9-1;Q80VC9-1;Q80VC9-1;Q80VC9-1;Q80VC9-1;Q80VC9-1;Q80VC9-1;Q80VC9-3;Q80VC9-4;Q80VC9-5;Q80VC9-6;Q80VC9-7;Q80VC9-8;Q80VC9-9	Camsap3;Camsap3;Camsap3;Camsap3;Camsap3;Camsap3;Camsap3;Camsap3;Camsap3;Camsap3;Camsap3;Camsap3;Camsap3;Camsap3;Camsap3;Camsap3	CAMSAP3;CAMSAP3 iso1;CAMSAP3 iso1;CAMSAP3 iso1;CAMSAP3 iso1;CAMSAP3 iso1;CAMSAP3 iso1;CAMSAP3 iso1;CAMSAP3 iso1;CAMSAP3 iso3;CAMSAP3 iso4;CAMSAP3 iso5;CAMSAP3 iso6;CAMSAP3 iso7;CAMSAP3 iso8;CAMSAP3 iso9	-1.31048	1.03134	-1	1077;1078;1094;1089;662;1105;673;678;689;1088;1093;1104;672;677;688;661	Calmodulin-regulated spectrin-associated protein 3	135.1	APS*PSGLMSPSRLPGSR	RPTSRAPsPSGLMSP
Q91XC8	Dap	DAP	-1.3104	0.936965	-1	50	Death-associated protein 1	11.1	DKDDQEWEST*SPPKPTVFISGVIAR	DDQEWEStSPPKPTV
Q6P2L6;Q6P2L6-2;Q6P2L6-4	Nsd3;Nsd3;Nsd3	WHSC1L1;WHSC1L1 iso2;WHSC1L1 iso4	-1.31009	2.91385	-1	585;595;595	Histone-lysine N-methyltransferase NSD3	160.9	TRS*ESEKSAEVVPK	RRSIRTRsESEKSAE
Q7TPM1;Q7TPM1-2	Prrc2b;Prrc2b	BAT2L;BAT2L iso2	-1.30909	1.28049	-1	1007;241	Protein PRRC2B	160.8	SS*PYGTLKPEEISGPGLAESK	ATSSQRSsPYGTLKP
Q8K327	Champ1	ZNF828	-1.30755	1.26547	-1	394	Chromosome alignment-maintaining phosphoprotein 1	87.5	KTALPLS*PEHWK	RKTALPLsPEHWKAV
Q9CQV8;Q9CQV8-2;P63101	Ywhab;Ywhab;Ywhaz	14-3-3 beta;14-3-3 beta iso2;14-3-3 zeta	-1.30655	0.815203	-1	192;190;190	14-3-3 protein beta/alpha	28.1	ACS*LAK	NSPEKACsLAKTAFD
Q8VHK1	Caskin2	CASKIN2	-1.30638	0.846944	-1	764	Caskin-2	126.7	LCSPLPGQGPAPYVFMCPQNLPSS*PAPGPPPGVPR	CPQNLPSsPAPGPPP
P40124	Cap1	CAP1	-1.30621	0.964967	-1	306, 309	Adenylyl cyclase-associated protein 1	51.5	SGPKPFSAPKPQT*SPS*PKPATK	FSAPKPQtSPSPKPA;PKPQTSPsPKPATKK
P40124	Cap1	CAP1	-1.30621	0.964967	-1	307, 309	Adenylyl cyclase-associated protein 1	51.5	SGPKPFSAPKPQTS*PS*PKPATK	SAPKPQTsPSPKPAT;PKPQTSPsPKPATKK
P39447	Tjp1	ZO1	-1.30105	0.894831	-1	1153	Tight junction protein ZO-1	194.6	TST*LRHEEQPAPAYEVHNR	EQLPRTStLRHEEQP
P39447	Tjp1	ZO1	-1.30105	0.894831	-1	1152	Tight junction protein ZO-1	194.6	TS*TLRHEEQPAPAYEVHNR	YEQLPRTsTLRHEEQ
P81122	Irs2	IRS2	-1.29968	2.33572	-1	764, 771	Insulin receptor substrate 2	136.7	LLPNGDYLNM#SPS*EAGTAGT*PPDFSAALR	DYLNMSPsEAGTAGT;SEAGTAGtPPDFSAA
P97379;P97379-2	G3bp2;G3bp2	G3BP-2;G3BP-2 iso2	-1.2988	0.821361	-1	141, 149;141, 149	Ras GTPase-activating protein-binding protein 2	54.1	YEDEVFGDS*EPELDEES*EDEVEEEQEDR	EDEVFGDsEPELDEE;EPELDEEsEDEVEEE
A2RSJ4	Uhrf1bp1l	UHRF1BP1L	-1.29837	1.85593	-1	934	UHRF1-binding protein 1-like	161.8	SMS*VDLSHAPLKDPLLFK	MSDNRSMsVDLSHAP
P97798;P97798-2;P97798-3;P97798-4	Neo1;Neo1;Neo1;Neo1	NEO1;NEO1 iso2;NEO1 iso3;NEO1 iso4	-1.29789	1.00268	-1	1330;1310;1314;1319	Neogenin	163.1	SHLYHPSSPWPIGTSMSLSDRANS*TESVR	SLSDRANsTESVRNT
Q6ZPJ0	Tex2	HT008	-1.29772	0.879914	-1	456	Testis-expressed protein 2	125.1	TLDLPLKPEVLASDGVALES*EDEEDSATEHQELPVK	SDGVALEsEDEEDSA
P27546;P27546-2;P27546-3;P27546-4	Map4;Map4;Map4;Map4	MAP4;MAP4 iso2;MAP4 iso3;MAP4 iso4	-1.29682	2.33686	-1	760;760;760;607	Microtubule-associated protein 4	117.4	RTS*PSKPSSAPALKPGPK	KVAEKRTsPSKPSSA
Q91ZV0;Q91ZV0-3	Mia2;Mia2	MIA2;MIA2 iso3	-1.29483	0.97899	-1	1240;621	Melanoma inhibitory activity protein 2	156.4	SYNMPS*LDKVDGPVPSEMESSGNGTKDNLGNSNVPDSPIPAECEAAGR	LRSYNMPsLDKVDGP
Q8C6E0	Cfap36	CFAP36	-1.29412	0.96435	-1	254	Cilia- and flagella-associated protein 36	39.6	IPGLEHAS*MEGPIANLSALGTEELR	IPGLEHAsMEGPIAN
O55131	Septin7	SEPT7	-1.29392	0.815742	-1	333	Septin-7	50.5	GQLTKS*PLAQMEEERR	NKGQLTKsPLAQMEE
P20357	Map2	MAP2	-1.29261	0.965093	-1	746	Microtubule-associated protein 2	199	GHDLSPLASDILTNTSGSM#DEGDDY*LPPTTPAVEK	SMDEGDDyLPPTTPA
Q6ZPZ3;Q6ZPZ3-2	Zc3h4;Zc3h4	ZC3H4;ZC3H4 iso2	-1.29191	4.57514	-1	1276;1193	Zinc finger CCCH domain-containing protein 4	140.9	TGTGSPFAGNS*PAREGEQDAGSLKDVFK	GSPFAGNsPAREGEQ
Q5SVR0-2;Q5SVR0	Tbc1d9b;Tbc1d9b	TBC1D9B iso2;TBC1D9B	-1.29156	0.94835	-1	436;436	TBC1 domain family member 9B	139.8	ASVSDPAPESLPTPQEASEPPASPSS*PLSSPPSFSTQEIPTTSQGLLK	EPPASPSsPLSSPPS
Q5SVR0-2;Q5SVR0	Tbc1d9b;Tbc1d9b	TBC1D9B iso2;TBC1D9B	-1.29156	0.94835	-1	439;439	TBC1 domain family member 9B	139.8	ASVSDPAPESLPTPQEASEPPASPSSPLS*SPPSFSTQEIPTTSQGLLK	ASPSSPLsSPPSFST
Q7TQH0;Q7TQH0-2;Q7TQH0-3	Atxn2l;Atxn2l;Atxn2l	ataxin-2L;ataxin-2L iso2;ataxin-2L iso3	-1.28233	0.94802	-1	505;499;499	Ataxin-2-like protein	110.6	LSLT*PTDVKELPTKEPSR	ASPKLSLtPTDVKEL
Q8K4G5-2;Q8K4G5;Q8K4G5-4;Q8K4G5-5	Ablim1;Ablim1;Ablim1;Ablim1	abLIM iso2;abLIM;abLIM iso4;abLIM iso5	-1.2798	1.24147	-1	138;214;138;137	Actin-binding LIM protein 1	78.9	DCLCQLCAQPM#S*SSPKEASCSSNCAGCGR	QLCAQPMsSSPKEAS
Q8K4G5-2;Q8K4G5;Q8K4G5-4;Q8K4G5-5	Ablim1;Ablim1;Ablim1;Ablim1	abLIM iso2;abLIM;abLIM iso4;abLIM iso5	-1.2798	1.24147	-1	140;216;140;139	Actin-binding LIM protein 1	78.9	DCLCQLCAQPM#SSS*PKEASCSSNCAGCGR	CAQPMSSsPKEASCS
Q5SSZ5	Tns3	tensin 3	-1.27875	0.842757	-1	686	Tensin-3	155.5	FQDDRVTNGVHQEPNTGS*SPGSPTLDIDQSIEQLNR	HQEPNTGsSPGSPTL
Q91XC8	Dap	DAP	-1.27863	0.857952	-1	51	Death-associated protein 1	11.1	DKDDQEWESTS*PPKPTVFISGVIAR	DQEWESTsPPKPTVF
Q9JLN9	Mtor	mTOR	-1.27832	3.57269	-1	2449	Serine/threonine-protein kinase mTOR	288.6	TRTDSY*SAGQSVEILDGVELGEPAHK	SRTRTDSySAGQSVE
Q9JLN9	Mtor	mTOR	-1.27832	3.57269	-1	2450	Serine/threonine-protein kinase mTOR	288.6	TRTDSYS*AGQSVEILDGVELGEPAHK	RTRTDSYsAGQSVEI
Q3UH68;Q3UH68-2	Limch1;Limch1	LIMCH1;LIMCH1 iso2	-1.27711	1.23871	-1	192;36	LIM and calponin homology domains-containing protein 1	118.1	SDSLS*PPRHGRDDSFDSLDSFGSR	SERSDSLsPPRHGRD
P35569	Irs1	IRS1	-1.27666	3.6912	-1	731, 761	Insulin receptor substrate 1	130.6	LLPCTGDYMNMS*PVGDSNTSSPSECYYGPEDPQHKPVLSYYS*LPR	TGDYMNMsPVGDSNT;KPVLSYYsLPRSFKH
P35569	Irs1	IRS1	-1.27666	3.6912	-1	731, 739	Insulin receptor substrate 1	130.6	LLPCTGDYMNMS*PVGDSNTS*SPSECYYGPEDPQHKPVLSYYSLPR	TGDYMNMsPVGDSNT;PVGDSNTsSPSECYY
P35569	Irs1	IRS1	-1.27666	3.6912	-1	731, 759	Insulin receptor substrate 1	130.6	LLPCTGDYMNMS*PVGDSNTSSPSECYYGPEDPQHKPVLSY*YSLPR	TGDYMNMsPVGDSNT;QHKPVLSyYSLPRSF
P35569	Irs1	IRS1	-1.27666	3.6912	-1	724, 727	Insulin receptor substrate 1	130.6	LLPCT*GDY*MNMSPVGDSNTSSPSECYYGPEDPQHKPVLSYYSLPR	GGKLLPCtGDYMNMS;LLPCTGDyMNMSPVG
Q3TYG6	Togaram2	FAM179A	-1.27577	1.24612	-1	494	TOG array regulator of axonemal microtubules protein 2	108.9	ELRPFSNPELGLT*DALQCLNSNDWQM#K	SNPELGLtDALQCLN
Q4LDD4;Q4LDD4-2	Arap1;Arap1	CENTD2;CENTD2 iso2	-1.27355	0.9683	-1	234;234	Arf-GAP with Rho-GAP domain, ANK repeat and PH domain-containing protein 1	162.2	LLPEFDDSDY*DDVPEEGPGAPASVMTK	PEFDDSDyDDVPEEG
Q99KN9;Q99KN9-2	Clint1;Clint1	ENTH;ENTH iso2	-1.27002	1.32226	-1	307;307	Clathrin interactor 1	68.5	TIDLGAAAHYTGDKAS*PDQNASTHTPQSSAKPSVPSSK	HYTGDKAsPDQNAST
Q5F2E7;Q5F2E7-2	Nufip2;Nufip2	82-FIP;82-FIP iso2	-1.2657	0.896466	-1	626;626	Nuclear fragile X mental retardation-interacting protein 2	75.6	ADTSSQGALVFLSKDYEIENQNPLAS*PTNTLLGSAK	ENQNPLAsPTNTLLG
Q06831	Sox4	SOX4	-1.2654	1.24181	-1	244	Transcription factor SOX-4	45	TPSAATPAASSS*PSSALATPAKHPADKK	ATPAASSsPSSALAT
Q8K0Q5	Arhgap18	ARHGAP18	-1.26448	0.827895	-1	65	Rho GTPase-activating protein 18	74.9	SSS*QDSLDESMEAYWTELENIKR	PPFDRSSsQDSLDES
O88866	Hunk	HUNK	-1.26033	1.05145	-1	703	Hormonally up-regulated neu tumor-associated kinase	79.6	SLDASMSPLQPTAPSSLS*FDMADGVK	PTAPSSLsFDMADGV
Q8BZH4	Pogz	POGZ	-1.25699	1.81202	-1	413	Pogo transposable element with ZNF domain	154.8	SLDAEPS*VPSAAKPSSPEKTAPVTSTPSSTPIPALSPPTKVPEPNENAGDAVQTK	KSLDAEPsVPSAAKP
Q8BZH4	Pogz	POGZ	-1.25699	1.81202	-1	426	Pogo transposable element with ZNF domain	154.8	SLDAEPSVPSAAKPSSPEKT*APVTSTPSSTPIPALSPPTKVPEPNENAGDAVQTK	KPSSPEKtAPVTSTP
Q9CQ79	Txndc9	TXNDC9	-1.25577	1.08229	-1	221, 223	Thioredoxin domain-containing protein 9	26.2	KYDS*DS*DDD	IRGKKYDsDSDDDxx;GKKYDSDsDDDxxxx
Q64512	Ptpn13	PTPN13	-1.24461	1.30182	-1	962	Tyrosine-protein phosphatase non-receptor type 13	270.2	GMSKS*YHDLSQASLCPHRK	KPRGMSKsYHDLSQA
O54781	Srpk2	SRPK2	-1.24441	1.85537	-1	471	SRSF protein kinase 2	76.7	TSEFPTPLFSGPLEPVACGSVISEGSPLT*EQEESSPSHDRSR	ISEGSPLtEQEESSP
O54781	Srpk2	SRPK2	-1.24441	1.85537	-1	483	SRSF protein kinase 2	76.7	TSEFPTPLFSGPLEPVACGSVISEGSPLTEQEESSPSHDRS*R	SSPSHDRsRTVSASS
Q69Z66;Q69Z66-2	Mysm1;Mysm1	MYSM1;MYSM1 iso2	-1.24208	1.02569	-1	215;215	Deubiquitinase MYSM1	93.4	IEKLS*DDEDVDITDELDELTSQTSQNSGSHLTLDVPNSK	AVKIEKLsDDEDVDI
Q9WTU0	Phf2	PHF2	-1.2399	1.10197	-1	474	Lysine-specific demethylase PHF2	120.7	TVRPEVNAAASSDEVCDGDREKEEPPS*PVETTPPR	REKEEPPsPVETTPP
Q3THK3	Gtf2f1	GTF2F1	-1.23771	1.97018	-1	385, 389	General transcription factor IIF subunit 1	57.2	GTS*RPGT*PSAEAASTSSTLR	GGSSKGTsRPGTPSA;KGTSRPGtPSAEAAS
E9Q7G0	Numa1	NuMA-1	-1.23434	2.26094	-1	1974	Nuclear mitotic apparatus protein 1	235.5	VSS*ETHQGPGTPESKK	QQRKRVSsETHQGPG
P30999;P30999-2;P30999-3	Ctnnd1;Ctnnd1;Ctnnd1	CTNND1;CTNND1 iso2;CTNND1 iso3	-1.23301	0.933223	-1	269, 280;269, 280;269, 280	Catenin delta-1	104.9	VGGSS*VDLHRFHPEPY*GLEDDQRSMGYDDLDYGM#MSDYGTAR	QVRVGGSsVDLHRFH;HRFHPEPyGLEDDQR
Q9JLV1	Bag3	BAG3	-1.23283	1.09045	-1	360	BAG family molecular chaperone regulator 3	61.8	EADSKPVSQKS*PPPAEKVEVK	SKPVSQKsPPPAEKV
Q99PU7	Bap1	BAP1	-1.23097	3.33857	-1	323	Ubiquitin carboxyl-terminal hydrolase BAP1	80.4	TPVASECTQTDGAEEVAGSCPQT*TTHSPPSKCK	VAGSCPQtTTHSPPS
Q99PU7	Bap1	BAP1	-1.23097	3.33857	-1	327	Ubiquitin carboxyl-terminal hydrolase BAP1	80.4	TPVASECTQTDGAEEVAGSCPQTTTHS*PPSKCK	CPQTTTHsPPSKCKL
Q8BZ05	Arap2	CENTD1	-1.2305	1.23577	-1	279	Arf-GAP with Rho-GAP domain, ANK repeat and PH domain-containing protein 2	193.3	LVSRPSRS*FLLR	LVSRPSRsFLLRHRP
A6X8Z5	Arhgap31	CdGAP	-1.2301	0.796012	-1	1092	Rho GTPase-activating protein 31	155.2	HRPS*SLNLDSATPIADLFR	SKGKHRPsSLNLDSA
A6X8Z5	Arhgap31	CdGAP	-1.2301	0.796012	-1	1093	Rho GTPase-activating protein 31	155.2	HRPSS*LNLDSATPIADLFR	KGKHRPSsLNLDSAT
P24788	Cdk11b	CDK11B	-1.22865	0.848404	-1	234	Cyclin-dependent kinase 11B	91.5	VGHWSRS*PLRPPR	KVGHWSRsPLRPPRE
Q8VDZ4;Q8VDZ4-2	Zdhhc5;Zdhhc5	ZDHHC5;ZDHHC5 iso2	-1.22851	1.31201	-1	554;554	Palmitoyltransferase ZDHHC5	77.5	LLRQS*PPLAGREEEPGLGDSGIQSTPGSGHAPR	REKLLRQsPPLAGRE
P81122	Irs2	IRS2	-1.22767	0.905399	-1	66	Insulin receptor substrate 2	136.7	GPGTGGDEASAAGGS*PPQPPRLEYYESEKK	EASAAGGsPPQPPRL
Q61471	Tob1	TOB1	-1.22571	1.69446	-1	150, 154	Protein Tob1	40	NSFNPEAQVFMPISDPASSVS*SSPS*PPFGHSAAVSPTFMPR	SDPASSVsSSPSPPF;SSVSSSPsPPFGHSA
Q61471	Tob1	TOB1	-1.22571	1.69446	-1	151, 164	Protein Tob1	40	NSFNPEAQVFMPISDPASSVSS*SPSPPFGHSAAVS*PTFMPR	DPASSVSsSPSPPFG;FGHSAAVsPTFMPRS
Q61471	Tob1	TOB1	-1.22571	1.69446	-1	152, 164	Protein Tob1	40	NSFNPEAQVFMPISDPASSVSSS*PSPPFGHSAAVS*PTFMPR	PASSVSSsPSPPFGH;FGHSAAVsPTFMPRS
Q61471	Tob1	TOB1	-1.22571	1.69446	-1	154, 160	Protein Tob1	40	NSFNPEAQVFMPISDPASSVSSSPS*PPFGHS*AAVSPTFMPR	SSVSSSPsPPFGHSA;PSPPFGHsAAVSPTF
Q61471	Tob1	TOB1	-1.22571	1.69446	-1	154, 164	Protein Tob1	40	NSFNPEAQVFMPISDPASSVSSSPS*PPFGHSAAVS*PTFMPR	SSVSSSPsPPFGHSA;FGHSAAVsPTFMPRS
Q9JJV9;Q9JJV9-2	Scn5a;Scn5a	SCN5A;SCN5A iso2	-1.22414	0.840111	-1	525;525	Sodium channel protein type 5 subunit alpha	227.4	SS*RGSIFTFR	TSMRPRSsRGSIFTF
Q9JJV9;Q9JJV9-2	Scn5a;Scn5a	SCN5A;SCN5A iso2	-1.22414	0.840111	-1	528;528	Sodium channel protein type 5 subunit alpha	227.4	SSRGS*IFTFR	RPRSSRGsIFTFRRR
Q9Z204-2;Q9Z204;Q9Z204-3;Q9Z204-4;Q9Z204-5	Hnrnpc;Hnrnpc;Hnrnpc;Hnrnpc;Hnrnpc	hnRNP C1/C2 iso2;hnRNP C1/C2;hnRNP C1/C2 iso3;hnRNP C1/C2 iso4;hnRNP C1/C2 iso5	-1.22251	2.93091	-1	300;313;293;292;306	Heterogeneous nuclear ribonucleoproteins C1/C2	33	DDEKEPEEGEDDRDSANGEDDS*	SANGEDDsxxxxxxx
Q9JM96	Cdc42ep4	CDC42EP4	-1.2208	1.43815	-1	75	Cdc42 effector protein 4	37.8	AREADDESLDEQASASKLS*LLSR	QASASKLsLLSRKFR
P61979;P61979-2	Hnrnpk;Hnrnpk	hnRNP K;hnRNP K iso2	-1.2194	0.795757	-1	116;116	Heterogeneous nuclear ribonucleoprotein K	50.9	IIPTLEEGLQLPS*PTATSQLPLESDAVECLNYQHYK	EEGLQLPsPTATSQL
P61979;P61979-2	Hnrnpk;Hnrnpk	hnRNP K;hnRNP K iso2	-1.2194	0.795757	-1	118;118	Heterogeneous nuclear ribonucleoprotein K	50.9	IIPTLEEGLQLPSPT*ATSQLPLESDAVECLNYQHYK	GLQLPSPtATSQLPL
Q99PT3	Ino80b	ZNHIT4	-1.21906	0.874941	-1	114, 116	INO80 complex subunit B	40.5	SVPTFTVIPEGPRS*PS*PLMVVDNEEEPMEGVPLEQYR	VIPEGPRsPSPLMVV;PEGPRSPsPLMVVDN
Q99PT3	Ino80b	ZNHIT4	-1.21906	0.874941	-1	104, 114	INO80 complex subunit B	40.5	SVPT*FTVIPEGPRS*PSPLMVVDNEEEPMEGVPLEQYR	LGTKSVPtFTVIPEG;VIPEGPRsPSPLMVV
Q99PT3	Ino80b	ZNHIT4	-1.21906	0.874941	-1	104, 106	INO80 complex subunit B	40.5	SVPT*FT*VIPEGPRSPSPLMVVDNEEEPMEGVPLEQYR	LGTKSVPtFTVIPEG;TKSVPTFtVIPEGPR
Q8K0L9;Q8K0L9-2	Zbtb20;Zbtb20	ZBTB20;ZBTB20 iso2	-1.2152	2.80588	-1	353, 357;280, 284	Zinc finger and BTB domain-containing protein 20	81	VQILERNES*EECT*EDTDQAEGTESEPK	QILERNEsEECTEDT;RNESEECtEDTDQAE
Q8K0L9;Q8K0L9-2	Zbtb20;Zbtb20	ZBTB20;ZBTB20 iso2	-1.2152	2.80588	-1	353, 360;280, 287	Zinc finger and BTB domain-containing protein 20	81	VQILERNES*EECTEDT*DQAEGTESEPK	QILERNEsEECTEDT;SEECTEDtDQAEGTE
Q9Z0U1	Tjp2	ZO2	-1.21482	1.73637	-1	139	Tight junction protein ZO-2	131.2	SRHS*SHDMLSHSWEGNRER	YSERSRHsSHDMLSH
A2AJI0;A2AJI0-2	Map7d1;Map7d1	RPRC1;RPRC1 iso2	-1.21407	0.829686	-1	34;34	MAP7 domain-containing protein 1	93.2	IPQEPRPSPEGDPS*PPPPPTPMSALVPDTPPDTPPALK	PSPEGDPsPPPPPTP
A2AJI0;A2AJI0-2	Map7d1;Map7d1	RPRC1;RPRC1 iso2	-1.21407	0.829686	-1	49;49	MAP7 domain-containing protein 1	93.2	IPQEPRPSPEGDPSPPPPPTPMSALVPDT*PPDTPPALK	MSALVPDtPPDTPPA
A2AJI0;A2AJI0-2	Map7d1;Map7d1	RPRC1;RPRC1 iso2	-1.21407	0.829686	-1	53;53	MAP7 domain-containing protein 1	93.2	IPQEPRPSPEGDPSPPPPPTPMSALVPDTPPDT*PPALK	VPDTPPDtPPALKTA
A2AJI0;A2AJI0-2	Map7d1;Map7d1	RPRC1;RPRC1 iso2	-1.21407	0.829686	-1	28;28	MAP7 domain-containing protein 1	93.2	IPQEPRPS*PEGDPSPPPPPTPMSALVPDTPPDTPPALK	IPQEPRPsPEGDPSP
Q62417;Q62417-2;Q62417-3;Q62417-4;Q62417-5;Q62417-6;Q62417-7	Sorbs1;Sorbs1;Sorbs1;Sorbs1;Sorbs1;Sorbs1;Sorbs1	SORBS1;SORBS1 iso2;SORBS1 iso3;SORBS1 iso4;SORBS1 iso5;SORBS1 iso6;SORBS1 iso7	-1.21218	1.55787	-1	47;47;47;77;47;47;47	Sorbin and SH3 domain-containing protein 1	143	ASSS*YRGTPSSSPVSPQESPKHESK	VTLRASSsYRGTPSS
Q62417;Q62417-2;Q62417-3;Q62417-4;Q62417-5;Q62417-6;Q62417-7	Sorbs1;Sorbs1;Sorbs1;Sorbs1;Sorbs1;Sorbs1;Sorbs1	SORBS1;SORBS1 iso2;SORBS1 iso3;SORBS1 iso4;SORBS1 iso5;SORBS1 iso6;SORBS1 iso7	-1.21218	1.55787	-1	48;48;48;78;48;48;48	Sorbin and SH3 domain-containing protein 1	143	ASSSY*RGTPSSSPVSPQESPKHESK	TLRASSSyRGTPSSS
Q62417;Q62417-2;Q62417-3;Q62417-4;Q62417-5;Q62417-6;Q62417-7	Sorbs1;Sorbs1;Sorbs1;Sorbs1;Sorbs1;Sorbs1;Sorbs1	SORBS1;SORBS1 iso2;SORBS1 iso3;SORBS1 iso4;SORBS1 iso5;SORBS1 iso6;SORBS1 iso7	-1.21218	1.55787	-1	45;45;45;75;45;45;45	Sorbin and SH3 domain-containing protein 1	143	AS*SSYRGTPSSSPVSPQESPKHESK	GTVTLRAsSSYRGTP
Q62417;Q62417-2;Q62417-3;Q62417-4;Q62417-5;Q62417-6;Q62417-7	Sorbs1;Sorbs1;Sorbs1;Sorbs1;Sorbs1;Sorbs1;Sorbs1	SORBS1;SORBS1 iso2;SORBS1 iso3;SORBS1 iso4;SORBS1 iso5;SORBS1 iso6;SORBS1 iso7	-1.21218	1.55787	-1	46;46;46;76;46;46;46	Sorbin and SH3 domain-containing protein 1	143	ASS*SYRGTPSSSPVSPQESPKHESK	TVTLRASsSYRGTPS
Q8BWA8	Arhgef19	ARHGEF19	-1.2098	1.29121	-1	347	Rho guanine nucleotide exchange factor 19	88.8	ST*RGSTFSLWQDIPDVR	SFRAQRStRGSTFSL
Q8BWA8	Arhgef19	ARHGEF19	-1.2098	1.29121	-1	351	Rho guanine nucleotide exchange factor 19	88.8	STRGST*FSLWQDIPDVR	QRSTRGStFSLWQDI
Q8BYJ6;Q8BYJ6-2;Q8BYJ6-3;Q8BYJ6-4	Tbc1d4;Tbc1d4;Tbc1d4;Tbc1d4	AS160;AS160 iso2;AS160 iso3;AS160 iso4	-1.20558	1.05383	-1	673;673;673;672	TBC1 domain family member 4	147.4	AHGLRS*PLLR	GKAHGLRsPLLRQSS
Q3UMB5;Q3UMB5-2	Smcr8;Smcr8	SMCR8;SMCR8 iso2	-1.20399	2.10554	-1	416;416	Guanine nucleotide exchange protein SMCR8	104.9	VLISVGS*YK	KVLISVGsYKSSVES
Q61033;Q61033-2;Q61029;Q61029-2;Q61029-3;Q61029-4	Tmpo;Tmpo;Tmpo;Tmpo;Tmpo;Tmpo	TMPO iso6;TMPO iso6;TMPO;TMPO iso2;TMPO iso3;TMPO iso4	-1.20342	1.15744	-1	74;74;74;74;74;74	Lamina-associated polypeptide 2, isoforms alpha/zeta	75.1	GPPDFSSDEEREPT*PVLGSGASVGR	SDEEREPtPVLGSGA
Q501J7;Q501J7-2;Q501J7-3	Phactr4;Phactr4;Phactr4	PHACTR4;PHACTR4 iso2;PHACTR4 iso3	-1.20265	1.67531	-1	457;430;467	Phosphatase and actin regulator 4	76.6	S*LPITIEMLK	GTLGRTRsLPITIEM
O70310	Nmt1	NMT1	-1.20262	1.43263	-1	31	Glycylpeptide N-tetradecanoyltransferase 1	56.9	LPAPSLPLM#MEGNGNGHEHCS*DCENEEDNSHNR	GNGHEHCsDCENEED
P35831	Ptpn12	PTP-PEST	-1.20158	0.981648	-1	550	Tyrosine-protein phosphatase non-receptor type 12	86.5	GHVTWSLHGPENATPVPDS*PDGKSPDNHSQTLK	NATPVPDsPDGKSPD
P35569	Irs1	IRS1	-1.19912	2.00411	-1	736, 758	Insulin receptor substrate 1	130.6	LLPCTGDYMNMSPVGDS*NTSSPSECYYGPEDPQHKPVLS*YYSLPR	NMSPVGDsNTSSPSE;PQHKPVLsYYSLPRS
P35569	Irs1	IRS1	-1.19912	2.00411	-1	736, 760	Insulin receptor substrate 1	130.6	LLPCTGDYMNMSPVGDS*NTSSPSECYYGPEDPQHKPVLSYY*SLPR	NMSPVGDsNTSSPSE;HKPVLSYySLPRSFK
Q8K2A1;Q8K2A1-2	Gulp1;Gulp1	GULP1;GULP1 iso2	-1.19586	1.00885	-1	201, 229;201, 229	PTB domain-containing engulfment adapter protein 1	34.4	TTQVST*SPAHGVTVMSPSTDIFDMIPFSPISHQS*PTSAR	LRTTQVStSPAHGVT;FSPISHQsPTSARNG
Q69ZK0	Prex1	PREX1	-1.19565	1.75896	-1	1186	Phosphatidylinositol 3,4,5-trisphosphate-dependent Rac exchanger 1 protein	184.8	SNSSYLGS*DEMGSGDELPCDMR	SNSSYLGsDEMGSGD
Q62313	Tgoln1	TGOLN1	-1.19266	2.29672	-1	142	Trans-Golgi network integral membrane protein 1	37.8	SDQSSTEDSGKPTGGNS*GKPTGGDSGKPTEAGSNKATEDDSGKSTK	GKPTGGNsGKPTGGD
Q9EQP2	Ehd4	EHD4	-1.19163	0.941319	-1	459	EH domain-containing protein 4	61.4	DKPVYDELFYTLS*PINGK	DELFYTLsPINGKIS
Q3U2I3;Q3U2I3-2;Q3U2I3-3	Fhip1b;Fhip1b;Fhip1b	FAM160A2;FAM160A2 iso2;FAM160A2 iso3	-1.18917	1.28759	-1	863;797;679	FHF complex subunit HOOK interacting protein 1B	106.5	SRRPS*LGELLLR	LVRSRRPsLGELLLR
Q62077	Plcg1	PLCG1	-1.18833	0.822389	-1	1221	1-phosphatidylinositol 4,5-bisphosphate phosphodiesterase gamma-1	149.6	IDIFPAKENGDLS*PFSGISLR	AKENGDLsPFSGISL
Q5SRX1;Q5SRX1-2;Q5SRX1-3;Q5SRX1-4;Q5SRX1-5	Tom1l2;Tom1l2;Tom1l2;Tom1l2;Tom1l2	TOM1L2;TOM1L2 iso2;TOM1L2 iso3;TOM1L2 iso4;TOM1L2 iso5	-1.18401	2.19379	-1	193;193;193;193;193	TOM1-like protein 2	55.6	TTAGTYS*SPPPASYSTLQAPALSVTGPITANSEQIAR	RTTAGTYsSPPPASY
Q5SRX1;Q5SRX1-2;Q5SRX1-3;Q5SRX1-4;Q5SRX1-5	Tom1l2;Tom1l2;Tom1l2;Tom1l2;Tom1l2	TOM1L2;TOM1L2 iso2;TOM1L2 iso3;TOM1L2 iso4;TOM1L2 iso5	-1.18401	2.19379	-1	194;194;194;194;194	TOM1-like protein 2	55.6	TTAGTYSS*PPPASYSTLQAPALSVTGPITANSEQIAR	TTAGTYSsPPPASYS
Q5SRX1;Q5SRX1-2;Q5SRX1-3;Q5SRX1-4;Q5SRX1-5	Tom1l2;Tom1l2;Tom1l2;Tom1l2;Tom1l2	TOM1L2;TOM1L2 iso2;TOM1L2 iso3;TOM1L2 iso4;TOM1L2 iso5	-1.18401	2.19379	-1	199;199;199;199;199	TOM1-like protein 2	55.6	TTAGTYSSPPPAS*YSTLQAPALSVTGPITANSEQIAR	YSSPPPAsYSTLQAP
Q5SRX1;Q5SRX1-2;Q5SRX1-3;Q5SRX1-4;Q5SRX1-5	Tom1l2;Tom1l2;Tom1l2;Tom1l2;Tom1l2	TOM1L2;TOM1L2 iso2;TOM1L2 iso3;TOM1L2 iso4;TOM1L2 iso5	-1.18401	2.19379	-1	201;201;201;201;201	TOM1-like protein 2	55.6	TTAGTYSSPPPASYS*TLQAPALSVTGPITANSEQIAR	SPPPASYsTLQAPAL
O88942;O88942-2;O88942-3	Nfatc1;Nfatc1;Nfatc1	NFAT2;NFAT2 iso2;NFAT2 iso3	-1.1821	0.88303	-1	259, 262;245, 248;223, 226	Nuclear factor of activated T-cells, cytoplasmic 1	77.8	ASITEESWLGARGS*RPT*SPCNKR	SWLGARGsRPTSPCN;GARGSRPtSPCNKRK
Q9DCM7	Nacc2	BTBD14A	-1.18136	2.28206	-1	125, 144, 158	Nucleus accumbens-associated protein 2	63.2	VSS*PHCDSQTAMIEDASSEPQS*PCNQLQPATAAYVT*SPSVPIPLLTR	DLMFKVSsPHCDSQT;DASSEPQsPCNQLQP;PATAAYVtSPSVPIP
Q9DCM7	Nacc2	BTBD14A	-1.18136	2.28206	-1	130, 144, 159	Nucleus accumbens-associated protein 2	63.2	VSSPHCDS*QTAMIEDASSEPQS*PCNQLQPATAAYVTS*PSVPIPLLTR	VSSPHCDsQTAMIED;DASSEPQsPCNQLQP;ATAAYVTsPSVPIPL
Q8K4Q0	Rptor	Raptor	-1.17983	1.66736	-1	863	Regulatory-associated protein of mTOR	149.4	ILDTSSLTQSAPAS*PTNK	LTQSAPAsPTNKGMH
Q8BTM8	Flna	FLNA	-1.17973	1.23995	-1	2599	Filamin-A	281	AGNNMLLVGVHGPRT*PCEEILVK	VGVHGPRtPCEEILV
P83093	Stim2	STIM2	-1.17942	2.43994	-1	661	Stromal interaction molecule 2	83.9	GSPECVGLTETKS*MIFSPASR	VGLTETKsMIFSPAS
P43006;P43006-2;P43006-3	Slc1a2;Slc1a2;Slc1a2	GLT1;GLT1 iso2;GLT1 iso3	-1.17942	1.32605	-1	520;517;517	Excitatory amino acid transporter 2	62	MQEDIEM#TKTQS*IYDDKNHR	IEMTKTQsIYDDKNH
Q76N33;Q76N33-2	Stambpl1;Stambpl1	STAMBPL1;STAMBPL1 iso2	-1.17906	1.00015	-1	242;76	AMSH-like protease	49.6	NAFADHPHKSDGSNFANYS*PPVNR	GSNFANYsPPVNRAL
Q76N33;Q76N33-2	Stambpl1;Stambpl1	STAMBPL1;STAMBPL1 iso2	-1.17906	1.00015	-1	241;75	AMSH-like protease	49.6	NAFADHPHKSDGSNFANY*SPPVNR	DGSNFANySPPVNRA
P81122	Irs2	IRS2	-1.1781	1.1186	-1	628, 638	Insulin receptor substrate 2	136.7	VAYNPYPEDY*GDIEIGSHKS*SSSNLGADDGYMPMTPGAALR	YNPYPEDyGDIEIGS;IEIGSHKsSSSNLGA
P81122	Irs2	IRS2	-1.1781	1.1186	-1	638, 639	Insulin receptor substrate 2	136.7	VAYNPYPEDYGDIEIGSHKS*S*SSNLGADDGYMPMTPGAALR	IEIGSHKsSSSNLGA;EIGSHKSsSSNLGAD
Q9D6W8	Borcs6	BORCS6	-1.17714	0.939361	-1	55	BLOC-1-related complex subunit 6	38	TLSGEEEAESVGVSS*RHPRASPK	AESVGVSsRHPRASP
Q9D6W8	Borcs6	BORCS6	-1.17714	0.939361	-1	61	BLOC-1-related complex subunit 6	38	TLSGEEEAESVGVSSRHPRAS*PK	SSRHPRAsPKTWSGS
Q01063;Q01063-2;Q01063-3	Pde4d;Pde4d;Pde4d	PDE4D;PDE4D iso2;PDE4D iso3	-1.1766	2.91968	-1	314;245;151	cAMP-specific 3',5'-cyclic phosphodiesterase 4D	84.5	KLMHSSS*LTNSCIPR	KKLMHSSsLTNSCIP
Q9ER00	Stx12	STX12	-1.17515	1.63969	-1	139, 142	Syntaxin-12	31.2	ARAGS*RLS*AEDR	IARARAGsRLSAEDR;ARAGSRLsAEDRQRE
Q6P5H2;Q6P5H2-2	Nes;Nes	nestin;nestin iso2	-1.17448	1.5602	-1	1443;1399	Nestin	207	GWEESGEGWGEEEASLET*SDHEGSHAPQPRPPKTEEDEGLQAALTVPGPK	EEEASLEtSDHEGSH
Q6P5H2;Q6P5H2-2	Nes;Nes	nestin;nestin iso2	-1.17448	1.5602	-1	1444;1400	Nestin	207	GWEESGEGWGEEEASLETS*DHEGSHAPQPRPPKTEEDEGLQAALTVPGPK	EEASLETsDHEGSHA
Q8R574	Prpsap2	PRPSAP2	-1.17422	1.51899	-1	227	Phosphoribosyl pyrophosphate synthase-associated protein 2	40.9	LGIAVIHGEAQDAESDLVDGRHS*PPMVR	DLVDGRHsPPMVRSV
Q8QZS3	Flcn	FLCN	-1.17336	4.18878	-1	62, 73	Folliculin	64.3	VRAHS*PAEGASSESSS*PGPK	SSRVRAHsPAEGASS;GASSESSsPGPKKSD
Q8QZS3	Flcn	FLCN	-1.17336	4.18878	-1	62, 71	Folliculin	64.3	VRAHS*PAEGASSES*SSPGPK	SSRVRAHsPAEGASS;AEGASSEsSSPGPKK
Q67FY2;Q67FY2-2	Bcl9l;Bcl9l	Bcl-9L;Bcl-9L iso2	-1.17336	1.91488	-1	118;81	B-cell CLL/lymphoma 9-like protein	156.6	ERSVS*VDSGEQR	VKRERSVsVDSGEQR
P19096	Fasn	FASN	-1.17317	0.803672	-1	1577	Fatty acid synthase	272.3	DIMLATGKLS*PDAIPGK	MLATGKLsPDAIPGK
P97496;P97496-2	Smarcc1;Smarcc1	SMARCC1;SMARCC1 iso2	-1.17206	2.71824	-1	327;327	SWI/SNF complex subunit SMARCC1	122.8	KRKPS*PSPPPPTATESR	NSRKRKPsPSPPPPT
Q3UCQ1;Q3UCQ1-2	Foxk2;Foxk2	FOXK2;FOXK2 iso2	-1.17161	2.05265	-1	161, 204;161, 204	Forkhead box protein K2	68.4	EKQEAPES*PVKPVQPHISPLTINIPDTMAHLISPLPSPTGTISAANSCPSS*PR	EKQEAPEsPVKPVQP;AANSCPSsPRGAGSS
Q3UCQ1;Q3UCQ1-2	Foxk2;Foxk2	FOXK2;FOXK2 iso2	-1.17161	2.05265	-1	174, 204;174, 204	Forkhead box protein K2	68.4	EKQEAPESPVKPVQPHISPLT*INIPDTMAHLISPLPSPTGTISAANSCPSS*PR	QPHISPLtINIPDTM;AANSCPSsPRGAGSS
Q7TPM1-2	Prrc2b	BAT2L iso2	-1.16495	1.58358	-1	711	Protein PRRC2B	81.7	QNVPTGGSAPSPQAYRPSS*ASPSGKPSGSAVNMGSVQGHYVQQAK	PQAYRPSsASPSGKP
Q80XU3	Nucks1	NUCKS	-1.16302	1.00873	-1	204	Nuclear ubiquitous casein and cyclin-dependent kinase substrate 1	26.3	EKTPS*PKEEDEEAESPPEKK	KSKEKTPsPKEEDEE
E9PVX6;E9PVX6-2	Mki67;Mki67	KI-67;KI-67 iso2	-1.16283	0.867202	-1	517;517	Proliferation marker protein Ki-67	350.7	ERPQS*PGKQESPGITPPR	IIKERPQsPGKQESP
Q7TSC1	Prrc2a	BAT2	-1.16189	1.05796	-1	808	Protein PRRC2A	229.1	LAWVGDVFTTTPTDPRPLTS*PLR	TDPRPLTsPLRQAAD
Q5DTU0;Q5DTU0-2	Afap1l2;Afap1l2	AFAP1L2;AFAP1L2 iso2	-1.16174	0.95408	-1	54, 56;72, 74	Actin filament-associated protein 1-like 2	92.1	SSSSDEEY*IY*MNKVSVNGEQNSASPDKVPEEQGPLTNGEPSQHSSAPQK	SSSSDEEyIYMNKVS;SSDEEYIyMNKVSVN
Q5DTU0;Q5DTU0-2	Afap1l2;Afap1l2	AFAP1L2;AFAP1L2 iso2	-1.16174	0.95408	-1	54, 70;72, 88	Actin filament-associated protein 1-like 2	92.1	SSSSDEEY*IYMNKVSVNGEQNSAS*PDKVPEEQGPLTNGEPSQHSSAPQK	SSSSDEEyIYMNKVS;NGEQNSAsPDKVPEE
Q5DTU0;Q5DTU0-2	Afap1l2;Afap1l2	AFAP1L2;AFAP1L2 iso2	-1.16174	0.95408	-1	56, 61;74, 79	Actin filament-associated protein 1-like 2	92.1	SSSSDEEYIY*MNKVS*VNGEQNSASPDKVPEEQGPLTNGEPSQHSSAPQK	SSDEEYIyMNKVSVN;YIYMNKVsVNGEQNS
Q6NZM9;Q6NZM9-2	Hdac4;Hdac4	HDAC4;HDAC4 iso2	-1.16158	1.37272	-1	213, 214;42, 43	Histone deacetylase 4	118.5	TQHSSLDQS*S*PPQSGVSASYNHPVLGMYDAKDDFPLRK	QHSSLDQsSPPQSGV;HSSLDQSsPPQSGVS
Q80TH2;Q80TH2-1;Q80TH2-2	Erbin;Erbin;Erbin	Erbin;Erbin iso1;Erbin iso2	-1.16081	1.23774	-1	849;849;849	Erbin	157.2	ASSSADVGISKS*TEDLSPQR	ADVGISKsTEDLSPQ
O08709	Prdx6	PRDX6	-1.15986	1.02202	-1	192	Peroxiredoxin-6	24.9	KGESVMVVPT*LSEEEAKQCFPK	ESVMVVPtLSEEEAK
D3YWQ0-2;D3YWQ0	Dgki;Dgki	DGKI iso2;DGKI	-1.15891	1.01293	-1	881;902	Diacylglycerol kinase iota	115.9	MLS*DSGMITPHYEDSDLKDFSHSR	ALRKRMLsDSGMITP
Q80YR5	Safb2	SAFB2	-1.15761	0.91221	-1	95	Scaffold attachment factor B2	111.8	MEEEGS*EDNGLEEDSR	SKMEEEGsEDNGLEE
P46662;P46662-2	Nf2;Nf2	Merlin;Merlin iso2	-1.1575	0.902113	-1	12;12	Merlin	69.7	M#SFS*SLKR	IASRMSFsSLKRKQP
P26039	Tln1	talin 1	-1.15443	1.53995	-1	1225	Talin-1	269.7	LLS*DSLPPSTGTFQEAQSR	DASKRLLsDSLPPST
P26039	Tln1	talin 1	-1.15443	1.53995	-1	1227	Talin-1	269.7	LLSDS*LPPSTGTFQEAQSR	SKRLLSDsLPPSTGT
A2BH40-4	Arid1a	ARID1A iso4	-1.1538	2.07998	-1	750	AT-rich interactive domain-containing protein 1A	206.3	IQPPS*PAGSGSMQGPQTPQSTSSSMAEGGDLKPPTPASTPHSQIPPLPGMR	QPKIQPPsPAGSGSM
A2BH40-4	Arid1a	ARID1A iso4	-1.1538	2.07998	-1	754	AT-rich interactive domain-containing protein 1A	206.3	IQPPSPAGS*GSMQGPQTPQSTSSSMAEGGDLKPPTPASTPHSQIPPLPGMR	QPPSPAGsGSMQGPQ
A2BH40-4	Arid1a	ARID1A iso4	-1.1538	2.07998	-1	756	AT-rich interactive domain-containing protein 1A	206.3	IQPPSPAGSGS*MQGPQTPQSTSSSMAEGGDLKPPTPASTPHSQIPPLPGMR	PSPAGSGsMQGPQTP
Q8K019;Q8K019-2;Q8K019-3	Bclaf1;Bclaf1;Bclaf1	BCLAF1;BCLAF1 iso2;BCLAF1 iso3	-1.15357	0.923004	-1	289;287;287	Bcl-2-associated transcription factor 1	105.9	YSPSQNS*PIHHIPSRR	RYSPSQNsPIHHIPS
Q61062	Dvl3	DVL3	-1.14883	4.44117	-1	608	Segment polarity protein dishevelled homolog DVL-3	78.1	SGGSGSESDHT*TRSSLRGPR	SGSESDHtTRSSLRG
Q61062	Dvl3	DVL3	-1.14883	4.44117	-1	611	Segment polarity protein dishevelled homolog DVL-3	78.1	SGGSGSESDHTTRS*SLRGPR	ESDHTTRsSLRGPRE
P99028	Uqcrh	UQCRHL	-1.14839	0.828171	-1	61	Cytochrome b-c1 complex subunit 6, mitochondrial	10.4	SQT*EEDCTEELFDFLHAR	RVSSRSQtEEDCTEE
A2ALU4	Shroom2	APXL	-1.14272	1.22483	-1	798	Protein Shroom2	164.6	SYS*EPEKINEVGLSGDHRPHPTVR	EQKLKSYsEPEKINE
Q61846	Melk	MELK	-1.14217	1.91079	-1	452	Maternal embryonic leucine zipper kinase	72.7	EIPAS*PTRFPTPAK	YKREIPAsPTRFPTP
Q5U4C1	Gprasp1	GPRASP1	-1.14162	2.69951	-1	198	G-protein coupled receptor-associated sorting protein 1	151.6	WADKPSGS*PSFWNRDEASTR	WADKPSGsPSFWNRD
Q5U4C1	Gprasp1	GPRASP1	-1.14162	2.69951	-1	209	G-protein coupled receptor-associated sorting protein 1	151.6	WADKPSGSPSFWNRDEAST*R	WNRDEAStRFRPRKS
Q8C4X2	Csnk1g3	CK1G3	-1.14157	1.49316	-1	31	Casein kinase I isoform gamma-3	48.9	GTGS*SSSGVLMVGPNFR	HSTRGTGsSSSGVLM
Q07139;Q07139-2	Ect2;Ect2	ECT2;ECT2 iso2	-1.13793	2.01585	-1	865;834	Protein ECT2	103.1	MALSSSHSSEGRS*PPSSGK	SHSSEGRsPPSSGKL
Q8VHK1	Caskin2	CASKIN2	-1.13649	3.01997	-1	694	Caskin-2	126.7	LLTFQGSELSPELQAAMAGGGSEPLPLPPARS*PSQESIGAR	LPLPPARsPSQESIG
P55088;P55088-2;P55088-3	Aqp4;Aqp4;Aqp4	AQP4;AQP4 iso2;AQP4 iso3	-1.13458	2.17824	-1	273;251;305	Aquaporin-4	34.4	AAQQT*KGSYMEVEDNR	FSKAAQQtKGSYMEV
Q6PDH0;Q6PDH0-2	Phldb1;Phldb1	PHLDB1;PHLDB1 iso2	-1.13434	1.4772	-1	503;503	Pleckstrin homology-like domain family B member 1	150	WAAHGTS*PEDFSLTLGAR	RWAAHGTsPEDFSLT
Q6PDH0;Q6PDH0-2	Phldb1;Phldb1	PHLDB1;PHLDB1 iso2	-1.13434	1.4772	-1	508;508	Pleckstrin homology-like domain family B member 1	150	WAAHGTSPEDFS*LTLGAR	GTSPEDFsLTLGARG
Q8BZH4	Pogz	POGZ	-1.13374	1.55285	-1	421, 442	Pogo transposable element with ZNF domain	154.8	SLDAEPSVPSAAKPS*SPEKTAPVTSTPSSTPIPALS*PPTKVPEPNENAGDAVQTK	VPSAAKPsSPEKTAP;STPIPALsPPTKVPE
P11440;P97377;P97377-2;Q80YP0	Cdk1;Cdk2;Cdk2;Cdk3	CDK1;CDK2;CDK2 iso2;CDK3	-1.13364	0.88258	-1	14, 15;14, 15;14, 15;14, 15	Cyclin-dependent kinase 1	34.1	IGEGT*Y*GVVYK	IEKIGEGtYGVVYKG;EKIGEGTyGVVYKGR
Q3UH06;Q3UH06-2;Q3UH06-3;Q3UH06-4	Rreb1;Rreb1;Rreb1;Rreb1	RREB1;RREB1 iso2;RREB1 iso3;RREB1 iso4	-1.1332	1.86208	-1	175;93;175;175	Ras-responsive element-binding protein 1	184	KLS*HDAESEDPGPAKK	LSSKRKLsHDAESED
Q9CRD0;Q9CRD0-2;Q9CRD0-3	Ociad1;Ociad1;Ociad1	OCIAD1;OCIAD1 iso2;OCIAD1 iso3	-1.1327	1.12213	-1	123;123;123	OCIA domain-containing protein 1	27.6	RSS*PPGHYTQKPK	SGELRRSsPPGHYTQ
Q5Y5T5	Zdhhc8	ZDHHC8	-1.13239	1.94607	-1	349	Palmitoyltransferase ZDHHC8	82	TSPPT*PAMYK	VQRTSPPtPAMYKFR
Q80XQ2	Tbc1d5	TBC1D5	-1.13195	2.41504	-1	563	TBC1 domain family member 5	91.8	TISSS*PSIESLPGGR	SSKTISSsPSIESLP
Q61062	Dvl3	DVL3	-1.12951	1.69231	-1	612	Segment polarity protein dishevelled homolog DVL-3	78.1	SGGSGSESDHTTRSS*LRGPR	SDHTTRSsLRGPRER
Q9CSB4;Q9CSB4-2	Pard3b;Pard3b	PAR3-beta;PAR3-beta iso2	-1.1295	0.989266	-1	971;971	Partitioning defective 3 homolog B	132.7	VNHFREPCASANVFRS*PSPLR	ASANVFRsPSPLRAG
E9Q784	Zc3h13	ZC3H13	-1.12669	1.58124	-1	265	Zinc finger CCCH domain-containing protein 13	203.6	TPS*PPPPILEDIILGKK	KKGPRTPsPPPPILE
P42128	Foxk1	FOXK1	-1.12632	1.12058	-1	406	Forkhead box protein K1	74.9	SAPAS*PTHPGLM#SPR	SSRSAPAsPTHPGLM
B9EJA2;B9EJA2-2;B9EJA2-3;B9EJA2-4;B9EJA2-5	Cttnbp2;Cttnbp2;Cttnbp2;Cttnbp2;Cttnbp2	CTTNBP2;CTTNBP2 iso2;CTTNBP2 iso3;CTTNBP2 iso4;CTTNBP2 iso5	-1.1255	0.872845	-1	279;279;279;279;279	Cortactin-binding protein 2	178.7	GSDGKPGLS*LPR	SDGKPGLsLPRKTKD
P81122	Irs2	IRS2	-1.12442	1.06443	-1	640	Insulin receptor substrate 2	136.7	VAYNPYPEDYGDIEIGSHKSSS*SNLGADDGYMPMTPGAALR	IGSHKSSsSNLGADD
P81122	Irs2	IRS2	-1.12442	1.06443	-1	641	Insulin receptor substrate 2	136.7	VAYNPYPEDYGDIEIGSHKSSSS*NLGADDGYMPMTPGAALR	GSHKSSSsNLGADDG
Q9Z1E4	Gys1	GYS1	-1.12398	2.8083	-1	653, 657	Glycogen [starch] synthase, muscle	83.9	HSS*PHQS*EDEEEPRDGPLGEDSERYDEEEEAAK	PSLSRHSsPHQSEDE;RHSSPHQsEDEEEPR
Q9JMG7;Q9JMG7-2	Hdgfl3;Hdgfl3	HDGFRP3;HDGFRP3 iso2	-1.1238	5.71357	-1	117;117	Hepatoma-derived growth factor-related protein 3	22.4	FTGYQTIQQQSSSETEGEGGNT*ADASSEEEGDRVEDGK	TEGEGGNtADASSEE
Q9JMG7;Q9JMG7-2	Hdgfl3;Hdgfl3	HDGFRP3;HDGFRP3 iso2	-1.1238	5.71357	-1	122;122	Hepatoma-derived growth factor-related protein 3	22.4	FTGYQTIQQQSSSETEGEGGNTADASS*EEEGDRVEDGK	GNTADASsEEEGDRV
P81122	Irs2	IRS2	-1.12309	1.52942	-1	616	Insulin receptor substrate 2	136.7	LCPSFPASS*PK	CPSFPASsPKVAYNP
P81122	Irs2	IRS2	-1.12309	1.52942	-1	615	Insulin receptor substrate 2	136.7	LCPSFPAS*SPK	LCPSFPAsSPKVAYN
B1AZI6	Thoc2	THOC2	-1.12307	0.827758	-1	1450	THO complex subunit 2	182.7	LYINHNPPPLSKS*KER	NPPPLSKsKEREMDK
P48193;P48193-2	Epb41;Epb41	EPB41;EPB41 iso2	-1.12288	0.914381	-1	678;624	Protein 4.1	95.9	HHAS*ISELKK	EIKKHHAsISELKKN
P23881	Tcea3	TCEA3	-1.12225	1.84598	-1	163	Transcription elongation factor A protein 3	38.8	SKVETPTTPSS*PSTPTFAPAVCLLAPCYLTGDSVR	ETPTTPSsPSTPTFA
P23881	Tcea3	TCEA3	-1.12225	1.84598	-1	162	Transcription elongation factor A protein 3	38.8	SKVETPTTPS*SPSTPTFAPAVCLLAPCYLTGDSVR	VETPTTPsSPSTPTF
P51125;P51125-2;P51125-3;P51125-4;P51125-5;P51125-6;P51125-7	Cast;Cast;Cast;Cast;Cast;Cast;Cast	calpastatin;calpastatin iso2;calpastatin iso3;calpastatin iso4;calpastatin iso5;calpastatin iso6;calpastatin iso7	-1.12195	1.11712	-1	730;711;682;388;373;715;647	Calpastatin	84.9	KTEKPDQDRDPIDALS*EDLDSCPSTTETSK	RDPIDALsEDLDSCP
P39447	Tjp1	ZO1	-1.12187	1.28693	-1	886	Tight junction protein ZO-1	194.6	SSEPVREDSS*GMHHENQTYPPYSPQAQPQAIHR	EPVREDSsGMHHENQ
P39447	Tjp1	ZO1	-1.12187	1.28693	-1	894	Tight junction protein ZO-1	194.6	SSEPVREDSSGMHHENQT*YPPYSPQAQPQAIHR	GMHHENQtYPPYSPQ
Q99KK1	Reep3	REEP3	-1.12062	1.31467	-1	152	Receptor expression-enhancing protein 3	29.2	SFS*MHDLTAIQGDEPVGHRPYQTLPEAK	TERLRSFsMHDLTAI
Q5U4C3	Scaf1	SR-A1	-1.1204	2.55643	-1	491, 493	Splicing factor, arginine/serine-rich 19	133.8	S*AS*PGPPPAR	RERYRQRsASPGPPP;RYRQRSAsPGPPPAR
P98203;P98203-2;P98203-4;P98203-5	Arvcf;Arvcf;Arvcf;Arvcf	ARVCF;ARVCF iso2;ARVCF iso4;ARVCF iso5	-1.12026	2.30458	-1	643;637;573;579	Armadillo repeat protein deleted in velo-cardio-facial syndrome homolog	105	DAEM#DRNFDT*LDLPK	EMDRNFDtLDLPKRT
P10637;P10637-2;P10637-3;P10637-4;P10637-5;P10637-6	Mapt;Mapt;Mapt;Mapt;Mapt;Mapt	Tau;Tau iso3;Tau iso3;Tau iso4;Tau iso5;Tau iso6	-1.11956	2.38471	-1	504, 509;201, 206;143, 148;143, 148;143, 148;121, 126	Microtubule-associated protein tau	76.2	SRT*PSLPT*PPTREPK	TPGSRSRtPSLPTPP;SRTPSLPtPPTREPK
Q3V0J1;Q3V0J1-2;Q3V0J1-3	Tmem237;Tmem237;Tmem237	ALS2CR4;ALS2CR4 iso2;ALS2CR4 iso3	-1.11715	1.94115	-1	119, 126;105, 112;95, 102	Transmembrane protein 237	47.3	IRPPPELETS*LTERPSS*PSLLR	PPPELETsLTERPSS;SLTERPSsPSLLRNE
Q3V0J1;Q3V0J1-2;Q3V0J1-3	Tmem237;Tmem237;Tmem237	ALS2CR4;ALS2CR4 iso2;ALS2CR4 iso3	-1.11715	1.94115	-1	118, 126;104, 112;94, 102	Transmembrane protein 237	47.3	IRPPPELET*SLTERPSS*PSLLR	RPPPELEtSLTERPS;SLTERPSsPSLLRNE
Q8R4H2	Arhgef12	ARHGEF12	-1.11711	1.36843	-1	138	Rho guanine nucleotide exchange factor 12	172.2	SGS*YVALTVQGRPPGSPQIPLADSEVEPSVTGHMSPIMTSPHSPGAAGNMER	VKLIRSGsYVALTVQ
Q8R4H2	Arhgef12	ARHGEF12	-1.11711	1.36843	-1	139	Rho guanine nucleotide exchange factor 12	172.2	SGSY*VALTVQGRPPGSPQIPLADSEVEPSVTGHMSPIMTSPHSPGAAGNMER	KLIRSGSyVALTVQG
Q8R4H2	Arhgef12	ARHGEF12	-1.11711	1.36843	-1	178	Rho guanine nucleotide exchange factor 12	172.2	SGSYVALTVQGRPPGSPQIPLADSEVEPSVTGHMSPIMTSPHS*PGAAGNMER	PIMTSPHsPGAAGNM
Q69ZK6	Jmjd1c	TRIP8	-1.11694	1.4649	-1	1817	Probable JmjC domain-containing histone demethylation protein 2C	260.5	LTPPESQS*PLHWLADLAEQK	LTPPESQsPLHWLAD
Q69ZK6	Jmjd1c	TRIP8	-1.11694	1.4649	-1	1815	Probable JmjC domain-containing histone demethylation protein 2C	260.5	LTPPES*QSPLHWLADLAEQK	SRLTPPEsQSPLHWL
Q8K4K6	Pank1	PANK1	-1.11637	1.98138	-1	165	Pantothenate kinase 1	60.1	FQLPSELQPQPLFAQHDS*PAKK	PLFAQHDsPAKKCRL
Q8BPQ7;Q8BPQ7-2	Sgsm1;Sgsm1	SGSM1;SGSM1 iso2	-1.11283	1.22026	-1	646;359	Small G protein signaling modulator 1	123.1	MLHRDS*TISNESSQSCSSGR	HRMLHRDsTISNESS
Q8BPQ7;Q8BPQ7-2	Sgsm1;Sgsm1	SGSM1;SGSM1 iso2	-1.11283	1.22026	-1	647;360	Small G protein signaling modulator 1	123.1	MLHRDST*ISNESSQSCSSGR	RMLHRDStISNESSQ
Q9Z266;Q9Z266-2	Snapin;Snapin	SNAPIN;SNAPIN iso2	-1.11139	0.958964	-1	133;79	SNARE-associated protein Snapin	14.9	AMLDSGVYPPGS*PSK	SGVYPPGsPSKxxxx
Q91X84;Q91X84-2	Crtc3;Crtc3	TORC3;TORC3 iso2	-1.11134	1.98402	-1	391;92	CREB-regulated transcription coactivator 3	67	RQPPVS*PLTLSPGPEAHQGFSR	RRRQPPVsPLTLSPG
P35831	Ptpn12	PTP-PEST	-1.11037	1.21205	-1	519	Tyrosine-protein phosphatase non-receptor type 12	86.5	AAESSEESQSNSHT*PPRPDCLPLDKK	ESQSNSHtPPRPDCL
O88508	Dnmt3a	DNMT3A	-1.11012	1.86383	-1	251	DNA (cytosine-5)-methyltransferase 3A	101.6	VIAVMNAVEENQASGESQKVEEASPPAVQQPTDPAS*PTVATTPEPVGGDAGDKNATK	QQPTDPAsPTVATTP
Q8C8R3;Q8C8R3-2;Q8C8R3-3;Q8C8R3-4;Q8C8R3-5	Ank2;Ank2;Ank2;Ank2;Ank2	ANK2;ANK2 iso2;ANK2 iso3;ANK2 iso4;ANK2 iso5	-1.11003	1.09019	-1	3756;3784;847;3756;3702	Ankyrin-2	426	TPEDISTPPEGTKPCLQT*PVTSERGSPIVQEPEEASEPKEESSPR	GTKPCLQtPVTSERG
Q8C8R3;Q8C8R3-2;Q8C8R3-3;Q8C8R3-4;Q8C8R3-5	Ank2;Ank2;Ank2;Ank2;Ank2	ANK2;ANK2 iso2;ANK2 iso3;ANK2 iso4;ANK2 iso5	-1.11003	1.09019	-1	3759;3787;850;3759;3705	Ankyrin-2	426	TPEDISTPPEGTKPCLQTPVT*SERGSPIVQEPEEASEPKEESSPR	PCLQTPVtSERGSPI
Q8CDM1;Q8CDM1-2	Atad2;Atad2	ATAD2;ATAD2 iso2	-1.10731	1.22857	-1	405;204	ATPase family AAA domain-containing protein 2	117.9	SLNSDVSCPFLESDLAY*SDDDTPSVYENGLSQK	FLESDLAySDDDTPS
Q8CDM1;Q8CDM1-2	Atad2;Atad2	ATAD2;ATAD2 iso2	-1.10731	1.22857	-1	406;205	ATPase family AAA domain-containing protein 2	117.9	SLNSDVSCPFLESDLAYS*DDDTPSVYENGLSQK	LESDLAYsDDDTPSV
Q9D1F4	Akt1s1	PRAS40	-1.10557	0.919442	-1	203, 213	Proline-rich AKT1 substrate 1	27.5	TEARS*SDEENGPPSS*PDLDR	EKRTEARsSDEENGP;EENGPPSsPDLDRIA
Q7TQH0;Q7TQH0-2;Q7TQH0-3	Atxn2l;Atxn2l;Atxn2l	ataxin-2L;ataxin-2L iso2;ataxin-2L iso3	-1.10411	1.94437	-1	236;236;236	Ataxin-2-like protein	110.6	WEGGDSNS*DDYDLESDMSNGWDPNEMFK	WEGGDSNsDDYDLES
Q8CBW3;Q8CBW3-3;Q8CBW3-4	Abi1;Abi1;Abi1	Abi-1;Abi-1 iso3;Abi-1 iso4	-1.10293	1.50403	-1	332;327;326	Abl interactor 1	52.3	TPSVAAQFSAQPHVNGGPLYSQNS*ISVAPPPPPM#PQLTPQIPLTGFVAR	GPLYSQNsISVAPPP
Q99K70;Q99K70-2	Rragc;Rragc	RRAGC;RRAGC iso2	-1.10215	1.49738	-1	94;94	Ras-related GTP-binding protein C	44.1	MSPNETLFLES*TNK	NETLFLEsTNKIYKD
Q9JK23	Psmg1	DSCR2	-1.09966	1.39134	-1	55	Proteasome assembly chaperone 1	33.1	RQT*ETSLEAVLLETHPCSK	VRLLRRQtETSLEAV
Q9JK23	Psmg1	DSCR2	-1.09966	1.39134	-1	58	Proteasome assembly chaperone 1	33.1	RQTETS*LEAVLLETHPCSK	LRRQTETsLEAVLLE
E9Q634	Myo1e	MYO1E	-1.09928	0.837145	-1	986	Unconventional myosin-Ie	126.7	SNQKS*LYTSMARPPLPR	NQRSNQKsLYTSMAR
Q80U35	Arhgef17	ARHGEF17	-1.09908	1.64402	-1	516	Rho guanine nucleotide exchange factor 17	221.5	DSPSAGSPMEQSESTLSQS*PTSPTTRPTLK	SESTLSQsPTSPTTR
Q80U35	Arhgef17	ARHGEF17	-1.09908	1.64402	-1	512	Rho guanine nucleotide exchange factor 17	221.5	DSPSAGSPMEQSEST*LSQSPTSPTTRPTLK	PMEQSEStLSQSPTS
Q80U35	Arhgef17	ARHGEF17	-1.09908	1.64402	-1	514	Rho guanine nucleotide exchange factor 17	221.5	DSPSAGSPMEQSESTLS*QSPTSPTTRPTLK	EQSESTLsQSPTSPT
Q6PDH0;Q6PDH0-2	Phldb1;Phldb1	PHLDB1;PHLDB1 iso2	-1.09872	0.856234	-1	238;238	Pleckstrin homology-like domain family B member 1	150	YLLSPPTS*PGAMSVGSSYENTSPAFSPLSSPASSGSCASHSPSGQEPGPSVPPLVPAR	YLLSPPTsPGAMSVG
Q6PDH0;Q6PDH0-2	Phldb1;Phldb1	PHLDB1;PHLDB1 iso2	-1.09872	0.856234	-1	246;246	Pleckstrin homology-like domain family B member 1	150	YLLSPPTSPGAMSVGS*SYENTSPAFSPLSSPASSGSCASHSPSGQEPGPSVPPLVPAR	PGAMSVGsSYENTSP
Q6PDH0;Q6PDH0-2	Phldb1;Phldb1	PHLDB1;PHLDB1 iso2	-1.09872	0.856234	-1	266;266	Pleckstrin homology-like domain family B member 1	150	YLLSPPTSPGAMSVGSSYENTSPAFSPLSSPASSGS*CASHSPSGQEPGPSVPPLVPAR	SSPASSGsCASHSPS
Q6PDH0;Q6PDH0-2	Phldb1;Phldb1	PHLDB1;PHLDB1 iso2	-1.09872	0.856234	-1	271;271	Pleckstrin homology-like domain family B member 1	150	YLLSPPTSPGAMSVGSSYENTSPAFSPLSSPASSGSCASHS*PSGQEPGPSVPPLVPAR	SGSCASHsPSGQEPG
Q6PDH0;Q6PDH0-2	Phldb1;Phldb1	PHLDB1;PHLDB1 iso2	-1.09872	0.856234	-1	273;273	Pleckstrin homology-like domain family B member 1	150	YLLSPPTSPGAMSVGSSYENTSPAFSPLSSPASSGSCASHSPS*GQEPGPSVPPLVPAR	SCASHSPsGQEPGPS
Q8C1D8	Iws1	IWS1	-1.0977	1.20804	-1	666	Protein IWS1 homolog	85.2	RLS*STGGQTPR	MPQRRRLsSTGGQTP
Q8C1D8	Iws1	IWS1	-1.0977	1.20804	-1	667	Protein IWS1 homolog	85.2	RLSS*TGGQTPR	PQRRRLSsTGGQTPR
P81122	Irs2	IRS2	-1.09634	1.69233	-1	818	Insulin receptor substrate 2	136.7	SYKAPCSCSGDNDQYVLMS*SPVGR	NDQYVLMsSPVGRIL
P81122	Irs2	IRS2	-1.09634	1.69233	-1	819	Insulin receptor substrate 2	136.7	SYKAPCSCSGDNDQYVLMSS*PVGR	DQYVLMSsPVGRILE
Q8BFU3;Q8BFU3-2;Q8BFU3-3;Q8BFU3-4;Q8BFU3-5	Rnf214;Rnf214;Rnf214;Rnf214;Rnf214	RNF214;RNF214 iso2;RNF214 iso3;RNF214 iso4;RNF214 iso5	-1.09426	1.41331	-1	500;345;445;500;345	RING finger protein 214	73.6	SLSFPILNPALSQSSQPS*PPLPGSHGR	LSQSSQPsPPLPGSH
Q80XJ3	Ttc28	TTC28	-1.09353	1.08428	-1	2281	Tetratricopeptide repeat protein 28	267.3	LKYPS*SPYSAHISK	LFRLKYPsSPYSAHI
E9Q5K9;E9Q5K9-2;E9Q5K9-3	Ythdc1;Ythdc1;Ythdc1	YT521;YT521 iso2;YT521 iso3	-1.09187	0.918799	-1	425;425;407	YTH domain-containing protein 1	85.6	LSSESHHGGS*PIHWVLPAGMSAK	SESHHGGsPIHWVLP
Q9ESC8	Aff4	MCEF	-1.09071	2.85454	-1	831	AF4/FMR2 family member 4	126.6	TVS*QSSSLK	GSRKRTVsQSSSLKS
Q6PGL7;Q6PGL7-2	Washc2;Washc2	FAM21A;FAM21A iso2	-1.09037	1.11871	-1	388;388	WASH complex subunit 2	145.2	ARPAQAPVSEELPPS*PKPGK	VSEELPPsPKPGKKI
P42128	Foxk1	FOXK1	-1.09011	1.99108	-1	229	Forkhead box protein K1	74.9	SLVSPIPS*PTGTISVPNSCPASPR	SLVSPIPsPTGTISV
P42128	Foxk1	FOXK1	-1.09011	1.99108	-1	231	Forkhead box protein K1	74.9	SLVSPIPSPT*GTISVPNSCPASPR	VSPIPSPtGTISVPN
P42128	Foxk1	FOXK1	-1.09011	1.99108	-1	243	Forkhead box protein K1	74.9	SLVSPIPSPTGTISVPNSCPAS*PR	VPNSCPAsPRGAGSS
Q6NS46	Pdcd11	PDCD11	-1.08684	1.15188	-1	1468, 1470	Protein RRP5 homolog	207.6	ERQES*ES*EQELVNKRPK	GKRERQEsESEQELV;RERQESEsEQELVNK
Q8K4Q0	Rptor	Raptor	-1.08556	1.24653	-1	857, 877	Regulatory-associated protein of mTOR	149.4	ILDTSSLT*QSAPASPTNKGMHMHQVGGS*PPASSTSSCSLTNDVAK	ILDTSSLtQSAPASP;HMHQVGGsPPASSTS
Q9QX47;Q9QX47-2;Q9QX47-3;Q9QX47-4	Son;Son;Son;Son	SON;SON iso2;SON iso3;SON iso4	-1.08549	1.45548	-1	251;251;251;251	Protein SON	265.5	ILDSFTAAPVPMST*AALKSPEPVVTMSVEYQK	AAPVPMStAALKSPE
Q9QX47;Q9QX47-2;Q9QX47-3;Q9QX47-4	Son;Son;Son;Son	SON;SON iso2;SON iso3;SON iso4	-1.08549	1.45548	-1	256;256;256;256	Protein SON	265.5	ILDSFTAAPVPMSTAALKS*PEPVVTMSVEYQK	MSTAALKsPEPVVTM
Q6PNC0	Dmxl1	DMXL1	-1.08536	1.44121	-1	916	DmX-like protein 1	335.8	ISEASWLPEEHYSSS*PEKILSPFSQK	PEEHYSSsPEKILSP
P35569	Irs1	IRS1	-1.08511	1.38288	-1	448	Insulin receptor substrate 1	130.6	SVTPDSLGHT*PPARGEEELSNYICMGGK	TPDSLGHtPPARGEE
Q8CJ53;Q8CJ53-2;Q8CJ53-3;Q8CJ53-4	Trip10;Trip10;Trip10;Trip10	TRIP10;TRIP10 iso2;TRIP10 iso3;TRIP10 iso4	-1.08315	1.27974	-1	296;296;296;296	Cdc42-interacting protein 4	68.4	SGFARPGDLEFEDFSQVINRVPS*DSSLGTPDGRPELR	QVINRVPsDSSLGTP
P30415	Nktr	NKTR	-1.08301	2.43696	-1	468	NK-tumor recognition protein	163.4	RIVMPDLEPS*RSPTHR	VMPDLEPsRSPTHRM
Q99P72;Q99P72-3	Rtn4;Rtn4	Nogo;Nogo iso3	-1.08202	1.15439	-1	649;533	Reticulon-4	126.5	TS*DSKEEIKEPESFNAAAQEAEAPYISIACDLIK	MSVALKTsDSKEEIK
Q7TPV2;Q7TPV2-2	Dzip3;Dzip3	DZIP3;DZIP3 iso2	-1.08182	1.67064	-1	715;509	E3 ubiquitin-protein ligase DZIP3	137.9	TDTSDAQEDS*AAEDKFCSLDELHILDMVEQGSSGK	TSDAQEDsAAEDKFC
Q80U93	Nup214	NUP214	-1.07969	3.05348	-1	902	Nuclear pore complex protein Nup214	212.8	LYNHTAPWSLPSALSTQSNSHS*FDSDLECLLK	STQSNSHsFDSDLEC
Q9Z0R4;Q9Z0R4-2	Itsn1;Itsn1	ITSN1;ITSN1 iso2	-1.07746	0.845418	-1	318;318	Intersectin-1	194.2	SGSGMS*VISSSSVDQR	VRSGSGMsVISSSSV
Q9Z0R4;Q9Z0R4-2	Itsn1;Itsn1	ITSN1;ITSN1 iso2	-1.07746	0.845418	-1	321;321	Intersectin-1	194.2	SGSGMSVIS*SSSVDQR	GSGMSVIsSSSVDQR
Q9JLN9	Mtor	mTOR	-1.07648	3.59693	-1	2478, 2481	Serine/threonine-protein kinase mTOR	288.6	AGTTVPES*IHS*FIGDGLVKPEALNKK	AGTTVPEsIHSFIGD;TVPESIHsFIGDGLV
Q8K4G5-2;Q8K4G5;Q8K4G5-4;Q8K4G5-5	Ablim1;Ablim1;Ablim1;Ablim1	abLIM iso2;abLIM;abLIM iso4;abLIM iso5	-1.07616	1.26589	-1	139;215;139;138	Actin-binding LIM protein 1	78.9	DCLCQLCAQPM#SS*SPKEASCSSNCAGCGR	LCAQPMSsSPKEASC
P23881	Tcea3	TCEA3	-1.07541	4.20415	-1	166	Transcription elongation factor A protein 3	38.8	SKVETPTTPSSPST*PTFAPAVCLLAPCYLTGDSVR	TTPSSPStPTFAPAV
P23881	Tcea3	TCEA3	-1.07541	4.20415	-1	168	Transcription elongation factor A protein 3	38.8	SKVETPTTPSSPSTPT*FAPAVCLLAPCYLTGDSVR	PSSPSTPtFAPAVCL
Q6NZE7;Q6NZE7-2;Q6NZE7-3;Q6NZE7-4	Pabir2;Pabir2;Pabir2;Pabir2	FAM122B;FAM122B iso2;FAM122B iso3;FAM122B iso4	-1.07535	2.28517	-1	58;58;58;58	PABIR family member 2	27.7	TSTAIMSHHS*LEEGLDMMNR	TAIMSHHsLEEGLDM
Q99PG2;Q99PG2-2	Ogfr;Ogfr	OGFR;OGFR iso2	-1.07348	1.4763	-1	361;361	Opioid growth factor receptor	70.6	DLSGDSGTAEDLSLLSAKPQDVGTLDGDQRHEAKSPS*PK	RHEAKSPsPKESKKR
Q9EST3;Q9EST3-2	Eif4enif1;Eif4enif1	4E-T;4E-T iso2	-1.07283	1.92318	-1	373;373	Eukaryotic translation initiation factor 4E transporter	107.9	LAGLEQAVLS*PGQNSGNYFAPIPSEDHAENKVDILEMLQK	GLEQAVLsPGQNSGN
P11531	Dmd	dystrophin	-1.07281	1.38851	-1	3483	Dystrophin	425.6	S*PAQILISLESEERGELER	SPLSQPRsPAQILIS
Q921F4	Hnrnpll	HNRPLL	-1.07252	0.868611	-1	380	Heterogeneous nuclear ribonucleoprotein L-like	64.1	DTPELVAYPLPQASSSYMHGGS*PSGSVVMVSGLHQLK	SSYMHGGsPSGSVVM
Q921F4	Hnrnpll	HNRPLL	-1.07252	0.868611	-1	384	Heterogeneous nuclear ribonucleoprotein L-like	64.1	DTPELVAYPLPQASSSYMHGGSPSGS*VVMVSGLHQLK	HGGSPSGsVVMVSGL
P16092;P16092-2;P16092-3;P16092-4;P16092-5;P16092-6	Fgfr1;Fgfr1;Fgfr1;Fgfr1;Fgfr1;Fgfr1	FGFR1;FGFR1 iso2;FGFR1 iso3;FGFR1 iso4;FGFR1 iso5;FGFR1 iso6	-1.07229	0.841536	-1	420;331;430;329;331;418	Fibroblast growth factor receptor 1	91.9	LAKS*IPLRR	AVHKLAKsIPLRRQV
P70697	Urod	UROD	-1.07014	1.29742	-1	61	Uroporphyrinogen decarboxylase	40.7	AAQDFFSTCRS*PEACCELTLQPLRR	DFFSTCRsPEACCEL
Q8C8R3;Q8C8R3-2;Q8C8R3-3;Q8C8R3-4;Q8C8R3-5	Ank2;Ank2;Ank2;Ank2;Ank2	ANK2;ANK2 iso2;ANK2 iso3;ANK2 iso4;ANK2 iso5	-1.06951	1.02181	-1	3750, 3780;3778, 3808;841, 871;3750, 3780;3696, 3726	Ankyrin-2	426	TPEDISTPPEGT*KPCLQTPVTSERGSPIVQEPEEASEPKEES*SPR	ISTPPEGtKPCLQTP;ASEPKEEsSPRKTSL
Q8C8R3;Q8C8R3-2;Q8C8R3-3;Q8C8R3-4;Q8C8R3-5	Ank2;Ank2;Ank2;Ank2;Ank2	ANK2;ANK2 iso2;ANK2 iso3;ANK2 iso4;ANK2 iso5	-1.06951	1.02181	-1	3764, 3780;3792, 3808;855, 871;3764, 3780;3710, 3726	Ankyrin-2	426	TPEDISTPPEGTKPCLQTPVTSERGS*PIVQEPEEASEPKEES*SPR	PVTSERGsPIVQEPE;ASEPKEEsSPRKTSL
Q8CIB5	Fermt2	kindlin-2	-1.06937	1.68168	-1	199	Fermitin family homolog 2	77.8	TMTPTYDAHDGS*PLSPTSAWFGDSALSEGNPGILAVSQPVTSPEILAK	TYDAHDGsPLSPTSA
Q8R0S2;Q8R0S2-2	Iqsec1;Iqsec1	IQSEC1;IQSEC1 iso2	-1.06934	1.55153	-1	474;475	IQ motif and SEC7 domain-containing protein 1	107.9	QSKSESDYSDGDNDSINST*SNSNDTINCSSESSSR	DNDSINStSNSNDTI
P37913	Lig1	LIG1	-1.06894	1.10104	-1	188	DNA ligase 1	102.2	EGDQLIVPSEPTKS*PESVTLTK	VPSEPTKsPESVTLT
P48193;P48193-2	Epb41;Epb41	EPB41;EPB41 iso2	-1.06789	1.31194	-1	556;556	Protein 4.1	95.9	SLDGAAAAESTDRS*PRPTSAPAIAQSQVTEGPGAPIKK	AAESTDRsPRPTSAP
P48193;P48193-2	Epb41;Epb41	EPB41;EPB41 iso2	-1.06789	1.31194	-1	553;553	Protein 4.1	95.9	SLDGAAAAEST*DRSPRPTSAPAIAQSQVTEGPGAPIKK	GAAAAEStDRSPRPT
Q03141;Q03141-2;Q03141-3	Mark3;Mark3;Mark3	MARK3;MARK3 iso2;MARK3 iso3	-1.06731	0.909634	-1	577;577;577	MAP/microtubule affinity-regulating kinase 3	84.3	RTATY*NGPPASPSLSHEATPLSQTR	RERRTATyNGPPASP
Q8K1L5	Ppp1r11	PPP1R11	-1.06693	1.1297	-1	82	E3 ubiquitin-protein ligase PPP1R11	14.5	AFGESSTES*DEDEEEGCSHKHCVR	FGESSTEsDEDEEEG
Q8R0S2;Q8R0S2-2	Iqsec1;Iqsec1	IQSEC1;IQSEC1 iso2	-1.06657	2.70414	-1	415;416	IQ motif and SEC7 domain-containing protein 1	107.9	SLGGQQGS*PK	SLGGQQGsPKHGPHG
P42128	Foxk1	FOXK1	-1.06319	2.24359	-1	431	Forkhead box protein K1	74.9	EGS*PIPHDPDLGSK	ECLSREGsPIPHDPD
O54931;O54931-2;O54931-3;O54931-4;O54931-5	Akap2;Akap2;Akap2;Akap2;Akap2	AKAP2;AKAP2 iso2;AKAP2 iso3;AKAP2 iso4;AKAP2 iso5	-1.06182	1.34864	-1	632, 650;632, 650;632, 650;508, 526;508, 526	A-kinase anchor protein 2	98.5	EGSEQQEPEATVEEAGS*QTPGSEKPQGMFAPPQVS*SPVQEKR	ATVEEAGsQTPGSEK;MFAPPQVsSPVQEKR
Q80XQ2	Tbc1d5	TBC1D5	-1.06152	1.58059	-1	561	TBC1 domain family member 5	91.8	TIS*SSPSIESLPGGR	GQSSKTIsSSPSIES
Q80TZ9	Rere	RERE	-1.06009	0.966046	-1	658	Arginine-glutamic acid dipeptide repeats protein	171.6	VASDT*EDTDRITSKK	REKVASDtEDTDRIT
Q76I79;Q76I79-2	Ssh1;Ssh1	SSH1;SSH1 iso2	-1.05938	1.22996	-1	889;867	Protein phosphatase Slingshot homolog 1	115.2	DSATCRLEASIPEEGSQEPAHPALCSQAGSEEQPVGGTLQKS*PTSTLPR	VGGTLQKsPTSTLPR
Q3TEA8;Q3TEA8-2;Q3TEA8-3	Hp1bp3;Hp1bp3;Hp1bp3	HP1BP3;HP1BP3 iso2;HP1BP3 iso3	-1.05905	1.00278	-1	47;47;9	Heterochromatin protein 1-binding protein 3	60.8	AVNS*TRETPPKSK	PIRRAVNsTRETPPK
Q3TEA8;Q3TEA8-2;Q3TEA8-3	Hp1bp3;Hp1bp3;Hp1bp3	HP1BP3;HP1BP3 iso2;HP1BP3 iso3	-1.05905	1.00278	-1	51;51;13	Heterochromatin protein 1-binding protein 3	60.8	AVNSTRET*PPKSK	AVNSTREtPPKSKLA
P28667	Marcksl1	MLP	-1.05744	1.08342	-1	93	MARCKS-related protein	20.2	KFS*FKKPFK	PKKKKKFsFKKPFKL
Q8CAF4;Q8CAF4-3	Nhsl1;Nhsl1	NHSL1;NHSL1 iso3	-1.05737	1.2051	-1	301;297	NHS-like protein 1	169.3	GVGVAAQMSHLSGS*SGNMSVLSDSAGVVFPSR	QMSHLSGsSGNMSVL
Q8CAF4;Q8CAF4-3	Nhsl1;Nhsl1	NHSL1;NHSL1 iso3	-1.05737	1.2051	-1	302;298	NHS-like protein 1	169.3	GVGVAAQMSHLSGSS*GNMSVLSDSAGVVFPSR	MSHLSGSsGNMSVLS
Q69ZK0	Prex1	PREX1	-1.0553	1.16508	-1	1143	Phosphatidylinositol 3,4,5-trisphosphate-dependent Rac exchanger 1 protein	184.8	VCFKVS*EDEQEDSGHDTMSYR	KKVCFKVsEDEQEDS
E9Q5F9;E9Q5F9-2	Setd2;Setd2	SETD2;SETD2 iso2	-1.05487	1.04784	-1	1859;1859	Histone-lysine N-methyltransferase SETD2	285.5	IIS*ENSMDSAVSDVTSELECK	FRRLKIIsENSMDSA
Q9DBT5	Ampd2	AMPD2	-1.05486	1.21066	-1	37	AMP deaminase 2	92	HFPLDLRTS*MDGK	FPLDLRTsMDGKCKE
Q8CEE6	Pask	PASK	-1.05429	2.21252	-1	19	PAS domain-containing serine/threonine-protein kinase	151.2	CLSES*PPVQEGPAAQATFEPSKPLSIAHK	DWKCLSEsPPVQEGP
Q9D3A8	Nos1ap	NOS1AP	-1.05387	1.00084	-1	364, 370	Carboxyl-terminal PDZ ligand of neuronal nitric oxide synthase protein	55.8	LSGQNT*MGSQDS*LLEITFR	LKLSGQNtMGSQDSL;NTMGSQDsLLEITFR
Q62393;Q62393-2;Q62393-3	Tpd52;Tpd52;Tpd52	TPD52;TPD52 iso2;TPD52 iso3	-1.05278	1.87183	-1	223;184;198	Tumor protein D52	24.3	VGGAKPAGGDFGEVLNSTANATSTMTTEPPPEQMTES*P	PPEQMTEsPxxxxxx
Q9CZX2	Cep89	CCDC123	-1.05137	0.888786	-1	77	Centrosomal protein of 89 kDa	90.3	SRS*ESDASDIEKDSFIKPYATTSELR	QPRQRSRsESDASDI
Q9CZX2	Cep89	CCDC123	-1.05137	0.888786	-1	79	Centrosomal protein of 89 kDa	90.3	SRSES*DASDIEKDSFIKPYATTSELR	RQRSRSEsDASDIEK
Q8VEF1;Q8VEF1-2;Q8VEF1-3	Gramd1a;Gramd1a;Gramd1a	GRAMD1A;GRAMD1A iso2;GRAMD1A iso3	-1.05093	1.53872	-1	269, 273;269, 273;269, 273	Protein Aster-A	80.6	EVGDVIALSDISPSGAADHSQEPS*PVGS*RR	ADHSQEPsPVGSRRG;QEPSPVGsRRGRVTP
Q91VL9	Zbtb1	ZBTB1	-1.04893	1.50909	-1	412	Zinc finger and BTB domain-containing protein 1	81.9	GGLENMRPPNNTS*PIQEDAENASCELCGLTITEEDLSSHYLAK	MRPPNNTsPIQEDAE
Q9QXS1-3;Q9QXS1;Q9QXS1-1;Q9QXS1-1;Q9QXS1-1;Q9QXS1-1;Q9QXS1-1;Q9QXS1-1;Q9QXS1-1;Q9QXS1-2;Q9QXS1-4;Q9QXS1-5;Q9QXS1-6;Q9QXS1-7;Q9QXS1-8;Q9QXS1-9	Plec;Plec;Plec;Plec;Plec;Plec;Plec;Plec;Plec;Plec;Plec;Plec;Plec;Plec;Plec;Plec	Plectin-1 iso3;Plectin-1;Plectin-1 iso1;Plectin-1 iso1;Plectin-1 iso1;Plectin-1 iso1;Plectin-1 iso1;Plectin-1 iso1;Plectin-1 iso1;Plectin-1 iso2;Plectin-1 iso4;Plectin-1 iso5;Plectin-1 iso6;Plectin-1 iso7;Plectin-1 iso8;Plectin-1 iso9	-1.04881	0.91365	-1	4267;4415;4235;4250;4245;4258;4274;4173;4268;4410;4272;4267;4296;4301;4313;4240	Plectin	517	TQLASWS*DPTEETGPVAGILDTETLEK	RTQLASWsDPTEETG
Q0P678	Zc3h18	ZC3H18	-1.04796	0.805163	-1	838	Zinc finger CCCH domain-containing protein 18	105.6	RYEPSDKDRQS*PPAKK	PSDKDRQsPPAKKAN
Q6PEV3	Wipf2	WIRE	-1.04531	2.38897	-1	282	WAS/WASL-interacting protein family member 2	46.3	TGPSGQSLAPPPPPYRQPPGVPNGPSSPTNESAPELPQRHNS*LHR	ELPQRHNsLHRKTPG
Q8C0M0;Q8C0M0-2;Q8C0M0-3	Wdr59;Wdr59;Wdr59	WDR59;WDR59 iso2;WDR59 iso3	-1.04367	2.63865	-1	603;603;603	GATOR complex protein WDR59	111.7	LYSGS*PTRSEKEQVSISSFYYK	NLRLYSGsPTRSEKE
Q91XC0	Ajuba	JUB	-1.04191	1.06754	-1	89	LIM domain-containing protein ajuba	57.9	NARGS*FEAQRFEGSFPGGPPPTR	AERNARGsFEAQRFE
Q0PHV7	Dact3	DACT3	-1.04162	1.58696	-1	237	Dapper homolog 3	63.2	VPCGS*PDGAASRPLDGYISALLR	SGRVPCGsPDGAASR
Q08122;Q08122-1;Q08122-2;Q08122-4	Tle3;Tle3;Tle3;Tle3	TLE3;TLE3 iso1;TLE3 iso2;TLE3 iso4	-1.0399	1.50018	-1	267;266;267;277	Transducin-like enhancer protein 3	83.4	VSPAHS*PPENGLDKAR	PRVSPAHsPPENGLD
P30999;P30999-2;P30999-3	Ctnnd1;Ctnnd1;Ctnnd1	CTNND1;CTNND1 iso2;CTNND1 iso3	-1.03881	1.46597	-1	177;177;177	Catenin delta-1	104.9	TVQPVPMGPDGLPVDASAVSNNYIQT*LGRDFR	VSNNYIQtLGRDFRK
A2BH40;A2BH40-2;A2BH40-3;A2BH40-4	Arid1a;Arid1a;Arid1a;Arid1a	ARID1A;ARID1A iso2;ARID1A iso3;ARID1A iso4	-1.03689	0.80125	-1	716, 731;331, 346;716, 731;331, 346	AT-rich interactive domain-containing protein 1A	241.9	SGPLS*PAAVPGNQMPPRPPS*GQSDSIMHPSMNQSSIAQDR	QSRSGPLsPAAVPGN;QMPPRPPsGQSDSIM
Q8VI36;Q8VI36-2	Pxn;Pxn	PXN;PXN iso2	-1.0356	2.14717	-1	83;83	Paxillin	64.4	YAHQQPPS*PLPVYSSSAK	YAHQQPPsPLPVYSS
Q64318	Zeb1	TCF8	-1.03406	1.8274	-1	682	Zinc finger E-box-binding homeobox 1	122.4	SCTSS*PSPLNLCSAR	GSRSCTSsPSPLNLC
O55187;O55187-2	Cbx4;Cbx4	CBX4;CBX4 iso2	-1.03356	1.07203	-1	410;344	E3 SUMO-protein ligase CBX4	60.5	CLS*ETHGEREPCK	HARKRCLsETHGERE
Q66T02;Q66T02-2	Plekhg5;Plekhg5	PLEKHG5;PLEKHG5 iso2	-1.03349	0.800476	-1	260;260	Pleckstrin homology domain-containing family G member 5	118.8	RESS*LDILAPGR	PQSRRESsLDILAPG
P58871	Tnks1bp1	TNKS1BP1	-1.03293	1.13597	-1	1022	182 kDa tankyrase-1-binding protein	181.7	DVGHLEEGASGGLLS*PSTPHSR	GASGGLLsPSTPHSR
Q9WU62;Q9WU62-2	Incenp;Incenp	INCENP;INCENP iso2	-1.03252	2.93636	-1	273;273	Inner centromere protein	101.1	VLSPILLNNILPTTAKS*PLGNIR	ILPTTAKsPLGNIRS
Q61214	Dyrk1a	DYRK1A	-1.03176	2.92413	-1	748	Dual specificity tyrosine-phosphorylation-regulated kinase 1A	85.4	QGADREES*PMTGVCVQQSPVASS	QGADREEsPMTGVCV
Q61214	Dyrk1a	DYRK1A	-1.03176	2.92413	-1	751	Dual specificity tyrosine-phosphorylation-regulated kinase 1A	85.4	QGADREESPMT*GVCVQQSPVASS	DREESPMtGVCVQQS
Q1HFZ0	Nsun2	NSUN2	-1.03102	1.17303	-1	23	RNA cytosine C(5)-methyltransferase NSUN2	85.4	FQQPPQPEGEEDAS*DGGRKR	PEGEEDAsDGGRKRG
Q9D842;Q9D842-2;Q9D842-3	Aplf;Aplf;Aplf	APLF;APLF iso2;APLF iso3	-1.03096	1.20316	-1	149;41;128	Aprataxin and PNK-like factor	54.9	SPVVNLPDKTTGASQLQGS*PEITK	GASQLQGsPEITKTK
Q9D842;Q9D842-2;Q9D842-3	Aplf;Aplf;Aplf	APLF;APLF iso2;APLF iso3	-1.03096	1.20316	-1	141;33;120	Aprataxin and PNK-like factor	54.9	SPVVNLPDKTT*GASQLQGSPEITK	VNLPDKTtGASQLQG
Q920I9;Q920I9-2	Wdr7;Wdr7	WDR7;WDR7 iso2	-1.03052	1.66251	-1	1455;1423	WD repeat-containing protein 7	163.3	TYQVPPVQPAS*PGSHNALK	VPPVQPAsPGSHNAL
B7ZNG0;B7ZNG0-2	Kif7;Kif7	KIF7;KIF7 iso2	-1.02985	0.910246	-1	1337;1336	Kinesin-like protein KIF7	151.5	RTS*PGMIDVR	RWEPRRTsPGMIDVR
Q921K9	Bcl7b	BCL7B	-1.02724	2.53109	-1	112, 122	B-cell CLL/lymphoma 7 protein family member B	22.2	VDSSTNSS*PSPQQSESLS*PAHTSDFR	VDSSTNSsPSPQQSE;PQQSESLsPAHTSDF
Q921K9	Bcl7b	BCL7B	-1.02724	2.53109	-1	114, 120	B-cell CLL/lymphoma 7 protein family member B	22.2	VDSSTNSSPS*PQQSES*LSPAHTSDFR	SSTNSSPsPQQSESL;PSPQQSEsLSPAHTS
Q921K9	Bcl7b	BCL7B	-1.02724	2.53109	-1	114, 122	B-cell CLL/lymphoma 7 protein family member B	22.2	VDSSTNSSPS*PQQSESLS*PAHTSDFR	SSTNSSPsPQQSESL;PQQSESLsPAHTSDF
P11157	Rrm2	RRM2	-1.02597	1.75091	-1	20	Ribonucleoside-diphosphate reductase subunit M2	45.1	TPLATIADQQQLQLS*PLKR	DQQQLQLsPLKRLTL
O88286;O88286-2;O88286-3	Wiz;Wiz;Wiz	WIZ;WIZ iso2;WIZ iso3	-1.02377	1.50806	-1	1550;822;848	Protein Wiz	184.2	AADSGERPLATS*PPGTVK	GERPLATsPPGTVKS
Q5FWH2	Unkl	UNKL	-1.02325	2.07045	-1	15	Putative E3 ubiquitin-protein ligase UNKL	79.6	AAAAALSGS*PPQTEKPTHYR	AAAALSGsPPQTEKP
Q3UMB5;Q3UMB5-2	Smcr8;Smcr8	SMCR8;SMCR8 iso2	-1.02307	1.03319	-1	488;488	Guanine nucleotide exchange protein SMCR8	104.9	SDS*QASLTVPLSPHVVR	SVLSKSDsQASLTVP
Q3UMB5;Q3UMB5-2	Smcr8;Smcr8	SMCR8;SMCR8 iso2	-1.02307	1.03319	-1	497;497	Guanine nucleotide exchange protein SMCR8	104.9	SDSQASLTVPLS*PHVVR	ASLTVPLsPHVVRSK
Q921K9	Bcl7b	BCL7B	-1.02251	2.73632	-1	122	B-cell CLL/lymphoma 7 protein family member B	22.2	VDSSTNSSPSPQQSESLS*PAHTSDFR	PQQSESLsPAHTSDF
P50580;P50580-2	Pa2g4;Pa2g4	Ebp1;Ebp1 iso2	-1.02167	2.92274	-1	382;328	Proliferation-associated protein 2G4	43.7	TVENAT*SGETLEENGAGD	SKTVENAtSGETLEE
P50580;P50580-2	Pa2g4;Pa2g4	Ebp1;Ebp1 iso2	-1.02167	2.92274	-1	383;329	Proliferation-associated protein 2G4	43.7	TVENATS*GETLEENGAGD	KTVENATsGETLEEN
P59017	Bcl2l13	Bcl-2L13	-1.0203	1.19447	-1	345	Bcl-2-like protein 13	46.7	AEKTSPT*PSVFVELGEEELEAVTARPEAVER	RAEKTSPtPSVFVEL
P18653	Rps6ka1	p90RSK	-1.01987	1.0138	-1	352	Ribosomal protein S6 kinase alpha-1	81.5	TPRDS*PGIPPSAGAHQLFR	TSRTPRDsPGIPPSA
Q6PAR5;Q6PAR5-2;Q6PAR5-4;Q6PAR5-5;Q6PAR5-6	Gapvd1;Gapvd1;Gapvd1;Gapvd1;Gapvd1	GAPVD1;GAPVD1 iso2;GAPVD1 iso4;GAPVD1 iso5;GAPVD1 iso6	-1.01669	0.86399	-1	892;871;898;871;892	GTPase-activating protein and VPS9 domain-containing protein 1	162.3	QRHS*YPER	EAFKQRHsYPERLVR
Q9QXZ0;Q9QXZ0-2;Q9QXZ0-3;Q9QXZ0-4	Macf1;Macf1;Macf1;Macf1	ACF7;ACF7 iso2;ACF7 iso3;ACF7 iso4	-1.01634	1.52317	-1	1378;1378;1321;1529	Microtubule-actin cross-linking factor 1	831.4	MISSS*DAITQEFMDLR	RRRMISSsDAITQEF
P34022	Ranbp1	RANBP1	-1.01574	1.3436	-1	14	Ran-specific GTPase-activating protein	23.6	DSHEDHDTS*TENADESNHDPQFEPIVSLPEQEIK	SHEDHDTsTENADES
P34022	Ranbp1	RANBP1	-1.01574	1.3436	-1	15	Ran-specific GTPase-activating protein	23.6	DSHEDHDTST*ENADESNHDPQFEPIVSLPEQEIK	HEDHDTStENADESN
P34022	Ranbp1	RANBP1	-1.01574	1.3436	-1	7	Ran-specific GTPase-activating protein	23.6	DS*HEDHDTSTENADESNHDPQFEPIVSLPEQEIK	xMAAAKDsHEDHDTS
Q3UPH7;Q3UPH7-2;Q3UPH7-3;Q3UPH7-6	Arhgef40;Arhgef40;Arhgef40;Arhgef40	SOLO;SOLO iso2;SOLO iso3;SOLO iso6	-1.01514	1.33661	-1	1485, 1488;1437, 1440;1437, 1440;1437, 1440	Rho guanine nucleotide exchange factor 40	165	NSPSLQPPS*PGS*STPALTSGGILGLSR	SPSLQPPsPGSSTPA;LQPPSPGsSTPALTS
Q3UPH7;Q3UPH7-2;Q3UPH7-3;Q3UPH7-6	Arhgef40;Arhgef40;Arhgef40;Arhgef40	SOLO;SOLO iso2;SOLO iso3;SOLO iso6	-1.01514	1.33661	-1	1485, 1490;1437, 1442;1437, 1442;1437, 1442	Rho guanine nucleotide exchange factor 40	165	NSPSLQPPS*PGSST*PALTSGGILGLSR	SPSLQPPsPGSSTPA;PPSPGSStPALTSGG
Q3UPH7;Q3UPH7-2;Q3UPH7-3;Q3UPH7-6	Arhgef40;Arhgef40;Arhgef40;Arhgef40	SOLO;SOLO iso2;SOLO iso3;SOLO iso6	-1.01514	1.33661	-1	1489, 1490;1441, 1442;1441, 1442;1441, 1442	Rho guanine nucleotide exchange factor 40	165	NSPSLQPPSPGSS*T*PALTSGGILGLSR	QPPSPGSsTPALTSG;PPSPGSStPALTSGG
Q99M51	Nck1	NCK1	-1.01456	1.98307	-1	166	Cytoplasmic protein NCK1	42.9	GSYNGQIGWFPSNYVTEEGDS*PLGDHVGSLSEK	YVTEEGDsPLGDHVG
P48722;P48722-2	Hspa4l;Hspa4l	HSPA4L;HSPA4L iso2	-1.01351	2.12767	-1	814;793	Heat shock 70 kDa protein 4L	94.3	TGSEHNGPMDGQS*GSETSPDPPKGSSQHTDSGEMEVD	NGPMDGQsGSETSPD
P48722;P48722-2	Hspa4l;Hspa4l	HSPA4L;HSPA4L iso2	-1.01351	2.12767	-1	816;795	Heat shock 70 kDa protein 4L	94.3	TGSEHNGPMDGQSGS*ETSPDPPKGSSQHTDSGEMEVD	PMDGQSGsETSPDPP
P48722;P48722-2	Hspa4l;Hspa4l	HSPA4L;HSPA4L iso2	-1.01351	2.12767	-1	818;797	Heat shock 70 kDa protein 4L	94.3	TGSEHNGPMDGQSGSET*SPDPPKGSSQHTDSGEMEVD	DGQSGSEtSPDPPKG
Q9CZW5	Tomm70	TOMM70A	-1.01341	0.830841	-1	99	Mitochondrial import receptor subunit TOM70	67.5	ASPALGS*GHHDGSGDSLEM#SSLDR	RASPALGsGHHDGSG
Q5SVQ0;Q5SVQ0-2;Q5SVQ0-3;Q5SVQ0-4;Q5SVQ0-5	Kat7;Kat7;Kat7;Kat7;Kat7	MYST2;MYST2 iso2;MYST2 iso3;MYST2 iso4;MYST2 iso5	-1.01167	1.94164	-1	126;126;124;124;65	Histone acetyltransferase KAT7	70.6	NTADHDES*PPRTPTGNAPSSESDIDISSPNVSHDESIAK	NTADHDEsPPRTPTG
Q8C8R3;Q8C8R3-2;Q8C8R3-3;Q8C8R3-4;Q8C8R3-5	Ank2;Ank2;Ank2;Ank2;Ank2	ANK2;ANK2 iso2;ANK2 iso3;ANK2 iso4;ANK2 iso5	-1.01118	0.801238	-1	3760;3788;851;3760;3706	Ankyrin-2	426	TPEDISTPPEGTKPCLQTPVTS*ERGSPIVQEPEEASEPKEESSPR	CLQTPVTsERGSPIV
Q8C8R3;Q8C8R3-2;Q8C8R3-3;Q8C8R3-4;Q8C8R3-5	Ank2;Ank2;Ank2;Ank2;Ank2	ANK2;ANK2 iso2;ANK2 iso3;ANK2 iso4;ANK2 iso5	-1.01118	0.801238	-1	3764;3792;855;3764;3710	Ankyrin-2	426	TPEDISTPPEGTKPCLQTPVTSERGS*PIVQEPEEASEPKEESSPR	PVTSERGsPIVQEPE
Q6EDY6;Q6EDY6-3	Carmil1;Carmil1	LRRC16;LRRC16 iso3	-1.01107	1.48408	-1	1198;1204	F-actin-uncapping protein LRRC16A	151.8	LGNDVISQDPSS*PVSCNTERLEGGATVPK	VISQDPSsPVSCNTE
Q6EDY6;Q6EDY6-3	Carmil1;Carmil1	LRRC16;LRRC16 iso3	-1.01107	1.48408	-1	1212;1218	F-actin-uncapping protein LRRC16A	151.8	LGNDVISQDPSSPVSCNTERLEGGAT*VPK	ERLEGGAtVPKLQPG
Q01320	Top2a	TOP2A	-1.00938	0.840264	-1	1211	DNA topoisomerase 2-alpha	172.7	AQMCADVLPS*PR	MCADVLPsPRGKRVI
P81122	Irs2	IRS2	-1.0056	1.8727	-1	1266	Insulin receptor substrate 2	136.7	GEQGSLAQSQPQPGDKNS*WSR	PQPGDKNsWSRTRSL
Q9WTK2;Q9WTK2-2	Cdyl;Cdyl	CDYL;CDYL iso2	-1.00523	3.22206	-1	196;147	Chromodomain Y-like protein	65.2	ILVPKS*PVKGR	IKILVPKsPVKGRTS
Q8BP67	Rpl24	RPL24	-1.00523	3.22206	-1	149	60S ribosomal protein L24	17.8	IVKPVKVS*APR	IVKPVKVsAPRVGGK
Q8R0S2;Q8R0S2-2	Iqsec1;Iqsec1	IQSEC1;IQSEC1 iso2	-1.00297	1.01824	-1	106;107	IQ motif and SEC7 domain-containing protein 1	107.9	SLS*ESYELSSDLQDKQVEMLER	IKRSRSLsESYELSS
Q925T6-2;Q925T6-3;Q925T6-4	Grip1;Grip1;Grip1	GRIP1 iso2;GRIP1 iso3;GRIP1 iso4	-1.00253	0.986933	-1	839, 840;838, 839;437, 438	Glutamate receptor-interacting protein 1	111.4	ELEATIMSGS*T*MSLNHEAPMAR	EATIMSGsTMSLNHE;ATIMSGStMSLNHEA
Q925T6-2;Q925T6-3;Q925T6-4	Grip1;Grip1;Grip1	GRIP1 iso2;GRIP1 iso3;GRIP1 iso4	-1.00253	0.986933	-1	839, 842;838, 841;437, 440	Glutamate receptor-interacting protein 1	111.4	ELEATIMSGS*TMS*LNHEAPMAR	EATIMSGsTMSLNHE;IMSGSTMsLNHEAPM
O70439	Stx7	STX7	-1.00039	1.15625	-1	78	Syntaxin-7	29.8	ETDKYIKEFGSLPT*TPSEQR	KEFGSLPtTPSEQRQ
O70439	Stx7	STX7	-1.00039	1.15625	-1	79	Syntaxin-7	29.8	ETDKYIKEFGSLPTT*PSEQR	EFGSLPTtPSEQRQR
Q6P9S0	Mtss2	MTSS1L	-1.00012	2.10399	-1	532	Protein MTSS 2	76.8	RTPS*TKPTVR	ATIRRTPsTKPTVRR
Q6P9S0	Mtss2	MTSS1L	-1.00012	2.10399	-1	533	Protein MTSS 2	76.8	RTPST*KPTVR	TIRRTPStKPTVRRA
G5E8B9	Zbtb11	ZBTB11	-0.999979	1.48379	-1	473, 493	Zinc finger and BTB domain-containing protein 11	118.5	DCPDHSQS*PGQPSKDEDTLTEATEKTDS*GPDDDTYR	DCPDHSQsPGQPSKD;EATEKTDsGPDDDTY
G5E8B9	Zbtb11	ZBTB11	-0.999979	1.48379	-1	485, 493	Zinc finger and BTB domain-containing protein 11	118.5	DCPDHSQSPGQPSKDEDTLT*EATEKTDS*GPDDDTYR	SKDEDTLtEATEKTD;EATEKTDsGPDDDTY
Q60575;Q60575-2	Kif1b;Kif1b	KIF1B;KIF1B iso2	-0.999546	1.48554	-1	1655, 1658;1609, 1612	Kinesin-like protein KIF1B	204	TPEANS*RAS*SPCQEFEQFQIVPTVETPYLAR	QKTPEANsRASSPCQ;PEANSRAsSPCQEFE
Q60575;Q60575-2	Kif1b;Kif1b	KIF1B;KIF1B iso2	-0.999546	1.48554	-1	1658, 1659;1612, 1613	Kinesin-like protein KIF1B	204	TPEANSRAS*S*PCQEFEQFQIVPTVETPYLAR	PEANSRAsSPCQEFE;EANSRASsPCQEFEQ
Q8K019;Q8K019-2;Q8K019-3	Bclaf1;Bclaf1;Bclaf1	BCLAF1;BCLAF1 iso2;BCLAF1 iso3	-0.999338	1.32086	-1	267;265;265	Bcl-2-associated transcription factor 1	105.9	NTPSQHSHSIQHS*PERSGSGSVGNGSSR	HSHSIQHsPERSGSG
P97377;P97377-2;Q80YP0	Cdk2;Cdk2;Cdk3	CDK2;CDK2 iso2;CDK3	-0.999329	1.15345	-1	160;160;160	Cyclin-dependent kinase 2	39	TYT*HEVVTLWYR	GVPVRTYtHEVVTLW
Q9DCM7	Nacc2	BTBD14A	-0.998537	2.25729	-1	158	Nucleus accumbens-associated protein 2	63.2	VSSPHCDSQTAMIEDASSEPQSPCNQLQPATAAYVT*SPSVPIPLLTR	PATAAYVtSPSVPIP
Q9DCM7	Nacc2	BTBD14A	-0.998537	2.25729	-1	159	Nucleus accumbens-associated protein 2	63.2	VSSPHCDSQTAMIEDASSEPQSPCNQLQPATAAYVTS*PSVPIPLLTR	ATAAYVTsPSVPIPL
P20444	Prkca	PKCA	-0.997917	1.50963	-1	501	Protein kinase C alpha type	76.8	EHMMDGVTTRTFCGT*PDYIAPEIIAYQPYGK	TTRTFCGtPDYIAPE
Q5DTM8;Q5DTM8-2	Rnf20;Rnf20	RNF20;RNF20 iso2	-0.996934	1.0392	-1	524;374	E3 ubiquitin-protein ligase BRE1A	113.5	SGSALLQSQS*STEDPKDEPTELKQDSEDLATHSSALK	SALLQSQsSTEDPKD
Q5DTM8;Q5DTM8-2	Rnf20;Rnf20	RNF20;RNF20 iso2	-0.996934	1.0392	-1	525;375	E3 ubiquitin-protein ligase BRE1A	113.5	SGSALLQSQSS*TEDPKDEPTELKQDSEDLATHSSALK	ALLQSQSsTEDPKDE
Q61823	Pdcd4	PDCD4	-0.996574	1.15769	-1	76	Programmed cell death protein 4	51.7	DSGRGDS*VSDNGSEAVR	RDSGRGDsVSDNGSE
Q80XJ3	Ttc28	TTC28	-0.995074	2.20016	-1	2044	Tetratricopeptide repeat protein 28	267.3	RGAS*KEEEEYEGFSIISMEPLATYQGEGK	PQARRGAsKEEEEYE
Q9EQW7	Kif13a	KIF13A	-0.994613	1.19358	-1	1372	Kinesin-like protein KIF13A	195.7	SLST*PNVHNVSSSRPDLSGFDEDDKGWPENQLDVSDYSSSYQDVACYGTLPR	HIRRSLStPNVHNVS
Q9EQW7	Kif13a	KIF13A	-0.994613	1.19358	-1	1379	Kinesin-like protein KIF13A	195.7	SLSTPNVHNVS*SSRPDLSGFDEDDKGWPENQLDVSDYSSSYQDVACYGTLPR	TPNVHNVsSSRPDLS
Q9EQW7	Kif13a	KIF13A	-0.994613	1.19358	-1	1380	Kinesin-like protein KIF13A	195.7	SLSTPNVHNVSS*SRPDLSGFDEDDKGWPENQLDVSDYSSSYQDVACYGTLPR	PNVHNVSsSRPDLSG
E9Q4F7	Ankrd11	ANKRD11	-0.990615	1.55886	-1	1832, 1844	Ankyrin repeat domain-containing protein 11	296	FACLS*PGYYSPDYGIPS*PK	AEKFACLsPGYYSPD;SPDYGIPsPKVDTLH
E9Q4F7	Ankrd11	ANKRD11	-0.990615	1.55886	-1	1835, 1844	Ankyrin repeat domain-containing protein 11	296	FACLSPGY*YSPDYGIPS*PK	FACLSPGyYSPDYGI;SPDYGIPsPKVDTLH
Q8R1S4;Q8R1S4-2;Q6P9S0	Mtss1;Mtss1;Mtss2	MTSS1;MTSS1 iso2;MTSS1L	-0.987948	1.24192	-1	144;144;143	Protein MTSS 1	82.4	SSDT*LKLQKK	IKNKSSDtLKLQKKA
Q8BHZ4	Znf592	ZNF592	-0.987869	1.14692	-1	400	Zinc finger protein 592	137.4	ILPDPDDPS*KSPAESPAGSTITEAPSEAPGDEGTAMPVEEHFSEAGIHSGSPQGDR	LPDPDDPsKSPAESP
Q8BHZ4	Znf592	ZNF592	-0.987869	1.14692	-1	402	Zinc finger protein 592	137.4	ILPDPDDPSKS*PAESPAGSTITEAPSEAPGDEGTAMPVEEHFSEAGIHSGSPQGDR	DPDDPSKsPAESPAG
P14873	Map1b	MAP1B	-0.987867	2.09859	-1	527	Microtubule-associated protein 1B	270.1	DLTGQVPT*PPVK	DLTGQVPtPPVKQVK
Q7TMY8;Q7TMY8-2;Q7TMY8-3;Q7TMY8-4	Huwe1;Huwe1;Huwe1;Huwe1	HUWE1;HUWE1 iso2;HUWE1 iso3;HUWE1 iso4	-0.987534	1.14217	-1	726, 727;726, 727;726, 727;726, 727	E3 ubiquitin-protein ligase HUWE1	482.3	SNHAAEEAS*S*EDEEEEEVQAMQSFNSAQQNETEPNQQVVGTEER	NHAAEEAsSEDEEEE;HAAEEASsEDEEEEE
Q7TMY8;Q7TMY8-2;Q7TMY8-3;Q7TMY8-4	Huwe1;Huwe1;Huwe1;Huwe1	HUWE1;HUWE1 iso2;HUWE1 iso3;HUWE1 iso4	-0.987534	1.14217	-1	740, 743;740, 743;740, 743;740, 743	E3 ubiquitin-protein ligase HUWE1	482.3	SNHAAEEASSEDEEEEEVQAMQS*FNS*AQQNETEPNQQVVGTEER	EEVQAMQsFNSAQQN;QAMQSFNsAQQNETE
Q8CHG7	Rapgef2	RAPGEF2	-0.986941	1.00357	-1	1255	Rap guanine nucleotide exchange factor 2	166.3	GSWTSCSSGS*HDNIQTIQHQR	WTSCSSGsHDNIQTI
Q8C0Q2	Zhx3	ZHX3	-0.986004	3.42702	-1	718	Zinc fingers and homeoboxes protein 3	104.3	KVS*PIKINLK	ALAERKVsPIKINLK
Q8C8R3;Q8C8R3-3;Q8C8R3-4;Q8C8R3-5	Ank2;Ank2;Ank2;Ank2	ANK2;ANK2 iso3;ANK2 iso4;ANK2 iso5	-0.985661	2.42472	-1	903;65;903;849	Ankyrin-2	426	SFS*SDRSHTLSHASYLR	SDSLRSFsSDRSHTL
P47930;P47930-2	Fosl2;Fosl2	FRA2;FRA2 iso2	-0.984265	1.27498	-1	230;203	Fos-related antigen 2	35.3	GTGSAVGPVVVKQEPPEEDS*PSSSAGMDKTQR	QEPPEEDsPSSSAGM
Q3U1F9	Pag1	PAG	-0.983055	1.51946	-1	171	Phosphoprotein associated with glycosphingolipid-enriched microdomains 1	46.5	AADTELGPGVEGPYEVLKDS*SSQENMVEDCLYETVK	PYEVLKDsSSQENMV
Q3U1F9	Pag1	PAG	-0.983055	1.51946	-1	173	Phosphoprotein associated with glycosphingolipid-enriched microdomains 1	46.5	AADTELGPGVEGPYEVLKDSSS*QENMVEDCLYETVK	EVLKDSSsQENMVED
P99028	Uqcrh	UQCRHL	-0.982789	1.39998	-1	59	Cytochrome b-c1 complex subunit 6, mitochondrial	10.4	VSSRS*QTEEDCTEELFDFLHAR	DNRVSSRsQTEEDCT
Q9QZQ1;Q9QZQ1-2	Afdn;Afdn	Afadin;Afadin iso2	-0.978188	2.21511	-1	1510;1495	Afadin	206.4	DLQYITISKEELSSGDSLS*PDPWKR	LSSGDSLsPDPWKRD
P39447	Tjp1	ZO1	-0.97808	0.843708	-1	1567	Tight junction protein ZO-1	194.6	FNHNLLPSETVHKPELSSKTPTS*PK	LSSKTPTsPKTLMKA
P39447	Tjp1	ZO1	-0.97808	0.843708	-1	1566	Tight junction protein ZO-1	194.6	FNHNLLPSETVHKPELSSKTPT*SPK	ELSSKTPtSPKTLMK
Q9Z0R4;Q9Z0R4-2	Itsn1;Itsn1	ITSN1;ITSN1 iso2	-0.977152	0.950719	-1	315;315	Intersectin-1	194.2	SGS*GM#SVISSSSVDQR	FRRVRSGsGMSVISS
A2APB8	Tpx2	TPX2	-0.977129	3.65263	-1	486	Targeting protein for Xklp2	85.8	VIPATVPKS*PVFALK	IPATVPKsPVFALKN
Q6ZQ58	Larp1	LARP	-0.976705	1.94902	-1	743	La-related protein 1	121	LFGAPEPSTIARS*LPTTVPESPNYR	EPSTIARsLPTTVPE
Q8CI51	Pdlim5	PDLIM5	-0.970821	1.13279	-1	355	PDZ and LIM domain protein 5	63.3	SAAAFKPVGST*SVKSPSWQRPNQAAPSTGR	AFKPVGStSVKSPSW
F8VPU2	Farp1	FARP1	-0.969567	1.00121	-1	875, 897	FERM, ARHGEF and pleckstrin domain-containing protein 1	118.8	SNGPTPELLASS*PPDNKSPDEATAADQESEDDLS*ASRTSLER	TPELLASsPPDNKSP;QESEDDLsASRTSLE
F8VPU2	Farp1	FARP1	-0.969567	1.00121	-1	892, 899	FERM, ARHGEF and pleckstrin domain-containing protein 1	118.8	SNGPTPELLASSPPDNKSPDEATAADQES*EDDLSAS*RTSLER	ATAADQEsEDDLSAS;SEDDLSAsRTSLERQ
F8VPU2	Farp1	FARP1	-0.969567	1.00121	-1	892, 901	FERM, ARHGEF and pleckstrin domain-containing protein 1	118.8	SNGPTPELLASSPPDNKSPDEATAADQES*EDDLSASRT*SLER	ATAADQEsEDDLSAS;DDLSASRtSLERQAP
F8VPU2	Farp1	FARP1	-0.969567	1.00121	-1	874, 897	FERM, ARHGEF and pleckstrin domain-containing protein 1	118.8	SNGPTPELLAS*SPPDNKSPDEATAADQESEDDLS*ASRTSLER	PTPELLAsSPPDNKS;QESEDDLsASRTSLE
F8VPU2	Farp1	FARP1	-0.969567	1.00121	-1	874, 899	FERM, ARHGEF and pleckstrin domain-containing protein 1	118.8	SNGPTPELLAS*SPPDNKSPDEATAADQESEDDLSAS*RTSLER	PTPELLAsSPPDNKS;SEDDLSAsRTSLERQ
F8VPU2	Farp1	FARP1	-0.969567	1.00121	-1	874, 901	FERM, ARHGEF and pleckstrin domain-containing protein 1	118.8	SNGPTPELLAS*SPPDNKSPDEATAADQESEDDLSASRT*SLER	PTPELLAsSPPDNKS;DDLSASRtSLERQAP
F8VPU2	Farp1	FARP1	-0.969567	1.00121	-1	874, 902	FERM, ARHGEF and pleckstrin domain-containing protein 1	118.8	SNGPTPELLAS*SPPDNKSPDEATAADQESEDDLSASRTS*LER	PTPELLAsSPPDNKS;DLSASRTsLERQAPH
P27546;P27546-2;P27546-3;P27546-4	Map4;Map4;Map4;Map4	MAP4;MAP4 iso2;MAP4 iso3;MAP4 iso4	-0.969047	2.26026	-1	667;667;667;514	Microtubule-associated protein 4	117.4	AAVGVTGNDITTPPNKEPPPS*PEKK	PNKEPPPsPEKKAKP
Q8BL48;Q8BL48-2	Unk;Unk	UNK;UNK iso2	-0.965996	1.61576	-1	240;240	RING finger protein unkempt homolog	88	QGYACPYYHNS*KDR	ACPYYHNsKDRRRSP
P23242	Gja1	GJA1	-0.965703	1.69287	-1	290	Gap junction alpha-1 protein	43	LVT*GDRNNSSCR	PPGYKLVtGDRNNSS
P23242	Gja1	GJA1	-0.965703	1.69287	-1	296	Gap junction alpha-1 protein	43	LVTGDRNNS*SCR	VTGDRNNsSCRNYNK
P23242	Gja1	GJA1	-0.965703	1.69287	-1	297	Gap junction alpha-1 protein	43	LVTGDRNNSS*CR	TGDRNNSsCRNYNKQ
Q5DTU0;Q5DTU0-2	Afap1l2;Afap1l2	AFAP1L2;AFAP1L2 iso2	-0.965583	1.42451	-1	165;183	Actin filament-associated protein 1-like 2	92.1	AAPYQWPS*PEASIELMR	AAPYQWPsPEASIEL
P70268;P70268-2	Pkn1;Pkn1	PKN1;PKN1 iso2	-0.965419	1.16548	-1	346;351	Serine/threonine-protein kinase N1	104.3	NLPETIPWS*PPPSVGASGTPESR	LPETIPWsPPPSVGA
Q8VEF1;Q8VEF1-2;Q8VEF1-3	Gramd1a;Gramd1a;Gramd1a	GRAMD1A;GRAMD1A iso2;GRAMD1A iso3	-0.965233	1.30391	-1	226;226;226	Protein Aster-A	80.6	ELWHLVHQCYGSELGLT*SEDEDYVCPLQLNGLGSPK	YGSELGLtSEDEDYV
Q8VEF1;Q8VEF1-2;Q8VEF1-3	Gramd1a;Gramd1a;Gramd1a	GRAMD1A;GRAMD1A iso2;GRAMD1A iso3	-0.965233	1.30391	-1	227;227;227	Protein Aster-A	80.6	ELWHLVHQCYGSELGLTS*EDEDYVCPLQLNGLGSPK	GSELGLTsEDEDYVC
Q3V3Q7	Pacs2	PACS2	0.964997	3.44307	1	665	Phosphofurin acidic cluster sorting protein 2	94.9	VGIVEPSSATSGDS*DDAAPSSSSILSSTPPSASTSPAAK	SSATSGDsDDAAPSS
O08539;O08539-2	Bin1;Bin1	BIN1;BIN1 iso2	0.965412	1.30619	1	296;265	Myc box-dependent-interacting protein 1	64.4	AQPSDNAPEKGNKS*PSPPPDGSPAATPEIR	APEKGNKsPSPPPDG
Q99LW6	Yaf2	YAF2	0.966954	2.71884	1	148	YY1-associated factor 2	19.6	SAPASSAAGDQHS*QGSCSSDSTERGVSR	SAAGDQHsQGSCSSD
Q9Z0U0	Xpr1	XPR1	0.967757	2.9568	1	682	Xenotropic and polytropic retrovirus receptor 1	81.7	ARDT*KVLIEDTDDEANT	SQSKARDtKVLIEDT
Q8BTI8;Q8BTI8-2;Q8BTI8-3	Srrm2;Srrm2;Srrm2	SRm300;SRm300 iso2;SRm300 iso3	0.969046	0.915802	1	1378, 1380;1282, 1284;1378, 1380	Serine/arginine repetitive matrix protein 2	294.7	SSS*AS*PELKDGLPR	PSRERSSsASPELKD;RERSSSAsPELKDGL
Q71LX4	Tln2	talin 2	0.970516	1.314	1	643	Talin-2	253.5	QTVLT*AAGSIGQASGDLLR	EPRQTVLtAAGSIGQ
Q8R149;Q8R149-2	Bud13;Bud13	BUD13;BUD13 iso2	0.971295	1.39822	1	144, 148;144, 148	BUD13 homolog	72.1	HDT*PDPS*PPR	PRKARHDtPDPSPPR;RHDTPDPsPPRKARH
Q4U4S6;Q4U4S6-2	Xirp2;Xirp2	CMYA3;CMYA3 iso2	0.971748	1.09708	1	2650, 2653;2650, 2653	Xin actin-binding repeat-containing protein 2	428	QQGQVT*SNT*EESK	GKQQGQVtSNTEESK;QGQVTSNtEESKQEL
Q5BLK4	Tut7	ZCCHC6	0.972502	1.98122	1	745	Terminal uridylyltransferase 7	169	TGGVHIPAHQESSGCVQAEVSCEGLEDATAELPET*GSDNEEVRR	ATAELPEtGSDNEEV
Q8K0D0;Q8K0D0-2	Cdk17;Cdk17	CDK17;CDK17 iso2	0.972889	1.3051	1	137;53	Cyclin-dependent kinase 17	59.5	RIS*M#EDLNK	NRIHRRIsMEDLNKR
Q02780;Q02780-2;Q02780-3;Q02780-4;Q02780-5;Q02780-6;Q02780-7	Nfia;Nfia;Nfia;Nfia;Nfia;Nfia;Nfia	NFI-A;NFI-A iso2;NFI-A iso3;NFI-A iso4;NFI-A iso5;NFI-A iso6;NFI-A iso7	0.975035	0.895335	1	295;272;264;291;272;303;272	Nuclear factor 1 A-type	58.5	SLPSTSST*SSTKR	SLPSTSStSSTKRLK
Q62445	Sp4	SP4	0.975082	1.36131	1	132	Transcription factor Sp4	81.9	ENNVSQPASSSSSSSSSNNGS*SSPTKTK	SSSSNNGsSSPTKTK
Q62445	Sp4	SP4	0.975082	1.36131	1	134	Transcription factor Sp4	81.9	ENNVSQPASSSSSSSSSNNGSSS*PTKTK	SSNNGSSsPTKTKSG
Q6P9K8;Q6P9K8-2;Q6P9K8-3	Caskin1;Caskin1;Caskin1	CASKIN1;CASKIN1 iso2;CASKIN1 iso3	0.975127	0.87539	1	1184;1113;1184	Caskin-1	150.4	RPT*SEQAGPPELPPPPPPAEPPPADLMQLPPLPLPDGNAR	ATVRRRPtSEQAGPP
P35585	Ap1m1	AP1M1	0.975884	1.50812	1	144, 152	AP-1 complex subunit mu-1	48.5	ILQEYITQEGHKLET*GAPRPPAT*VTNAVSWR	QEGHKLEtGAPRPPA;GAPRPPAtVTNAVSW
P35585	Ap1m1	AP1M1	0.975884	1.50812	1	144, 154	AP-1 complex subunit mu-1	48.5	ILQEYITQEGHKLET*GAPRPPATVT*NAVSWR	QEGHKLEtGAPRPPA;PRPPATVtNAVSWRS
P35585	Ap1m1	AP1M1	0.975884	1.50812	1	152, 154	AP-1 complex subunit mu-1	48.5	ILQEYITQEGHKLETGAPRPPAT*VT*NAVSWR	GAPRPPAtVTNAVSW;PRPPATVtNAVSWRS
Q8CHU3;Q8CHU3-2	Epn2;Epn2	epsin 2;epsin 2 iso2	0.975934	1.09478	1	439, 441;427, 429	Epsin-2	63.4	KPAESGASVPPQDS*RT*TSPDLFESQSLTSASSKPSSAR	ASVPPQDsRTTSPDL;VPPQDSRtTSPDLFE
Q8CHU3;Q8CHU3-2	Epn2;Epn2	epsin 2;epsin 2 iso2	0.975934	1.09478	1	439, 443;427, 431	Epsin-2	63.4	KPAESGASVPPQDS*RTTS*PDLFESQSLTSASSKPSSAR	ASVPPQDsRTTSPDL;PQDSRTTsPDLFESQ
Q8BG09	Tmem184b	TMEM184B	0.977076	1.02377	1	402, 403	Transmembrane protein 184B	45.6	TLLLS*S*DDEF	NEKTLLLsSDDEFxx;EKTLLLSsDDEFxxx
P70398	Usp9x	USP9X	0.980077	1.04544	1	1591	Probable ubiquitin carboxyl-terminal hydrolase FAF-X	290.5	NGILAIEGT*GSDVDDDM#SGDEKQDNESNVDPR	GILAIEGtGSDVDDD
Q925J9;Q925J9-4	Med1;Med1	MED1;MED1 iso4	0.983881	0.930661	1	1051;1036	Mediator of RNA polymerase II transcription subunit 1	167	SQT*PPGVATPPIPK	GSSGRSQtPPGVATP
B1AY13	Usp24	USP24	0.984018	0.952839	1	1369	Ubiquitin carboxyl-terminal hydrolase 24	293.8	LSS*SGSNCSSSSEGEPAALHAGICVR	GIRSRLSsSGSNCSS
Q8C729;Q8C729-2	Fam126b;Fam126b	FAM126B;FAM126B iso2	0.985922	0.849342	1	442;498	Protein FAM126B	58.5	TNS*LSLIR	QVVPKTNsLSLIRTA
Q04692	Smarcad1	SMARCAD1	0.988078	0.89169	1	79	SWI/SNF-related matrix-associated actin-dependent regulator of chromatin subfamily A containing DEAD/H box 1	116.4	KAS*LSCFQNQR	PDNERKAsLSCFQNQ
Q04692	Smarcad1	SMARCAD1	0.988078	0.89169	1	81	SWI/SNF-related matrix-associated actin-dependent regulator of chromatin subfamily A containing DEAD/H box 1	116.4	KASLS*CFQNQR	NERKASLsCFQNQRA
Q08879;Q08879-2	Fbln1;Fbln1	FBLN1;FBLN1 iso2	0.989429	0.890685	1	474, 491;474, 491	Fibulin-1	78	RGYQLS*DVDGVTCEDIDECALPT*GGHICSYR	CRRGYQLsDVDGVTC;IDECALPtGGHICSY
Q08879;Q08879-2	Fbln1;Fbln1	FBLN1;FBLN1 iso2	0.989429	0.890685	1	474, 498;474, 498	Fibulin-1	78	RGYQLS*DVDGVTCEDIDECALPTGGHICSY*R	CRRGYQLsDVDGVTC;TGGHICSyRCINIPG
Q80U62;Q80U62-2;Q80U62-3;Q80U62-4	Rubcn;Rubcn;Rubcn;Rubcn	rubicon;rubicon iso2;rubicon iso3;rubicon iso4	0.991086	1.68881	1	198;198;198;137	Run domain Beclin-1-interacting and cysteine-rich domain-containing protein	106.8	KQES*PLLVTK	MFARKQEsPLLVTKS
Q8CDA1;Q8CDA1-2;Q8CDA1-3	Inpp5f;Inpp5f;Inpp5f	INPP5F;INPP5F iso2;INPP5F iso3	0.991802	0.984068	1	904, 906;277, 279;213, 215	Phosphatidylinositide phosphatase SAC2	127.5	LGS*RS*QSASSIDVSTHAPSEAAAGPGSELGK	VSAPRLGsRSQSASS;APRLGSRsQSASSID
Q8VDQ8;Q8VDQ8-3	Sirt2;Sirt2	SIRT2;SIRT2 iso3	0.992586	1.42279	1	23, 25;23, 25	NAD-dependent protein deacetylase sirtuin-2	43.2	VQEAQDS*DS*DTEGGATGGEAEMDFLR	KVQEAQDsDSDTEGG;QEAQDSDsDTEGGAT
Q3UHC7;Q3UHC7-2;Q3UHC7-3;Q3UHC7-4	Dab2ip;Dab2ip;Dab2ip;Dab2ip	DAB2IP;DAB2IP iso2;DAB2IP iso3;DAB2IP iso4	0.993771	1.11794	1	290;166;290;262	Disabled homolog 2-interacting protein	131.6	ERNSY*LGLVSLPAASVAGR	KKKERNSyLGLVSLP
O55098	Stk10	LOK	0.996649	1.6327	1	416	Serine/threonine-protein kinase 10	111.8	SRPLS*M#DAR	LRKSRPLsMDARIQM
Q01341	Adcy6	ADCY6	0.996868	2.59375	1	573	Adenylate cyclase type 6	130.2	TRANS*M#EGLMPR	LQRTRANsMEGLMPR
Q8BXK8;Q8VHH5	Agap1;Agap3	CENTG2;CENTG3	0.999067	1.02137	1	315;371	Arf-GAP with GTPase, ANK repeat and PH domain-containing protein 1	94.4	S*NLFTSR	RKQSKRRsNLFTSRK
Q91ZP3;Q91ZP3-2	Lpin1;Lpin1	LPIN1;LPIN1 iso2	0.999654	1.35066	1	124;124	Phosphatidate phosphatase LPIN1	101.9	RNS*VDRIR	ESQLKRNsVDRIRCL
Q2KN98	Specc1l	SPECC1L	0.9997	1.16733	1	171	Cytospin-A	124.4	SKS*DNQISDKAALEAK	IRMSKSKsDNQISDK
Q7TPW1	Nexn	NEXN	0.999757	1.34265	1	16, 23	Nexilin	72.1	AEIKEM#LAS*DDEEESS*PKIEK	EIKEMLAsDDEEESS;SDDEEESsPKIEKAY
Q64511	Top2b	TOP2B	1.00075	0.814706	1	1439, 1460	DNA topoisomerase 2-beta	181.8	SQDFGNLFSFPS*YSQKSEDDSAKFDSNEEDTAS*VFAPSFGLK	GNLFSFPsYSQKSED;SNEEDTAsVFAPSFG
Q64511	Top2b	TOP2B	1.00075	0.814706	1	1444, 1460	DNA topoisomerase 2-beta	181.8	SQDFGNLFSFPSYSQKS*EDDSAKFDSNEEDTAS*VFAPSFGLK	FPSYSQKsEDDSAKF;SNEEDTAsVFAPSFG
Q64511	Top2b	TOP2B	1.00075	0.814706	1	1448, 1460	DNA topoisomerase 2-beta	181.8	SQDFGNLFSFPSYSQKSEDDS*AKFDSNEEDTAS*VFAPSFGLK	SQKSEDDsAKFDSNE;SNEEDTAsVFAPSFG
Q64511	Top2b	TOP2B	1.00075	0.814706	1	1440, 1460	DNA topoisomerase 2-beta	181.8	SQDFGNLFSFPSY*SQKSEDDSAKFDSNEEDTAS*VFAPSFGLK	NLFSFPSySQKSEDD;SNEEDTAsVFAPSFG
Q3UTJ2;Q3UTJ2-2;Q3UTJ2-3;Q3UTJ2-4;Q3UTJ2-5;Q3UTJ2-6;Q3UTJ2-7	Sorbs2;Sorbs2;Sorbs2;Sorbs2;Sorbs2;Sorbs2;Sorbs2	ArgBP2;ArgBP2 iso2;ArgBP2 iso3;ArgBP2 iso4;ArgBP2 iso5;ArgBP2 iso6;ArgBP2 iso7	1.00137	0.951005	1	102, 103, 109;102, 103, 109;71, 72, 78;71, 72, 78;79, 80, 86;79, 80, 86;102, 103, 109	Sorbin and SH3 domain-containing protein 2	132.3	SPTQSQITINGNSGGAVSPVS*Y*YQRPFS*PSAYSLPASLNSSIIM#QHGR	GGAVSPVsYYQRPFS;GAVSPVSyYQRPFSP;SYYQRPFsPSAYSLP
Q3UTJ2;Q3UTJ2-2;Q3UTJ2-3;Q3UTJ2-4;Q3UTJ2-5;Q3UTJ2-6;Q3UTJ2-7	Sorbs2;Sorbs2;Sorbs2;Sorbs2;Sorbs2;Sorbs2;Sorbs2	ArgBP2;ArgBP2 iso2;ArgBP2 iso3;ArgBP2 iso4;ArgBP2 iso5;ArgBP2 iso6;ArgBP2 iso7	1.00137	0.951005	1	104, 109, 111;104, 109, 111;73, 78, 80;73, 78, 80;81, 86, 88;81, 86, 88;104, 109, 111	Sorbin and SH3 domain-containing protein 2	132.3	SPTQSQITINGNSGGAVSPVSYY*QRPFS*PS*AYSLPASLNSSIIM#QHGR	AVSPVSYyQRPFSPS;SYYQRPFsPSAYSLP;YQRPFSPsAYSLPAS
Q3UTJ2;Q3UTJ2-2;Q3UTJ2-3;Q3UTJ2-4;Q3UTJ2-5;Q3UTJ2-6;Q3UTJ2-7	Sorbs2;Sorbs2;Sorbs2;Sorbs2;Sorbs2;Sorbs2;Sorbs2	ArgBP2;ArgBP2 iso2;ArgBP2 iso3;ArgBP2 iso4;ArgBP2 iso5;ArgBP2 iso6;ArgBP2 iso7	1.00137	0.951005	1	111, 113, 114;111, 113, 114;80, 82, 83;80, 82, 83;88, 90, 91;88, 90, 91;111, 113, 114	Sorbin and SH3 domain-containing protein 2	132.3	SPTQSQITINGNSGGAVSPVSYYQRPFSPS*AY*S*LPASLNSSIIM#QHGR	YQRPFSPsAYSLPAS;RPFSPSAySLPASLN;PFSPSAYsLPASLNS
Q3UTJ2;Q3UTJ2-2;Q3UTJ2-3;Q3UTJ2-4;Q3UTJ2-5;Q3UTJ2-6;Q3UTJ2-7	Sorbs2;Sorbs2;Sorbs2;Sorbs2;Sorbs2;Sorbs2;Sorbs2	ArgBP2;ArgBP2 iso2;ArgBP2 iso3;ArgBP2 iso4;ArgBP2 iso5;ArgBP2 iso6;ArgBP2 iso7	1.00137	0.951005	1	82, 104, 109;82, 104, 109;51, 73, 78;51, 73, 78;59, 81, 86;59, 81, 86;82, 104, 109	Sorbin and SH3 domain-containing protein 2	132.3	S*PTQSQITINGNSGGAVSPVSYY*QRPFS*PSAYSLPASLNSSIIM#QHGR	PNLQDKRsPTQSQIT;AVSPVSYyQRPFSPS;SYYQRPFsPSAYSLP
Q3UTJ2;Q3UTJ2-2;Q3UTJ2-3;Q3UTJ2-4;Q3UTJ2-5;Q3UTJ2-6;Q3UTJ2-7	Sorbs2;Sorbs2;Sorbs2;Sorbs2;Sorbs2;Sorbs2;Sorbs2	ArgBP2;ArgBP2 iso2;ArgBP2 iso3;ArgBP2 iso4;ArgBP2 iso5;ArgBP2 iso6;ArgBP2 iso7	1.00137	0.951005	1	82, 89, 109;82, 89, 109;51, 58, 78;51, 58, 78;59, 66, 86;59, 66, 86;82, 89, 109	Sorbin and SH3 domain-containing protein 2	132.3	S*PTQSQIT*INGNSGGAVSPVSYYQRPFS*PSAYSLPASLNSSIIM#QHGR	PNLQDKRsPTQSQIT;SPTQSQItINGNSGG;SYYQRPFsPSAYSLP
Q3UTJ2;Q3UTJ2-2;Q3UTJ2-3;Q3UTJ2-4;Q3UTJ2-5;Q3UTJ2-6;Q3UTJ2-7	Sorbs2;Sorbs2;Sorbs2;Sorbs2;Sorbs2;Sorbs2;Sorbs2	ArgBP2;ArgBP2 iso2;ArgBP2 iso3;ArgBP2 iso4;ArgBP2 iso5;ArgBP2 iso6;ArgBP2 iso7	1.00137	0.951005	1	84, 99, 109;84, 99, 109;53, 68, 78;53, 68, 78;61, 76, 86;61, 76, 86;84, 99, 109	Sorbin and SH3 domain-containing protein 2	132.3	SPT*QSQITINGNSGGAVS*PVSYYQRPFS*PSAYSLPASLNSSIIM#QHGR	LQDKRSPtQSQITIN;GNSGGAVsPVSYYQR;SYYQRPFsPSAYSLP
Q3UTJ2;Q3UTJ2-2;Q3UTJ2-3;Q3UTJ2-4;Q3UTJ2-5;Q3UTJ2-6;Q3UTJ2-7	Sorbs2;Sorbs2;Sorbs2;Sorbs2;Sorbs2;Sorbs2;Sorbs2	ArgBP2;ArgBP2 iso2;ArgBP2 iso3;ArgBP2 iso4;ArgBP2 iso5;ArgBP2 iso6;ArgBP2 iso7	1.00137	0.951005	1	84, 94, 109;84, 94, 109;53, 63, 78;53, 63, 78;61, 71, 86;61, 71, 86;84, 94, 109	Sorbin and SH3 domain-containing protein 2	132.3	SPT*QSQITINGNS*GGAVSPVSYYQRPFS*PSAYSLPASLNSSIIM#QHGR	LQDKRSPtQSQITIN;QITINGNsGGAVSPV;SYYQRPFsPSAYSLP
Q3UTJ2;Q3UTJ2-2;Q3UTJ2-3;Q3UTJ2-4;Q3UTJ2-5;Q3UTJ2-6;Q3UTJ2-7	Sorbs2;Sorbs2;Sorbs2;Sorbs2;Sorbs2;Sorbs2;Sorbs2	ArgBP2;ArgBP2 iso2;ArgBP2 iso3;ArgBP2 iso4;ArgBP2 iso5;ArgBP2 iso6;ArgBP2 iso7	1.00137	0.951005	1	94, 99, 103;94, 99, 103;63, 68, 72;63, 68, 72;71, 76, 80;71, 76, 80;94, 99, 103	Sorbin and SH3 domain-containing protein 2	132.3	SPTQSQITINGNS*GGAVS*PVSY*YQRPFSPSAYSLPASLNSSIIM#QHGR	QITINGNsGGAVSPV;GNSGGAVsPVSYYQR;GAVSPVSyYQRPFSP
Q3UTJ2;Q3UTJ2-2;Q3UTJ2-3;Q3UTJ2-4;Q3UTJ2-5;Q3UTJ2-6;Q3UTJ2-7	Sorbs2;Sorbs2;Sorbs2;Sorbs2;Sorbs2;Sorbs2;Sorbs2	ArgBP2;ArgBP2 iso2;ArgBP2 iso3;ArgBP2 iso4;ArgBP2 iso5;ArgBP2 iso6;ArgBP2 iso7	1.00137	0.951005	1	94, 103, 104;94, 103, 104;63, 72, 73;63, 72, 73;71, 80, 81;71, 80, 81;94, 103, 104	Sorbin and SH3 domain-containing protein 2	132.3	SPTQSQITINGNS*GGAVSPVSY*Y*QRPFSPSAYSLPASLNSSIIM#QHGR	QITINGNsGGAVSPV;GAVSPVSyYQRPFSP;AVSPVSYyQRPFSPS
Q6ZWY9;Q64475;P10853;Q64478;Q8CGP1;P10854;Q8CGP2;Q8CGP2-2;Q64525	H2bc4;H2bc3;H2bc7;H2bc9;H2bc12;H2bc14;Hist1h2bp;Hist1h2bp;Hist2h2bb	H2B1C;H2B1N;H2B;H2B2E;H2B1K;H2B1D;HIST1H2BP;HIST1H2BP iso2;H2B1H	1.00252	1.81568	1	38;38;38;38;38;38;38;38;38	Histone H2B type 1-C/E/G	13.8	KESYS*VYVYK	RSRKESYsVYVYKVL
Q9QXZ0;Q9QXZ0-2	Macf1;Macf1	ACF7;ACF7 iso2	1.00381	1.05294	1	31;31	Microtubule-actin cross-linking factor 1	831.4	S*GSLSPCPPGDTLPWNLPLHEQK	RSYRSERsGSLSPCP
Q9QXZ0;Q9QXZ0-2	Macf1;Macf1	ACF7;ACF7 iso2	1.00381	1.05294	1	35;35	Microtubule-actin cross-linking factor 1	831.4	SGSLS*PCPPGDTLPWNLPLHEQK	SERSGSLsPCPPGDT
Q8CGF1;Q8CGF1-2	Arhgap29;Arhgap29	ARHGAP29;ARHGAP29 iso2	1.00471	0.847652	1	179;179	Rho GTPase-activating protein 29	142.3	SFENISVDS*VDLPHEK	FENISVDsVDLPHEK
P08775	Polr2a	POLR2A	1.00583	1.04332	1	1894, 1899, 1906	DNA-directed RNA polymerase II subunit RPB1	217	YSPTSPT*YSPTS*PVYTPTS*PK	KYSPTSPtYSPTSPV;SPTYSPTsPVYTPTS;SPVYTPTsPKYSPTS
P08775	Polr2a	POLR2A	1.00583	1.04332	1	1894, 1898, 1906	DNA-directed RNA polymerase II subunit RPB1	217	YSPTSPT*YSPT*SPVYTPTS*PK	KYSPTSPtYSPTSPV;TSPTYSPtSPVYTPT;SPVYTPTsPKYSPTS
Q3UTJ2;Q3UTJ2-2;Q3UTJ2-4;Q3UTJ2-5	Sorbs2;Sorbs2;Sorbs2;Sorbs2	ArgBP2;ArgBP2 iso2;ArgBP2 iso4;ArgBP2 iso5	1.00601	3.10069	1	1171;1286;613;698	Sorbin and SH3 domain-containing protein 2	132.3	FFGT*FPGNYVK	RRTKFFGtFPGNYVK
Q0P678;Q0P678-2	Zc3h18;Zc3h18	ZC3H18;ZC3H18 iso2	1.00791	0.918751	1	92, 113;92, 113	Zinc finger CCCH domain-containing protein 18	105.6	GPAGS*PCEEGDDVEEDGTSDLRDEAS*SVTR	LSRGPAGsPCEEGDD;SDLRDEAsSVTRELD
P70288	Hdac2	HDAC2	1.00921	0.963602	1	422, 424	Histone deacetylase 2	55.3	IACDEEFS*DS*EDEGEGGRR	IACDEEFsDSEDEGE;CDEEFSDsEDEGEGG
Q99LW6	Yaf2	YAF2	1.01015	3.70033	1	162	YY1-associated factor 2	19.6	SAPASSAAGDQHSQGSCSSDSTERGVS*R	DSTERGVsRSSSPRG
Q99LW6	Yaf2	YAF2	1.01015	3.70033	1	156	YY1-associated factor 2	19.6	SAPASSAAGDQHSQGSCSSDS*TERGVSR	QGSCSSDsTERGVSR
P60824	Cirbp	CIRBP	1.01045	2.36722	1	156	Cold-inducible RNA-binding protein	18.6	SS*GGSYRDSYDSYATHNE	GSYGYRSsGGSYRDS
Q61103	Dpf2	requiem	1.01167	1.33303	1	244, 248	Zinc finger protein ubi-d4	44.2	YKNRPGLSYHYAHSHLAEEEGEDKEDS*RPPT*PVSQR	EGEDKEDsRPPTPVS;KEDSRPPtPVSQRSE
Q68ED7	Crtc1	TORC1	1.0123	0.891122	1	153	CREB-regulated transcription coactivator 1	66.9	TNSDS*ALHQSTM#TPSQAESFTGGSQDAHQKR	WRRTNSDsALHQSTM
P59281;P59281-2	Arhgap39;Arhgap39	ARHGAP39;ARHGAP39 iso2	1.01314	1.13761	1	338;338	Rho GTPase-activating protein 39	125.1	YGYEPPLYEEPPVEYQAPIYDEPPMDVQFEANSPYQT*GSPQR	EANSPYQtGSPQRSP
P59281;P59281-2	Arhgap39;Arhgap39	ARHGAP39;ARHGAP39 iso2	1.01314	1.13761	1	340;340	Rho GTPase-activating protein 39	125.1	YGYEPPLYEEPPVEYQAPIYDEPPMDVQFEANSPYQTGS*PQR	NSPYQTGsPQRSPGR
Q5DTX6	Jcad	JCAD	1.01366	0.805682	1	122	Junctional protein associated with coronary artery disease	144.7	GRQEGS*GSLCPR	SRGRQEGsGSLCPRD
Q9QYG0;Q9QYG0-2	Ndrg2;Ndrg2	NDRG2;NDRG2 iso2	1.01412	1.30128	1	330, 332, 335;316, 318, 321	Protein NDRG2	40.8	SRT*AS*LTS*AASIDGSR	TRLSRSRtASLTSAA;LSRSRTAsLTSAASI;SRTASLTsAASIDGS
Q05AA6	Drp2	DRP2	1.0146	0.806915	1	709	Dystrophin-related protein 2	108	GYLPVQSVLESDCSETPASS*PM#LPHADTHSR	CSETPASsPMLPHAD
Q8BJS4;Q8BJS4-2;Q8BJS4-3	Sun2;Sun2;Sun2	SUN2;SUN2 iso2;SUN2 iso3	1.01558	1.35723	1	12;12;12	SUN domain-containing protein 2	81.6	LTRYS*QDDNDGGSSSSGASSVAGSQGTVFKDSPLR	SQRLTRYsQDDNDGG
Q8BTI8;Q8BTI8-2;Q8BTI8-3	Srrm2;Srrm2;Srrm2	SRm300;SRm300 iso2;SRm300 iso3	1.01583	2.29769	1	1493, 1497;1397, 1401;1493, 1497	Serine/arginine repetitive matrix protein 2	294.7	S*RSGS*SQELDGKPSASPQER	RTSPGQRsRSGSSQE;GQRSRSGsSQELDGK
Q8BTI8;Q8BTI8-2;Q8BTI8-3	Srrm2;Srrm2;Srrm2	SRm300;SRm300 iso2;SRm300 iso3	1.01583	2.29769	1	1493, 1498;1397, 1402;1493, 1498	Serine/arginine repetitive matrix protein 2	294.7	S*RSGSS*QELDGKPSASPQER	RTSPGQRsRSGSSQE;QRSRSGSsQELDGKP
Q8BTI8;Q8BTI8-2;Q8BTI8-3	Srrm2;Srrm2;Srrm2	SRm300;SRm300 iso2;SRm300 iso3	1.01583	2.29769	1	1495, 1497;1399, 1401;1495, 1497	Serine/arginine repetitive matrix protein 2	294.7	SRS*GS*SQELDGKPSASPQER	SPGQRSRsGSSQELD;GQRSRSGsSQELDGK
Q8BTI8;Q8BTI8-2;Q8BTI8-3	Srrm2;Srrm2;Srrm2	SRm300;SRm300 iso2;SRm300 iso3	1.01583	2.29769	1	1495, 1498;1399, 1402;1495, 1498	Serine/arginine repetitive matrix protein 2	294.7	SRS*GSS*QELDGKPSASPQER	SPGQRSRsGSSQELD;QRSRSGSsQELDGKP
Q811P8;Q811P8-2	Arhgap32;Arhgap32	ARHGAP32;ARHGAP32 iso2	1.01726	0.990017	1	904;555	Rho GTPase-activating protein 32	229.6	SPS*MNISEPISVTLPPR	RKLSKSPsMNISEPI
Q811P8;Q811P8-2	Arhgap32;Arhgap32	ARHGAP32;ARHGAP32 iso2	1.01726	0.990017	1	902;553	Rho GTPase-activating protein 32	229.6	S*PSMNISEPISVTLPPR	IGRKLSKsPSMNISE
Q811P8;Q811P8-2	Arhgap32;Arhgap32	ARHGAP32;ARHGAP32 iso2	1.01726	0.990017	1	908;559	Rho GTPase-activating protein 32	229.6	SPSMNIS*EPISVTLPPR	KSPSMNIsEPISVTL
P81122	Irs2	IRS2	1.01767	1.30475	1	305	Insulin receptor substrate 2	136.7	SKSQS*SGSSATHPISVPGAR	RPRSKSQsSGSSATH
P52963	Epb41l4a	EPB41L4A	1.01804	0.918241	1	433	Band 4.1-like protein 4A	78.5	S*PKFPCAR	SSSDRTKsPKFPCAR
P58802	Tbc1d10a	TBC1D10A	1.01853	1.74172	1	407, 409	TBC1 domain family member 10A	56.2	AILDAEPGPRPALQPS*PS*IRLPPDAALLSSK	PRPALQPsPSIRLPP;PALQPSPsIRLPPDA
Q9CWZ3	Rbm8a	RBM8A	1.0197	0.818222	1	42	RNA-binding protein 8A	19.9	GRGFGS*EEGSR	RKGRGFGsEEGSRAR
Q60751	Igf1r	IGF1R	1.02044	0.837178	1	1372	Insulin-like growth factor 1 receptor	155.7	ALPLPQSST*C	LPLPQSStCxxxxxx
Q8C0T5;Q8C0T5-2	Sipa1l1;Sipa1l1	SIPA1L1;SIPA1L1 iso2	1.02099	0.917956	1	1181;1181	Signal-induced proliferation-associated 1-like protein 1	196.9	S*PASIDRQNTQSDISGSGK	GFGVSRRsPASIDRQ
O88746	Tom1	TOM1	1.02328	0.91591	1	320	Target of Myb protein 1	54.3	ASSEAELAT*DLIDMGPDPAATNNLSSQLAGMNLGSR	SSEAELAtDLIDMGP
Q5RJI5	Brsk1	BRSK1	1.02451	1.37486	1	575, 587	Serine/threonine-protein kinase BRSK1	85.1	MQVPT*AEEM#SSLTPESS*PELAKR	RRKMQVPtAEEMSSL;SSLTPESsPELAKRS
Q5RJI5	Brsk1	BRSK1	1.02451	1.37486	1	580, 587	Serine/threonine-protein kinase BRSK1	85.1	MQVPTAEEM#S*SLTPESS*PELAKR	VPTAEEMsSLTPESS;SSLTPESsPELAKRS
O35927;O35927-2	Ctnnd2;Ctnnd2	CTNND2;CTNND2 iso2	1.02505	0.855961	1	1144;1119	Catenin delta-2	134.9	KDTM#TAQNTGVST*LYR	AQNTGVStLYRNSYG
P41778-2	Pbx1	PBX1 iso2	1.02563	1.00616	1	314, 325	Pre-B-cell leukemia transcription factor 1	38.4	TAVTAT*NVSAHGSQANS*PSTPNSAGGYPSPCYQPDRR	AKTAVTAtNVSAHGS;AHGSQANsPSTPNSA
P41778-2	Pbx1	PBX1 iso2	1.02563	1.00616	1	314, 317	Pre-B-cell leukemia transcription factor 1	38.4	TAVTAT*NVS*AHGSQANSPSTPNSAGGYPSPCYQPDRR	AKTAVTAtNVSAHGS;AVTATNVsAHGSQAN
P41778-2	Pbx1	PBX1 iso2	1.02563	1.00616	1	317, 325	Pre-B-cell leukemia transcription factor 1	38.4	TAVTATNVS*AHGSQANS*PSTPNSAGGYPSPCYQPDRR	AVTATNVsAHGSQAN;AHGSQANsPSTPNSA
P41778-2	Pbx1	PBX1 iso2	1.02563	1.00616	1	321, 325	Pre-B-cell leukemia transcription factor 1	38.4	TAVTATNVSAHGS*QANS*PSTPNSAGGYPSPCYQPDRR	TNVSAHGsQANSPST;AHGSQANsPSTPNSA
Q99MI1;Q99MI1-2	Erc1;Erc1	ERC1;ERC1 iso2	1.02684	1.83019	1	17;17	ELKS/Rab6-interacting/CAST family member 1	128.3	SVGKVEPSSQS*PGRSPR	KVEPSSQsPGRSPRL
Q99MI1;Q99MI1-2	Erc1;Erc1	ERC1;ERC1 iso2	1.02684	1.83019	1	21;21	ELKS/Rab6-interacting/CAST family member 1	128.3	SVGKVEPSSQSPGRS*PR	SSQSPGRsPRLPRSP
P15864;P43277	H1-2;H1-3	H1C;H1D	1.02756	0.850225	1	36;37	Histone H1.2	21.3	KAS*GPPVSELITK	AGVRRKAsGPPVSEL
Q62073	Map3k7	TAK1	1.02882	2.05526	1	389	Mitogen-activated protein kinase kinase kinase 7	64.2	RM#S*ADM#SEIEAR	TSEGKRMsADMSEIE
Q80UG5;Q80UG5-2;Q80UG5-3	Septin9;Septin9;Septin9	SEPT9;SEPT9 iso2;SEPT9 iso3	1.02936	1.04357	1	325;76;318	Septin-9	65.5	S*VQPTSEERIPK	KSKISRKsVQPTSEE
Q61542	Stard3	STARD3	1.03199	1.07296	1	214, 222	StAR-related lipid transfer protein 3	50.4	GPLLFSGALSEGQFYSPPES*FAGSDNES*DEEVTGKK	QFYSPPEsFAGSDNE;FAGSDNEsDEEVTGK
Q6NV66	Zfp646	ZNF646	1.03473	1.04718	1	1412	Zinc finger protein 646	196.7	RPGGHSQSPSS*PACSGGTESTQQVGK	GHSQSPSsPACSGGT
F6ZDS4	Tpr	TPR	1.03521	1.35579	1	2105	Nucleoprotein TPR	273.8	AADSQNS*GEGNTSAAESSFSQEVAR	RAADSQNsGEGNTSA
F6ZDS4	Tpr	TPR	1.03521	1.35579	1	2102	Nucleoprotein TPR	273.8	AADS*QNSGEGNTSAAESSFSQEVAR	SHQRAADsQNSGEGN
Q8C050;Q8C050-2	Rps6ka5;Rps6ka5	MSK1;MSK1 iso2	1.03643	0.828068	1	853;788	Ribosomal protein S6 kinase alpha-5	96.5	TLQPSNPTEGS*NPDTLFQFSD	PSNPTEGsNPDTLFQ
Q8C050;Q8C050-2	Rps6ka5;Rps6ka5	MSK1;MSK1 iso2	1.03643	0.828068	1	857;792	Ribosomal protein S6 kinase alpha-5	96.5	TLQPSNPTEGSNPDT*LFQFSD	TEGSNPDtLFQFSDx
Q6PFD9	Nup98	NUP98	1.03752	0.805829	1	618, 623	Nuclear pore complex protein Nup98-Nup96	197.1	NLNNSNLFSPVNHDS*EDLAS*PSEYPENGER	FSPVNHDsEDLASPS;HDSEDLAsPSEYPEN
A6H6A9	Rabgap1l	TBC1D18	1.0377	1.63481	1	490	Rab GTPase-activating protein 1-like	92.3	ESDKEEPITPTSAGGPM#SPQEDEAEEES*DNELSSGTGDVSKDCPEK	EDEAEEEsDNELSSG
Q61033;Q61033-2;Q61029;Q61029-2;Q61029-3;Q61029-4	Tmpo;Tmpo;Tmpo;Tmpo;Tmpo;Tmpo	TMPO iso6;TMPO iso6;TMPO;TMPO iso2;TMPO iso3;TMPO iso4	1.03788	1.94631	1	153, 159;153, 159;153, 159;153, 159;153, 159;153, 159	Lamina-associated polypeptide 2, isoforms alpha/zeta	75.1	LREQGT*ESRSST*PLPTVSSSAENTR	LKLREQGtESRSSTP;GTESRSStPLPTVSS
Q6KAU7;Q6KAU7-2;Q6KAU7-3	Plekhg2;Plekhg2;Plekhg2	PLEKHG2;PLEKHG2 iso2;PLEKHG2 iso3	1.03799	0.895697	1	1268, 1277;1226, 1235;1293, 1302	Pleckstrin homology domain-containing family G member 2	143.3	RQGPGGEGTVASQGHWSS*SAPTSRAPS*PPPQPQPPAPPAR	ASQGHWSsSAPTSRA;APTSRAPsPPPQPQP
Q6KAU7;Q6KAU7-2;Q6KAU7-3	Plekhg2;Plekhg2;Plekhg2	PLEKHG2;PLEKHG2 iso2;PLEKHG2 iso3	1.03799	0.895697	1	1269, 1277;1227, 1235;1294, 1302	Pleckstrin homology domain-containing family G member 2	143.3	RQGPGGEGTVASQGHWSSS*APTSRAPS*PPPQPQPPAPPAR	SQGHWSSsAPTSRAP;APTSRAPsPPPQPQP
Q9QYG0;Q9QYG0-2	Ndrg2;Ndrg2	NDRG2;NDRG2 iso2	1.03833	0.851716	1	353;339	Protein NDRG2	40.8	TLSQSS*ESGTLPSGPPGHTMEVSC	SRTLSQSsESGTLPS
Q5Y5T5	Zdhhc8	ZDHHC8	1.03988	1.18185	1	659	Palmitoyltransferase ZDHHC8	82	TSSSSLQADQANNNAPGPRPGS*GSHR	APGPRPGsGSHRSPA
P26043	Rdx	Radixin	1.04165	1.17713	1	501	Radixin	68.5	TVM#SAPPPPPPPPVIPPTENEHDEQDENSAEASAELS*SEGVM#NHR	AEASAELsSEGVMNH
O54724	Cavin1	PTRF	1.04296	1.05078	1	368	Caveolae-associated protein 1	43.9	GSS*PDVHTLLEITEESDAVLVDKSDSD	TDLLRGSsPDVHTLL
O54724	Cavin1	PTRF	1.04296	1.05078	1	373	Caveolae-associated protein 1	43.9	GSSPDVHT*LLEITEESDAVLVDKSDSD	GSSPDVHtLLEITEE
Q8VDL9	Glis2	GLIS2	1.04351	1.72433	1	54	Zinc finger protein GLIS2	55.8	ELGLVDDSPAPGSPGS*PPPGFLLNPK	PAPGSPGsPPPGFLL
P28184	Mt3	MT3	1.046	1.24392	1	33	Metallothionein-3	7	CTNCKKS*CCSCCPAGCEK	KCTNCKKsCCSCCPA
Q5DTX6	Jcad	JCAD	1.0463	1.40901	1	98	Junctional protein associated with coronary artery disease	144.7	FLNQPS*LAWSSQPQSGRDDIYWSR	ARFLNQPsLAWSSQP
Q64700	Rbl2	Rb-like 2	1.04771	1.48788	1	956, 960	Retinoblastoma-like protein 2	127.4	SHQNSPTELNTDRAS*RDSS*PVMR	ELNTDRAsRDSSPVM;DRASRDSsPVMRSNS
Q64700	Rbl2	Rb-like 2	1.04771	1.48788	1	956, 959	Retinoblastoma-like protein 2	127.4	SHQNSPTELNTDRAS*RDS*SPVMR	ELNTDRAsRDSSPVM;TDRASRDsSPVMRSN
Q64700	Rbl2	Rb-like 2	1.04771	1.48788	1	959, 960	Retinoblastoma-like protein 2	127.4	SHQNSPTELNTDRASRDS*S*PVMR	TDRASRDsSPVMRSN;DRASRDSsPVMRSNS
P31750	Akt1	Akt1	1.04895	0.994342	1	129	RAC-alpha serine/threonine-protein kinase	55.7	SGSPSDNS*GAEEM#EVSLAKPK	SGSPSDNsGAEEMEV
Q9JM96	Cdc42ep4	CDC42EP4	1.04903	1.35507	1	18	Cdc42 effector protein 4	37.8	S*RADLTAEM#ISAPLGDFR	SVNSKRRsRADLTAE
Q8BXJ2;Q8BXJ2-2;Q8BXJ2-4	Trerf1;Trerf1;Trerf1	TReP-132;TReP-132 iso2;TReP-132 iso4	1.05045	1.15343	1	771;791;770	Transcriptional-regulating factor 1	132.3	SSSIDGSNVT*VTPGPGEQTVDVEPR	SIDGSNVtVTPGPGE
Q8BTI8;Q8BTI8-2;Q8BTI8-3	Srrm2;Srrm2;Srrm2	SRm300;SRm300 iso2;SRm300 iso3	1.05218	1.99308	1	1631;1535;1631	Serine/arginine repetitive matrix protein 2	294.7	RGSRSS*IEPK	ARRGSRSsIEPKTKS
Q8K0D0	Cdk17	CDK17	1.05245	0.861704	1	520	Cyclin-dependent kinase 17	59.5	RQS*M#LF	HGKNRRQsMLFxxxx
Q9Z2E1	Mbd2	MBD2	1.0529	1.34486	1	410	Methyl-CpG-binding domain protein 2	43.5	AADTEEVDIDM#DS*GDEA	EVDIDMDsGDEAxxx
Q9DA75	Mfsd2a	MFSD2	1.05429	1.31155	1	523	Sodium-dependent lysophosphatidylcholine symporter 1	58.9	ALQALREEASSSGCS*DTDSTELASIL	EASSSGCsDTDSTEL
Q52KI8;Q52KI8-2	Srrm1;Srrm1	SRm160;SRm160 iso2	1.05528	1.4803	1	450;450	Serine/arginine repetitive matrix protein 1	106.8	ESPS*PAPKPR	TEKRESPsPAPKPRK
Q8K019;Q8K019-2;Q8K019-3	Bclaf1;Bclaf1;Bclaf1	BCLAF1;BCLAF1 iso2;BCLAF1 iso3	1.05733	1.26857	1	256, 258, 267;254, 256, 265;254, 256, 265	Bcl-2-associated transcription factor 1	105.9	NT*PS*QHSHSIQHS*PER	TVHSAKNtPSQHSHS;HSAKNTPsQHSHSIQ;HSHSIQHsPERSGSG
Q8K019;Q8K019-2;Q8K019-3	Bclaf1;Bclaf1;Bclaf1	BCLAF1;BCLAF1 iso2;BCLAF1 iso3	1.05733	1.26857	1	256, 261, 267;254, 259, 265;254, 259, 265	Bcl-2-associated transcription factor 1	105.9	NT*PSQHS*HSIQHS*PER	TVHSAKNtPSQHSHS;KNTPSQHsHSIQHSP;HSHSIQHsPERSGSG
Q8K019;Q8K019-2;Q8K019-3	Bclaf1;Bclaf1;Bclaf1	BCLAF1;BCLAF1 iso2;BCLAF1 iso3	1.05733	1.26857	1	256, 263, 267;254, 261, 265;254, 261, 265	Bcl-2-associated transcription factor 1	105.9	NT*PSQHSHS*IQHS*PER	TVHSAKNtPSQHSHS;TPSQHSHsIQHSPER;HSHSIQHsPERSGSG
O35516;O35516-2	Notch2;Notch2	Notch 2;Notch 2 iso2	1.05802	1.5769	1	1846;1639	Neurogenic locus notch homolog protein 2	265.5	GGSSDLS*DEDEDAEDSSANIITDLVYQGASLQAQTDR	RGGSSDLsDEDEDAE
O35516;O35516-2	Notch2;Notch2	Notch 2;Notch 2 iso2	1.05802	1.5769	1	1842;1635	Neurogenic locus notch homolog protein 2	265.5	GGS*SDLSDEDEDAEDSSANIITDLVYQGASLQAQTDR	LASLRGGsSDLSDED
Q8C996	Tmem163	TMEM163	1.05932	1.01581	1	41	Transmembrane protein 163	31.2	GHAPSTAAPAPSPAPM#SS*SVQSDEERQPR	PSPAPMSsSVQSDEE
Q8C996	Tmem163	TMEM163	1.05932	1.01581	1	45	Transmembrane protein 163	31.2	GHAPSTAAPAPSPAPM#SSSVQS*DEERQPR	PMSSSVQsDEERQPR
Q8C996	Tmem163	TMEM163	1.05932	1.01581	1	42	Transmembrane protein 163	31.2	GHAPSTAAPAPSPAPM#SSS*VQSDEERQPR	SPAPMSSsVQSDEER
P81122	Irs2	IRS2	1.05956	1.24132	1	1165	Insulin receptor substrate 2	136.7	HNSAS*VENVSLR	SKRHNSAsVENVSLR
Q8BJS4;Q8BJS4-2;Q8BJS4-3	Sun2;Sun2;Sun2	SUN2;SUN2 iso2;SUN2 iso3	1.06131	3.22321	1	117, 120;117, 120;117, 120	SUN domain-containing protein 2	81.6	RGT*GGS*ESSKANGLTAESK	RGRRRRGtGGSESSK;RRRGTGGsESSKANG
C0HKD8;C0HKD9	Mfap1a;Mfap1b	MFAP1;MFAP1B	1.06528	1.20773	1	132, 133;132, 133	Microfibrillar-associated protein 1A	51.9	LEREDS*S*EEEEEEIDDEEIER	WRLEREDsSEEEEEE;RLEREDSsEEEEEEI
Q9JIX8	Acin1	acinus	1.06666	0.854917	1	166, 169, 189	Apoptotic chromatin condensation inducer in the nucleus	150.6	EAAELEEAS*AES*EDEMTHPEGVASLLPPDFQS*SLNRPELELSTHSPR	AAELEEAsAESEDEM;LEEASAEsEDEMTHP;LLPPDFQsSLNRPEL
Q9JIX8	Acin1	acinus	1.06666	0.854917	1	166, 169, 190	Apoptotic chromatin condensation inducer in the nucleus	150.6	EAAELEEAS*AES*EDEMTHPEGVASLLPPDFQSS*LNRPELELSTHSPR	AAELEEAsAESEDEM;LEEASAEsEDEMTHP;LPPDFQSsLNRPELE
Q9JIX8	Acin1	acinus	1.06666	0.854917	1	166, 174, 190	Apoptotic chromatin condensation inducer in the nucleus	150.6	EAAELEEAS*AESEDEMT*HPEGVASLLPPDFQSS*LNRPELELSTHSPR	AAELEEAsAESEDEM;AESEDEMtHPEGVAS;LPPDFQSsLNRPELE
Q9JIX8	Acin1	acinus	1.06666	0.854917	1	169, 174, 200	Apoptotic chromatin condensation inducer in the nucleus	150.6	EAAELEEASAES*EDEMT*HPEGVASLLPPDFQSSLNRPELELST*HSPR	LEEASAEsEDEMTHP;AESEDEMtHPEGVAS;RPELELStHSPRKSS
Q9JIX8	Acin1	acinus	1.06666	0.854917	1	169, 174, 202	Apoptotic chromatin condensation inducer in the nucleus	150.6	EAAELEEASAES*EDEMT*HPEGVASLLPPDFQSSLNRPELELSTHS*PR	LEEASAEsEDEMTHP;AESEDEMtHPEGVAS;ELELSTHsPRKSSSF
Q8VHK1	Caskin2	CASKIN2	1.06673	0.950007	1	396, 406	Caskin-2	126.7	VGLSPDS*PAGDRNSVGS*EGSVGSIR	RVGLSPDsPAGDRNS;GDRNSVGsEGSVGSI
Q8VHK1	Caskin2	CASKIN2	1.06673	0.950007	1	403, 406	Caskin-2	126.7	VGLSPDSPAGDRNS*VGS*EGSVGSIR	SPAGDRNsVGSEGSV;GDRNSVGsEGSVGSI
P05202	Got2	GOT2	1.06678	0.885464	1	333	Aspartate aminotransferase, mitochondrial	47.4	IAATILTS*PDLR	IAATILTsPDLRKQW
Q8BL80;Q8BL80-2;Q8BL80-3	Arhgap22;Arhgap22;Arhgap22	ARHGAP22;ARHGAP22 iso2;ARHGAP22 iso3	1.06765	0.939367	1	397, 407;266, 276;197, 207	Rho GTPase-activating protein 22	77.7	TSS*LDGPAAAVLS*RTSPPR	LPTHRTSsLDGPAAA;GPAAAVLsRTSPPRL
Q68FF6	Git1	GIT1	1.06797	1.00631	1	419, 422	ARF GTPase-activating protein GIT1	85.2	ARS*M#DS*SDLSDGAVTLQEYLELKK	TRNNRARsMDSSDLS;NRARSMDsSDLSDGA
Q8R146;Q8R146-2	Apeh;Apeh	APEH;APEH iso2	1.0691	1.1009	1	187;187	Acylamino-acid-releasing enzyme	81.5	ALDVSAS*DEEMARPK	KALDVSAsDEEMARP
Q61474	Msi1	Musashi-1	1.07052	0.95668	1	337	RNA-binding protein Musashi homolog 1	39.1	TGGFLGTTSPGPMAELYGAANQDSGVSSYISAAS*PAPSTGFGHSLGGPLIATAFTNGYH	SSYISAAsPAPSTGF
O70480	Vamp4	VAMP4	1.07198	1.88495	1	20	Vesicle-associated membrane protein 4	16.3	HLNDDDVTGSVKS*ERR	DVTGSVKsERRNLLE
Q68FH0;Q68FH0-2;Q68FH0-3	Pkp4;Pkp4;Pkp4	plakophilin 4;plakophilin 4 iso2;plakophilin 4 iso3	1.07249	1.15983	1	509, 514;509, 514;168, 173	Plakophilin-4	131.5	LQHTGPADDGATRS*PSIDS*IQKDPR	ADDGATRsPSIDSIQ;TRSPSIDsIQKDPRE
P30999;P30999-2;P30999-3	Ctnnd1;Ctnnd1;Ctnnd1	CTNND1;CTNND1 iso2;CTNND1 iso3	1.07578	0.985752	1	47, 59;47, 59;47, 59	Catenin delta-1	104.9	VRVS*PQDANSLMANGT*LTRR	QLERVRVsPQDANSL;NSLMANGtLTRRHQN
Q80XI3;Q80XI3-2;Q80XI3-3;Q80XI3-4	Eif4g3;Eif4g3;Eif4g3;Eif4g3	EIF4G3;EIF4G3 iso2;EIF4G3 iso3;EIF4G3 iso4	1.07774	2.93216	1	1126;1107;1137;1125	Eukaryotic translation initiation factor 4 gamma 3	174.8	ALTSRGS*MGREK	RALTSRGsMGREKSD
P14873	Map1b	MAP1B	1.07785	1.09132	1	1382, 1384	Microtubule-associated protein 1B	270.1	ASLSPM#DEPVPDS*ES*PVEKVLSPLRSPPLLGSESPYEDFLSADSK	MDEPVPDsESPVEKV;EPVPDSEsPVEKVLS
P14873	Map1b	MAP1B	1.07785	1.09132	1	1384, 1403	Microtubule-associated protein 1B	270.1	ASLSPM#DEPVPDSES*PVEKVLSPLRSPPLLGSES*PYEDFLSADSK	EPVPDSEsPVEKVLS;PPLLGSEsPYEDFLS
O70305;O70305-2;O70305-3	Atxn2;Atxn2;Atxn2	ataxin-2;ataxin-2 iso2;ataxin-2 iso3	1.07928	1.05269	1	501;501;501	Ataxin-2	136.4	AASHT*SDFNPNAGSDQR	PSRAASHtSDFNPNA
O70305;O70305-2;O70305-3	Atxn2;Atxn2;Atxn2	ataxin-2;ataxin-2 iso2;ataxin-2 iso3	1.07928	1.05269	1	502;502;502	Ataxin-2	136.4	AASHTS*DFNPNAGSDQR	SRAASHTsDFNPNAG
Q61572	Foxc1	FOXC1	1.07999	0.924829	1	521	Forkhead box protein C1	56.9	IGLNNS*PVNGNSSCQM#AFPASQSLYR	QRIGLNNsPVNGNSS
P26039	Tln1	talin 1	1.08051	2.09616	1	858	Talin-1	269.7	KLLS*AAK	ENSRKLLsAAKILAD
Q9JHE7	Tssc4	TSSC4	1.08455	2.86371	1	316	Protein TSSC4	33.5	NRDGNPGGPGSERGPS*V	PGSERGPsVxxxxxx
Q921I6	Sh3bp4	SH3BP4	1.08636	1.18027	1	158	SH3 domain-binding protein 4	107.5	ESGRPYS*NNPFWNGVR	KESGRPYsNNPFWNG
Q3UH68;Q3UH68-2	Limch1;Limch1	LIMCH1;LIMCH1 iso2	1.08664	1.76248	1	297;141	LIM and calponin homology domains-containing protein 1	118.1	S*WSTATSPLGGERPFR	EREEFRKsWSTATSP
P81122	Irs2	IRS2	1.08668	1.19074	1	1137, 1151	Insulin receptor substrate 2	136.7	RHS*SETFSSTTTVTPVS*PSFAHNSKR	QGGRRRHsSETFSST;TTTVTPVsPSFAHNS
P81122	Irs2	IRS2	1.08668	1.19074	1	1138, 1151	Insulin receptor substrate 2	136.7	RHSS*ETFSSTTTVTPVS*PSFAHNSKR	GGRRRHSsETFSSTT;TTTVTPVsPSFAHNS
Q04887	Sox9	SOX9	1.08694	1.14242	1	211, 214	Transcription factor SOX-9	56	ALQADS*PHS*SSGM#SEVHSPGEHSGQSQGPPTPPTTPK	FKALQADsPHSSSGM;LQADSPHsSSGMSEV
Q04887	Sox9	SOX9	1.08694	1.14242	1	211, 215	Transcription factor SOX-9	56	ALQADS*PHSS*SGM#SEVHSPGEHSGQSQGPPTPPTTPK	FKALQADsPHSSSGM;QADSPHSsSGMSEVH
Q04887	Sox9	SOX9	1.08694	1.14242	1	211, 231	Transcription factor SOX-9	56	ALQADS*PHSSSGM#SEVHSPGEHSGQS*QGPPTPPTTPK	FKALQADsPHSSSGM;PGEHSGQsQGPPTPP
Q04887	Sox9	SOX9	1.08694	1.14242	1	214, 236	Transcription factor SOX-9	56	ALQADSPHS*SSGM#SEVHSPGEHSGQSQGPPT*PPTTPK	LQADSPHsSSGMSEV;GQSQGPPtPPTTPKT
Q04887	Sox9	SOX9	1.08694	1.14242	1	219, 236	Transcription factor SOX-9	56	ALQADSPHSSSGM#S*EVHSPGEHSGQSQGPPT*PPTTPK	PHSSSGMsEVHSPGE;GQSQGPPtPPTTPKT
Q04887	Sox9	SOX9	1.08694	1.14242	1	231, 236	Transcription factor SOX-9	56	ALQADSPHSSSGM#SEVHSPGEHSGQS*QGPPT*PPTTPK	PGEHSGQsQGPPTPP;GQSQGPPtPPTTPKT
Q6P5G6	Ubxn7	UBXN7 iso2	1.09047	1.09498	1	266	UBX domain-containing protein 7	52.1	SESLIDASEDS*QLEAAIR	LIDASEDsQLEAAIR
Q6PFD9	Nup98	NUP98	1.09081	1.52852	1	934	Nuclear pore complex protein Nup98-Nup96	197.1	TAPLPPAGQATTFQMTLNGKPAPPPQSQS*PEVEQLGR	APPPQSQsPEVEQLG
Q9DAW9	Cnn3	calponin 3	1.09091	1.09624	1	277	Calponin-3	36.4	YCAAPT*EPVIHNGSQGTGTNGSEISDSDYQAEYPDEYHGEYPDDYPR	PKYCAAPtEPVIHNG
Q6PCL9	Papolg	PAP-gamma	1.09201	1.09071	1	556	Poly(A) polymerase gamma	82.9	SSLDSTCLDSSRDTDSGTPFNSPVSANKPSNPDS*PTGEIER	NKPSNPDsPTGEIER
Q3UIL6-2;Q3UIL6-4;Q3UIL6-6	Plekha7;Plekha7;Plekha7	PLEKHA7 iso2;PLEKHA7 iso4;PLEKHA7 iso6	1.09248	1.47154	1	1213, 1226;977, 990;1167, 1180	Pleckstrin homology domain-containing family A member 7	143.7	SS*MCNLQPLGQDRNS*LADLDSQLQEQER	RNILARSsMCNLQPL;PLGQDRNsLADLDSQ
Q8VHK1	Caskin2	CASKIN2	1.0926	1.77521	1	763	Caskin-2	126.7	LCSPLPGQGPAPYVFM#CPQNLPS*SPAPGPPPGVPR	MCPQNLPsSPAPGPP
Q8VBT0	Tmx1	TXNDC1	1.09438	0.885954	1	263	Thioredoxin-related transmembrane protein 1	31.4	ATSQSS*IR	SKATSQSsIRQRCVG
Q8VBT0	Tmx1	TXNDC1	1.09438	0.885954	1	262	Thioredoxin-related transmembrane protein 1	31.4	ATSQS*SIR	ASKATSQsSIRQRCV
Q8R0T2	Znf768	ZNF768	1.09501	0.970915	1	135, 142	Zinc finger protein 768	62.7	S*PGCEPGS*PR	SPGCHPRsPGCEPGS;SPGCEPGsPRYEPKS
Q61037;Q61037-2;Q61037-3;Q61037-5;Q61037-6	Tsc2;Tsc2;Tsc2;Tsc2;Tsc2	TSC2;TSC2 iso2;TSC2 iso3;TSC2 iso5;TSC2 iso6	1.09586	0.845332	1	981;944;942;981;981	Tuberin	201.9	SIS*VSEHVVR	AFRCRSIsVSEHVVR
Q9DBR7;Q9DBR7-2	Ppp1r12a;Ppp1r12a	MYPT1;MYPT1 iso2	1.09647	0.82188	1	693;693	Protein phosphatase 1 regulatory subunit 12A	114.9	S*TQGVTLTDLQEAEKTIGR	QARQSRRsTQGVTLT
Q8R1A4;Q8R1A4-2	Dock7;Dock7	DOCK7;DOCK7 iso2	1.09718	1.38517	1	2114, 2124;2112, 2122	Dedicator of cytokinesis protein 7	241.3	AVLPVT*CHRDSFSRM#S*LR	YKAVLPVtCHRDSFS;RDSFSRMsLRKMELx
Q5BJ29	Fbxl7	FBXL7	1.09778	1.12893	1	105	F-box/LRR-repeat protein 7	54.6	LAS*RPQKEQASIDR	HPLIRLAsRPQKEQA
Q6PE13	Prrt3	PRRT3	1.0983	0.799619	1	789, 799	Proline-rich transmembrane protein 3	101.2	GSVGPAPS*LSELDLRPPS*PINLSR	GSVGPAPsLSELDLR;ELDLRPPsPINLSRS
Q6PE13	Prrt3	PRRT3	1.0983	0.799619	1	791, 799	Proline-rich transmembrane protein 3	101.2	GSVGPAPSLS*ELDLRPPS*PINLSR	VGPAPSLsELDLRPP;ELDLRPPsPINLSRS
P35569	Irs1	IRS1	1.09977	1.55998	1	1121, 1139	Insulin receptor substrate 1	130.6	AGNTVPFGAGAAVGGS*GGGGGGGSEDVKRHSSAS*FENVWLRPGDLGGVSK	AGAAVGGsGGGGGGG;VKRHSSAsFENVWLR
P35569	Irs1	IRS1	1.09977	1.55998	1	1121, 1129	Insulin receptor substrate 1	130.6	AGNTVPFGAGAAVGGS*GGGGGGGS*EDVKRHSSASFENVWLRPGDLGGVSK	AGAAVGGsGGGGGGG;GGGGGGGsEDVKRHS
Q9DBR7;Q9DBR7-2	Ppp1r12a;Ppp1r12a	MYPT1;MYPT1 iso2	1.09996	0.900484	1	852, 870, 872;852, 870, 872	Protein phosphatase 1 regulatory subunit 12A	114.9	RRST*GVSFWTQDSDENEQERQS*DT*EDGSSKR	PREKRRStGVSFWTQ;ENEQERQsDTEDGSS;EQERQSDtEDGSSKR
Q9Z2R6	Unc119	UNC119	1.10308	0.915599	1	37, 39	Protein unc-119 homolog A	27	SAEPTREPGAEAES*GS*ESEPEPGPGPR	EPGAEAEsGSESEPE;GAEAESGsESEPEPG
Q8BTI8;Q8BTI8-2;Q8BTI8-3	Srrm2;Srrm2;Srrm2	SRm300;SRm300 iso2;SRm300 iso3	1.10353	3.05641	1	1335, 1338;1239, 1242;1335, 1338	Serine/arginine repetitive matrix protein 2	294.7	SS*RRS*SSELSPEVVEK	MKEQSRSsRRSSSEL;QSRSSRRsSSELSPE
Q8BTI8;Q8BTI8-2;Q8BTI8-3	Srrm2;Srrm2;Srrm2	SRm300;SRm300 iso2;SRm300 iso3	1.10353	3.05641	1	1338, 1339;1242, 1243;1338, 1339	Serine/arginine repetitive matrix protein 2	294.7	SSRRS*S*SELSPEVVEK	QSRSSRRsSSELSPE;SRSSRRSsSELSPEV
A2A699;A2A699-2	Fam171a2;Fam171a2	FAM171A2;FAM171A2 iso2	1.10491	1.19822	1	661, 666;477, 482	Protein FAM171A2	87.4	SNS*QVRHS*YIDLQAGSGGR	SLDGRSNsQVRHSYI;SNSQVRHsYIDLQAG
P39447	Tjp1	ZO1	1.10779	1.06168	1	895	Tight junction protein ZO-1	194.6	SSEPVREDSSGMHHENQTY*PPYSPQAQPQAIHR	MHHENQTyPPYSPQA
Q8BUR4	Dock1	DOCK1	1.10928	1.3488	1	1637, 1654	Dedicator of cytokinesis protein 1	214.9	SFT*MPSSSRPLSVASVSSFS*SDSTPSRPGSDGFALEPLLPK	RSMVRSFtMPSSSRP;VASVSSFsSDSTPSR
Q8BUR4	Dock1	DOCK1	1.10928	1.3488	1	1637, 1641	Dedicator of cytokinesis protein 1	214.9	SFT*MPSS*SRPLSVASVSSFSSDSTPSRPGSDGFALEPLLPK	RSMVRSFtMPSSSRP;RSFTMPSsSRPLSVA
Q8BUR4	Dock1	DOCK1	1.10928	1.3488	1	1637, 1646	Dedicator of cytokinesis protein 1	214.9	SFT*MPSSSRPLS*VASVSSFSSDSTPSRPGSDGFALEPLLPK	RSMVRSFtMPSSSRP;PSSSRPLsVASVSSF
Q8BUR4	Dock1	DOCK1	1.10928	1.3488	1	1637, 1651	Dedicator of cytokinesis protein 1	214.9	SFT*MPSSSRPLSVASVS*SFSSDSTPSRPGSDGFALEPLLPK	RSMVRSFtMPSSSRP;PLSVASVsSFSSDST
Q8BUR4	Dock1	DOCK1	1.10928	1.3488	1	1637, 1664	Dedicator of cytokinesis protein 1	214.9	SFT*MPSSSRPLSVASVSSFSSDSTPSRPGS*DGFALEPLLPK	RSMVRSFtMPSSSRP;STPSRPGsDGFALEP
Q8BUR4	Dock1	DOCK1	1.10928	1.3488	1	1640, 1649	Dedicator of cytokinesis protein 1	214.9	SFTMPS*SSRPLSVAS*VSSFSSDSTPSRPGSDGFALEPLLPK	VRSFTMPsSSRPLSV;SRPLSVAsVSSFSSD
Q8BUR4	Dock1	DOCK1	1.10928	1.3488	1	1640, 1664	Dedicator of cytokinesis protein 1	214.9	SFTMPS*SSRPLSVASVSSFSSDSTPSRPGS*DGFALEPLLPK	VRSFTMPsSSRPLSV;STPSRPGsDGFALEP
Q8BUR4	Dock1	DOCK1	1.10928	1.3488	1	1646, 1649	Dedicator of cytokinesis protein 1	214.9	SFTMPSSSRPLS*VAS*VSSFSSDSTPSRPGSDGFALEPLLPK	PSSSRPLsVASVSSF;SRPLSVAsVSSFSSD
Q8BUR4	Dock1	DOCK1	1.10928	1.3488	1	1646, 1664	Dedicator of cytokinesis protein 1	214.9	SFTMPSSSRPLS*VASVSSFSSDSTPSRPGS*DGFALEPLLPK	PSSSRPLsVASVSSF;STPSRPGsDGFALEP
P28028	Braf	BRAF	1.10964	0.867482	1	738	Serine/threonine-protein kinase B-raf	82.5	AGFQTEDFSLYACASPKT*PIQAGGYGGFPVH	YACASPKtPIQAGGY
Q61391	Mme	CD10	1.11055	1.16485	1	6	Neprilysin	85.6	SES*QM#DITDINAPKPK	xxMGRSEsQMDITDI
Q8CG47	Smc4	SMC4	1.1108	1.86644	1	21	Structural maintenance of chromosomes protein 4	146.8	KGTKPSTACHQEEGPPPS*QDGAHSDEEM#EQPAGEAESAAPAKPPGEELDNR	QEEGPPPsQDGAHSD
P35569	Irs1	IRS1	1.11087	2.44608	1	306, 307, 318	Insulin receptor substrate 1	130.6	SRTESITAT*S*PASMVGGKPGS*FR	RTESITAtSPASMVG;TESITATsPASMVGG;MVGGKPGsFRVRASS
Q9JII1	Inpp5e	INPP5E	1.11262	0.873469	1	259	Phosphatidylinositol polyphosphate 5-phosphatase type IV	71.9	S*FSLLAPIR	HSIHSARsFSLLAPI
Q9JII1	Inpp5e	INPP5E	1.11262	0.873469	1	261	Phosphatidylinositol polyphosphate 5-phosphatase type IV	71.9	SFS*LLAPIR	IHSARSFsLLAPIRT
P26231	Ctnna1	CTNNA1	1.11535	1.04678	1	641, 654, 655	Catenin alpha-1	100	TPEELDDS*DFETEDFDVRSRT*S*VQTEDDQLIAGQSAR	TPEELDDsDFETEDF;DFDVRSRtSVQTEDD;FDVRSRTsVQTEDDQ
P26231	Ctnna1	CTNNA1	1.11535	1.04678	1	645, 652, 654	Catenin alpha-1	100	TPEELDDSDFET*EDFDVRS*RT*SVQTEDDQLIAGQSAR	LDDSDFEtEDFDVRS;TEDFDVRsRTSVQTE;DFDVRSRtSVQTEDD
P26231	Ctnna1	CTNNA1	1.11535	1.04678	1	645, 652, 658	Catenin alpha-1	100	TPEELDDSDFET*EDFDVRS*RTSVQT*EDDQLIAGQSAR	LDDSDFEtEDFDVRS;TEDFDVRsRTSVQTE;RSRTSVQtEDDQLIA
P26231	Ctnna1	CTNNA1	1.11535	1.04678	1	645, 654, 655	Catenin alpha-1	100	TPEELDDSDFET*EDFDVRSRT*S*VQTEDDQLIAGQSAR	LDDSDFEtEDFDVRS;DFDVRSRtSVQTEDD;FDVRSRTsVQTEDDQ
P26231	Ctnna1	CTNNA1	1.11535	1.04678	1	645, 654, 658	Catenin alpha-1	100	TPEELDDSDFET*EDFDVRSRT*SVQT*EDDQLIAGQSAR	LDDSDFEtEDFDVRS;DFDVRSRtSVQTEDD;RSRTSVQtEDDQLIA
A2AJI0;A2AJI0-2	Map7d1;Map7d1	RPRC1;RPRC1 iso2	1.11557	0.802617	1	468, 471, 496;431, 434, 459	MAP7 domain-containing protein 1	93.2	ARPS*SPS*TTWHRPASPCPSPGPGHALPPKPPS*PR	PKSKARPsSPSTTWH;KARPSSPsTTWHRPA;ALPPKPPsPRGTTAS
A2AJI0;A2AJI0-2	Map7d1;Map7d1	RPRC1;RPRC1 iso2	1.11557	0.802617	1	471, 479, 496;434, 442, 459	MAP7 domain-containing protein 1	93.2	ARPSSPS*TTWHRPAS*PCPSPGPGHALPPKPPS*PR	KARPSSPsTTWHRPA;TTWHRPAsPCPSPGP;ALPPKPPsPRGTTAS
A2AJI0;A2AJI0-2	Map7d1;Map7d1	RPRC1;RPRC1 iso2	1.11557	0.802617	1	472, 479, 496;435, 442, 459	MAP7 domain-containing protein 1	93.2	ARPSSPST*TWHRPAS*PCPSPGPGHALPPKPPS*PR	ARPSSPStTWHRPAS;TTWHRPAsPCPSPGP;ALPPKPPsPRGTTAS
A2AJI0;A2AJI0-2	Map7d1;Map7d1	RPRC1;RPRC1 iso2	1.11557	0.802617	1	473, 479, 496;436, 442, 459	MAP7 domain-containing protein 1	93.2	ARPSSPSTT*WHRPAS*PCPSPGPGHALPPKPPS*PR	RPSSPSTtWHRPASP;TTWHRPAsPCPSPGP;ALPPKPPsPRGTTAS
Q8CHK4-2	Kat5	Tip60 iso2	1.11627	1.25961	1	86, 90	Histone acetyltransferase KAT5	53.1	NGLPGS*RPGS*PEREVK	TKNGLPGsRPGSPER;LPGSRPGsPEREVKR
Q8VDR9;Q8VDR9-2	Dock6;Dock6	DOCK6;DOCK6 iso2	1.1166	1.4339	1	881;881	Dedicator of cytokinesis protein 6	233.1	SISS*SNPDLAVVPGSVDDEVSR	ARSKSISsSNPDLAV
Q8VDR9;Q8VDR9-2	Dock6;Dock6	DOCK6;DOCK6 iso2	1.1166	1.4339	1	882;882	Dedicator of cytokinesis protein 6	233.1	SISSS*NPDLAVVPGSVDDEVSR	RSKSISSsNPDLAVV
Q5HZG4	Taf3	TAF140	1.11771	0.971061	1	224, 229	Transcription initiation factor TFIID subunit 3	105	EPLSSINPQKT*PPVLS*PVRVQDR	SSINPQKtPPVLSPV;QKTPPVLsPVRVQDR
Q8BTI8;Q8BTI8-2;Q8BTI8-3	Srrm2;Srrm2;Srrm2	SRm300;SRm300 iso2;SRm300 iso3	1.11847	0.992256	1	2350;2254;2350	Serine/arginine repetitive matrix protein 2	294.7	VSGRT*SPLM#LDR	YDRVSGRtSPLMLDR
Q8BTI8;Q8BTI8-2;Q8BTI8-3	Srrm2;Srrm2;Srrm2	SRm300;SRm300 iso2;SRm300 iso3	1.11847	0.992256	1	2351;2255;2351	Serine/arginine repetitive matrix protein 2	294.7	VSGRTS*PLM#LDR	DRVSGRTsPLMLDRA
Q8R5F7;Q8R5F7-2	Ifih1;Ifih1	MDA5;MDA5 iso2	1.11972	1.1333	1	289;240	Interferon-induced helicase C domain-containing protein 1	115.9	DSGTM#GS*DSDESVIQTK	RDSGTMGsDSDESVI
Q9JLN9	Mtor	mTOR	1.11973	1.88985	1	2454	Serine/threonine-protein kinase mTOR	288.6	TRTDSYSAGQS*VEILDGVELGEPAHK	DSYSAGQsVEILDGV
P52963	Epb41l4a	EPB41L4A	1.11999	1.58593	1	464	Band 4.1-like protein 4A	78.5	AHNS*GEDSDLKQR	RRRKAHNsGEDSDLK
Q3UIL6;Q3UIL6-2;Q3UIL6-3;Q3UIL6-4;Q3UIL6-5;Q3UIL6-6	Plekha7;Plekha7;Plekha7;Plekha7;Plekha7;Plekha7	PLEKHA7;PLEKHA7 iso2;PLEKHA7 iso3;PLEKHA7 iso4;PLEKHA7 iso5;PLEKHA7 iso6	1.12096	1.70176	1	478;478;373;242;416;432	Pleckstrin homology domain-containing family A member 7	126.7	HLS*GSSSPPPR	PKSTRHLsGSSSPPP
Q3UIL6;Q3UIL6-2;Q3UIL6-3;Q3UIL6-4;Q3UIL6-5;Q3UIL6-6	Plekha7;Plekha7;Plekha7;Plekha7;Plekha7;Plekha7	PLEKHA7;PLEKHA7 iso2;PLEKHA7 iso3;PLEKHA7 iso4;PLEKHA7 iso5;PLEKHA7 iso6	1.12096	1.70176	1	482;482;377;246;420;436	Pleckstrin homology domain-containing family A member 7	126.7	HLSGSSS*PPPR	RHLSGSSsPPPRNLP
Q9DCF9;Q9DCF9-2	Ssr3;Ssr3	SSR3;SSR3 iso2	1.12418	1.085	1	11;11	Translocon-associated protein subunit gamma	21.1	GGSKQQS*EEDLLLQDFSR	KGGSKQQsEEDLLLQ
Q9ESU6;Q9ESU6-2	Brd4;Brd4	BRD4;BRD4 iso2	1.12516	2.25714	1	470;470	Bromodomain-containing protein 4	155.8	MPDEPEEPVVTVS*SPAVPPPTK	EEPVVTVsSPAVPPP
O88737;O88737-2	Bsn;Bsn	BSN;BSN iso2	1.12804	0.968815	1	727;727	Protein bassoon	418.6	SPQSLSDTGYSSDGVSSSQSEITGVVQQEVEQLDSAGVT*GPRPPSPSELHK	QLDSAGVtGPRPPSP
O88737;O88737-2	Bsn;Bsn	BSN;BSN iso2	1.12804	0.968815	1	733;733	Protein bassoon	418.6	SPQSLSDTGYSSDGVSSSQSEITGVVQQEVEQLDSAGVTGPRPPS*PSELHK	VTGPRPPsPSELHKV
Q8R4U7	Luzp1	LUZP1	1.12821	0.924375	1	1015	Leucine zipper protein 1	119.2	MGGAITAASCNHSS*SM#EEGEDSTFVTSR	AASCNHSsSMEEGED
Q08274	Dmwd	DMWD	1.12832	0.923585	1	546	Dystrophia myotonica WD repeat-containing protein	69.8	GGS*GGNSSNDKLSGPAPR	GNISRGGsGGNSSND
P81122	Irs2	IRS2	1.12863	1.33885	1	728	Insulin receptor substrate 2	136.7	ASSPAESS*PEDSGYM#R	ASSPAESsPEDSGYM
Q3TCX3;Q3TCX3-2;Q3TCX3-3;Q3TCX3-4	Khdc4;Khdc4;Khdc4;Khdc4	KHDC4;KHDC4 iso2;KHDC4 iso3;KHDC4 iso4	1.12889	1.63721	1	41;41;41;41	KH homology domain-containing protein 4	64.5	SKWDQPAPAPLLFLPPTAPGGEVAGS*GASPGGATTAAAPSGALDAAAAVAAK	PGGEVAGsGASPGGA
P35569	Irs1	IRS1	1.12936	1.38763	1	300	Insulin receptor substrate 1	130.6	SRT*ESITATSPASMVGGKPGSFR	GLTRRSRtESITATS
P35569	Irs1	IRS1	1.12936	1.38763	1	298	Insulin receptor substrate 1	130.6	S*RTESITATSPASMVGGKPGSFR	QVGLTRRsRTESITA
Q921I6	Sh3bp4	SH3BP4	1.12942	0.904894	1	19	SH3 domain-binding protein 4	107.5	CKS*EGTLIDLSEGFSETSFNDVKVPSPSALLVDNPTPFGNAK	SGLPRCKsEGTLIDL
Q921I6	Sh3bp4	SH3BP4	1.12942	0.904894	1	22	SH3 domain-binding protein 4	107.5	CKSEGT*LIDLSEGFSETSFNDVKVPSPSALLVDNPTPFGNAK	PRCKSEGtLIDLSEG
Q8K299;Q8K299-2	Scara5;Scara5	SCARA5;SCARA5 iso2	1.12961	1.40881	1	10;10	Scavenger receptor class A member 5	53.6	AMYLHT*VSDRDNGSIFEEPFDGR	NKAMYLHtVSDRDNG
Q8K299;Q8K299-2	Scara5;Scara5	SCARA5;SCARA5 iso2	1.12961	1.40881	1	12;12	Scavenger receptor class A member 5	53.6	AMYLHTVS*DRDNGSIFEEPFDGR	AMYLHTVsDRDNGSI
O35607	Bmpr2	BMPR2	1.12988	1.87324	1	940	Bone morphogenetic protein receptor type-2	114.9	RAQRPNS*LDLSATNILDGSSIQIGESTQDGK	RRAQRPNsLDLSATN
Q60592	Mast2	MAST2	1.12992	0.93775	1	796	Microtubule-associated serine/threonine-protein kinase 2	190.4	FSKVYSS*MER	RFSKVYSsMERLSLL
Q7TSA6	Proser3	PROSER3	1.13045	0.974757	1	588	Proline and serine-rich protein 3	67.2	LLQAAEDS*DGSEFQEDPVLQLLR	LLQAAEDsDGSEFQE
Q61036;Q61036-2	Pak3;Pak3	PAK3;PAK3 iso2	1.13067	1.83889	1	171;156	Serine/threonine-protein kinase PAK 3	62.4	SAHGYIAAHQS*NTK	GYIAAHQsNTKTASE
Q99PI4	Lpin3	LPIN3	1.13116	0.970174	1	197	Phosphatidate phosphatase LPIN3	94.3	DIHPY*SDGECTPQANLSSGDLM#SPK	QPKDIHPySDGECTP
Q9NWG9	Mageh1	MAGE-H1	1.13379	0.954514	1	42	Melanoma-associated antigen H1	24.3	KSQASEASETPM#AASVAPS*TPEEYLSGPEEDTSTLEK	MAASVAPsTPEEYLS
Q9NWG9	Mageh1	MAGE-H1	1.13379	0.954514	1	47	Melanoma-associated antigen H1	24.3	KSQASEASETPM#AASVAPSTPEEY*LSGPEEDTSTLEK	APSTPEEyLSGPEED
Q60738	Slc30a1	SLC30A1	1.1378	0.821298	1	502	Zinc transporter 1	54.7	NVPNKQPESS*L	PNKQPESsLxxxxxx
P35569	Irs1	IRS1	1.13801	1.46832	1	1099	Insulin receptor substrate 1	130.6	RHSSET*FSAPTR	RRRHSSEtFSAPTRA
F8VPU2	Farp1	FARP1	1.13933	0.83393	1	836	FERM, ARHGEF and pleckstrin domain-containing protein 1	118.8	GQRQS*IIVAASSR	TLRGQRQsIIVAASS
P83510;P83510-2	Tnik;Tnik	TNIK;TNIK iso2	1.14889	1.38127	1	543, 552;543, 552	Traf2 and NCK-interacting protein kinase	150.3	ISDPNLPPRSESFS*ISGVQPART*PPM#LRPVDPQIPQLVAVK	PPRSESFsISGVQPA;SGVQPARtPPMLRPV
Q9EQN3	Tsc22d4	TSC22D4	1.14949	0.928854	1	183, 203	TSC22 domain family protein 4	40	AKVET*PPLSASPPQQRPPGPGTGDS*AQTLPSLRVEVESGGSAAATPPLSR	PGKAKVEtPPLSASP;PGPGTGDsAQTLPSL
Q9EQN3	Tsc22d4	TSC22D4	1.14949	0.928854	1	187, 200	TSC22 domain family protein 4	40	AKVETPPLS*ASPPQQRPPGPGT*GDSAQTLPSLRVEVESGGSAAATPPLSR	KVETPPLsASPPQQR;QRPPGPGtGDSAQTL
Q9EQN3	Tsc22d4	TSC22D4	1.14949	0.928854	1	187, 223	TSC22 domain family protein 4	40	AKVETPPLS*ASPPQQRPPGPGTGDSAQTLPSLRVEVESGGSAAAT*PPLSR	KVETPPLsASPPQQR;SGGSAAAtPPLSRRR
Q9EQN3	Tsc22d4	TSC22D4	1.14949	0.928854	1	189, 223	TSC22 domain family protein 4	40	AKVETPPLSAS*PPQQRPPGPGTGDSAQTLPSLRVEVESGGSAAAT*PPLSR	ETPPLSAsPPQQRPP;SGGSAAAtPPLSRRR
Q9DC04;Q9DC04-1;Q9DC04-4	Rgs3;Rgs3;Rgs3	RGS3;RGS3 iso1;RGS3 iso4	1.14954	1.4937	1	712, 715;314, 317;676, 679	Regulator of G-protein signaling 3	106.2	RRTHS*EGS*LLQESR	SLRRRTHsEGSLLQE;RRTHSEGsLLQESRG
Q62313	Tgoln1	TGOLN1	1.15129	1.17422	1	268	Trans-Golgi network integral membrane protein 1	37.8	SSEPTEDVETKEIEEGDTEPEEGSPLEEENEKVPGPSSS*ENQEGTLTDSM#K	KVPGPSSsENQEGTL
P26638	Sars1	SARS	1.15201	0.870976	1	506	Serine--tRNA ligase, cytoplasmic	58.4	AKEVPLENQLQS*MEVTEA	PLENQLQsMEVTEAx
P51141	Dvl1	DVL1	1.1534	0.979568	1	89, 93	Segment polarity protein dishevelled homolog DVL-1	75.3	VVSWLVLAEGAHS*DAGS*QGTDSHTDLPPPLER	VLAEGAHsDAGSQGT;GAHSDAGsQGTDSHT
P81122	Irs2	IRS2	1.1536	0.806519	1	722	Insulin receptor substrate 2	136.7	TFPVNGGGYKAS*SPAESSPEDSGYM#R	NGGGYKAsSPAESSP
Q91W40	Klc3	KLC3	1.15393	1.3998	1	502	Kinesin light chain 3	56	TLSIST*QDLSPR	PRTLSIStQDLSPRx
Q99PV5	Bhlhe41	BHLHB3	1.156	1.14216	1	248	Class E basic helix-loop-helix protein 41	43.9	AAVKQEPPGDSS*PAPK	QEPPGDSsPAPKRPK
Q8CBW3-4;Q8CBW3-2	Abi1;Abi1	Abi-1 iso4;Abi-1 iso2	1.1579	1.40565	1	238, 243, 249;238, 243, 249	Abl interactor 1	51.6	THSGSS*GGSGS*RENSGS*SSIGIPIAVPTPSPPTAGPAPGAAPGSQYGTMTR	PRTHSGSsGGSGSRE;GSSGGSGsRENSGSS;GSRENSGsSSIGIPI
Q8CBW3-4;Q8CBW3-2	Abi1;Abi1	Abi-1 iso4;Abi-1 iso2	1.1579	1.40565	1	238, 247, 250;238, 247, 250	Abl interactor 1	51.6	THSGSS*GGSGSRENS*GSS*SIGIPIAVPTPSPPTAGPAPGAAPGSQYGTMTR	PRTHSGSsGGSGSRE;GSGSRENsGSSSIGI;SRENSGSsSIGIPIA
Q8CBW3-4;Q8CBW3-2	Abi1;Abi1	Abi-1 iso4;Abi-1 iso2	1.1579	1.40565	1	238, 249, 250;238, 249, 250	Abl interactor 1	51.6	THSGSS*GGSGSRENSGS*S*SIGIPIAVPTPSPPTAGPAPGAAPGSQYGTMTR	PRTHSGSsGGSGSRE;GSRENSGsSSIGIPI;SRENSGSsSIGIPIA
Q8CGF1	Arhgap29	ARHGAP29	1.16082	1.52089	1	575	Rho GTPase-activating protein 29	142.3	TPSS*GTMSSADDLDEREPPSPSEAGPNSLGAFKK	KLPRTPSsGTMSSAD
Q8CGF1	Arhgap29	ARHGAP29	1.16082	1.52089	1	577	Rho GTPase-activating protein 29	142.3	TPSSGT*MSSADDLDEREPPSPSEAGPNSLGAFKK	PRTPSSGtMSSADDL
O55201;O55201-2	Supt5h;Supt5h	SPT5;SPT5 iso2	1.161	1.2331	1	664;470	Transcription elongation factor SPT5	120.6	DVTNLTVGGFTPM#S*PR	VGGFTPMsPRISSPM
Q80W68	Kirrel1	KIRREL	1.16235	0.88933	1	712	Kin of IRRE-like protein 1	87.1	APASDYGTEPTPSGPSAPGGTDTTS*QLSYENYEK	PGGTDTTsQLSYENY
Q80W68	Kirrel1	KIRREL	1.16235	0.88933	1	708	Kin of IRRE-like protein 1	87.1	APASDYGTEPTPSGPSAPGGT*DTTSQLSYENYEK	GPSAPGGtDTTSQLS
O54774	Ap3d1	AP3D1	1.16521	1.27462	1	758, 784	AP-3 complex subunit delta-1	135	HSSLPT*ESDEDIAPAQRVDIITEEM#PENALPS*DEDDKDPNDPYR	RRHSSLPtESDEDIA;MPENALPsDEDDKDP
O54774	Ap3d1	AP3D1	1.16521	1.27462	1	774, 784	AP-3 complex subunit delta-1	135	HSSLPTESDEDIAPAQRVDIIT*EEM#PENALPS*DEDDKDPNDPYR	AQRVDIItEEMPENA;MPENALPsDEDDKDP
P34152;P34152-4;P34152-6	Ptk2;Ptk2;Ptk2	FAK;FAK iso4;FAK iso6	1.16758	1.03349	1	397, 407;397, 407;397, 407	Focal adhesion kinase 1	119.2	THAVSVSETDDY*AEIIDEEDTY*TM#PSTR	SVSETDDyAEIIDEE;IIDEEDTyTMPSTRD
Q8BGR5;Q8BGR5-2	Fam53b;Fam53b	FAM53B;FAM53B iso2	1.16861	1.03693	1	119;89	Protein FAM53B	45.9	SLS*FSDEM#SSCR	KRQCRSLsFSDEMSS
G5E829;Q9R0K7	Atp2b1;Atp2b2	PMCA1;ATP2B2	1.16872	0.943462	1	1208;1186	Plasma membrane calcium-transporting ATPase 1	134.7	SATSSS*PGSPLHSLETSL	NKSATSSsPGSPLHS
P35569	Irs1	IRS1	1.16956	1.72359	1	369	Insulin receptor substrate 1	130.6	S*IPM#PSSR	PPLNHSRsIPMPSSR
A2A699;A2A699-2	Fam171a2;Fam171a2	FAM171A2;FAM171A2 iso2	1.1697	0.893447	1	746;562	Protein FAM171A2	87.4	TGLCSPEDNSLT*PLLDEVVAPEGR	SPEDNSLtPLLDEVV
Q3UIL6;Q3UIL6-2;Q3UIL6-3;Q3UIL6-4;Q3UIL6-5;Q3UIL6-6	Plekha7;Plekha7;Plekha7;Plekha7;Plekha7;Plekha7	PLEKHA7;PLEKHA7 iso2;PLEKHA7 iso3;PLEKHA7 iso4;PLEKHA7 iso5;PLEKHA7 iso6	1.17025	1.15763	1	478, 481;478, 481;373, 376;242, 245;416, 419;432, 435	Pleckstrin homology domain-containing family A member 7	126.7	HLS*GSS*SPPPR	PKSTRHLsGSSSPPP;TRHLSGSsSPPPRNL
Q3UIL6;Q3UIL6-2;Q3UIL6-3;Q3UIL6-4;Q3UIL6-5;Q3UIL6-6	Plekha7;Plekha7;Plekha7;Plekha7;Plekha7;Plekha7	PLEKHA7;PLEKHA7 iso2;PLEKHA7 iso3;PLEKHA7 iso4;PLEKHA7 iso5;PLEKHA7 iso6	1.17025	1.15763	1	478, 482;478, 482;373, 377;242, 246;416, 420;432, 436	Pleckstrin homology domain-containing family A member 7	126.7	HLS*GSSS*PPPR	PKSTRHLsGSSSPPP;RHLSGSSsPPPRNLP
Q3UIL6;Q3UIL6-2;Q3UIL6-3;Q3UIL6-4;Q3UIL6-5;Q3UIL6-6	Plekha7;Plekha7;Plekha7;Plekha7;Plekha7;Plekha7	PLEKHA7;PLEKHA7 iso2;PLEKHA7 iso3;PLEKHA7 iso4;PLEKHA7 iso5;PLEKHA7 iso6	1.17025	1.15763	1	478, 480;478, 480;373, 375;242, 244;416, 418;432, 434	Pleckstrin homology domain-containing family A member 7	126.7	HLS*GS*SSPPPR	PKSTRHLsGSSSPPP;STRHLSGsSSPPPRN
P34152;P34152-2;P34152-4;P34152-5;P34152-6	Ptk2;Ptk2;Ptk2;Ptk2;Ptk2	FAK;FAK iso2;FAK iso4;FAK iso5;FAK iso6	1.17115	0.830348	1	576;607;576;617;576	Focal adhesion kinase 1	119.2	YM#EDSTY*YKASK	RYMEDSTyYKASKGK
P35569	Irs1	IRS1	1.17237	0.857086	1	340	Insulin receptor substrate 1	130.6	ASSDGEGTM#SRPASVDGS*PVSPSTNR	RPASVDGsPVSPSTN
Q9JIX8;Q9JIX8-4	Acin1;Acin1	acinus;acinus iso4	1.17371	0.939265	1	389, 413, 417;349, 373, 377	Apoptotic chromatin condensation inducer in the nucleus	150.6	SQS*PSPPPLPEDLEKAPVVLQPEQIVS*EEET*PPPLLTK	SLEEKSQsPSPPPLP;LQPEQIVsEEETPPP;QIVSEEEtPPPLLTK
Q9JIX8;Q9JIX8-4	Acin1;Acin1	acinus;acinus iso4	1.17371	0.939265	1	391, 413, 417;351, 373, 377	Apoptotic chromatin condensation inducer in the nucleus	150.6	SQSPS*PPPLPEDLEKAPVVLQPEQIVS*EEET*PPPLLTK	EEKSQSPsPPPLPED;LQPEQIVsEEETPPP;QIVSEEEtPPPLLTK
Q6VGS5;Q6VGS5-2	Ccdc88c;Ccdc88c	Daple;Daple iso2	1.18092	0.800656	1	1653, 1670;1660, 1677	Protein Daple	226.4	GAASTHTGVRPHS*ASPSSEMVTLEEFLEES*NRGGSPTHDTPSCRDDLLSDYFR	HTGVRPHsASPSSEM;LEEFLEEsNRGGSPT
Q6VGS5;Q6VGS5-2	Ccdc88c;Ccdc88c	Daple;Daple iso2	1.18092	0.800656	1	1655, 1670;1662, 1677	Protein Daple	226.4	GAASTHTGVRPHSAS*PSSEMVTLEEFLEES*NRGGSPTHDTPSCRDDLLSDYFR	GVRPHSAsPSSEMVT;LEEFLEEsNRGGSPT
Q05512;Q05512-2;Q05512-3;Q05512-4	Mark2;Mark2;Mark2;Mark2	MARK2;MARK2 iso2;MARK2 iso3;MARK2 iso4	1.18092	3.45096	1	212;212;212;212	Serine/threonine-protein kinase MARK2	86.3	IADFGFSNEFTFGNKLDTFCGS*PPYAAPELFQGK	KLDTFCGsPPYAAPE
Q80ZD8	Amigo1	AMIGO1	1.1831	1.03316	1	476	Amphoterin-induced protein 1	55.3	RM#S*DPESVSSVFSDTPIVV	GKGQRRMsDPESVSS
Q8C170-2	Myo9a	MYO9A iso2	1.18639	1.41991	1	1734	Unconventional myosin-IXa	299.7	TRS*DFLTR	ARMARTRsDFLTRGT
Q03173;Q03173-4;Q03173-5	Enah;Enah;Enah	Mena;Mena iso4;Mena iso5	1.18667	1.45596	1	255;236;240	Protein enabled homolog	85.8	RMS*NAAPSSDSSLSSAPLPEYSSCQPPSAPPPSYAK	WERERRMsNAAPSSD
Q3UHB8	Ccdc177	CCDC177	1.18708	1.67153	1	231	Coiled-coil domain-containing protein 177	79.8	KSHS*LDSLSR	RTGRKSHsLDSLSRR
Q0VBL3;Q0VBL3-2	Rbm15;Rbm15	RBM15;RBM15 iso2	1.18708	1.67153	1	96;96	RNA-binding protein 15	105.7	S*LHLDKSSSR	DSGGSRRsLHLDKSS
Q3V3Q7	Pacs2	PACS2	1.18802	2.59725	1	661	Phosphofurin acidic cluster sorting protein 2	94.9	VGIVEPSSAT*SGDSDDAAPSSSSILSSTPPSASTSPAAK	IVEPSSAtSGDSDDA
Q9R210	Tfeb	TFEB	1.19133	0.811937	1	108, 113	Transcription factor EB	52.6	FAAHVS*PAQGS*PKPAPAASPGVR	NKFAAHVsPAQGSPK;HVSPAQGsPKPAPAA
Q7TSJ6	Lats2	LATS2	1.19149	1.30303	1	262	Serine/threonine-protein kinase LATS2	115.4	SSS*FQNKTPPDAYSSM#AK	YGVQRSSsFQNKTPP
Q02780;Q02780-2;Q02780-3;Q02780-4;Q02780-5;Q02780-6;Q02780-7	Nfia;Nfia;Nfia;Nfia;Nfia;Nfia;Nfia	NFI-A;NFI-A iso2;NFI-A iso3;NFI-A iso4;NFI-A iso5;NFI-A iso6;NFI-A iso7	1.19312	1.06747	1	288;265;257;284;265;296;265	Nuclear factor 1 A-type	58.5	S*LPSTSSTSSTKR	SPGAMRRsLPSTSST
P42128	Foxk1	FOXK1	1.19316	1.82388	1	422, 427, 431	Forkhead box protein K1	74.9	SSGLQT*PECLS*REGS*PIPHDPDLGSK	PRSSGLQtPECLSRE;LQTPECLsREGSPIP;ECLSREGsPIPHDPD
P97863	Nfib	NFI-B	1.19357	1.47654	1	409	Nuclear factor 1 B-type	63.5	NYVPSYDPS*SPQTSQPNSSGQVVGK	YVPSYDPsSPQTSQP
P97863	Nfib	NFI-B	1.19357	1.47654	1	410	Nuclear factor 1 B-type	63.5	NYVPSYDPSS*PQTSQPNSSGQVVGK	VPSYDPSsPQTSQPN
P81122	Irs2	IRS2	1.19431	1.78764	1	938	Insulin receptor substrate 2	136.7	LSPPAPPLLASAASSS*SLLSASSPASSLGSGTPGTSSDSR	LASAASSsSLLSASS
P81122	Irs2	IRS2	1.19431	1.78764	1	942	Insulin receptor substrate 2	136.7	LSPPAPPLLASAASSSSLLS*ASSPASSLGSGTPGTSSDSR	ASSSSLLsASSPASS
P81122	Irs2	IRS2	1.19431	1.78764	1	945	Insulin receptor substrate 2	136.7	LSPPAPPLLASAASSSSLLSASS*PASSLGSGTPGTSSDSR	SSLLSASsPASSLGS
Q8C0T5;Q8C0T5-2	Sipa1l1;Sipa1l1	SIPA1L1;SIPA1L1 iso2	1.1947	0.812594	1	1595;1595	Signal-induced proliferation-associated 1-like protein 1	196.9	ASLLDQALPNDVLFS*STYPSLPK	LPNDVLFsSTYPSLP
Q8C0T5;Q8C0T5-2	Sipa1l1;Sipa1l1	SIPA1L1;SIPA1L1 iso2	1.1947	0.812594	1	1596;1596	Signal-induced proliferation-associated 1-like protein 1	196.9	ASLLDQALPNDVLFSS*TYPSLPK	PNDVLFSsTYPSLPK
Q5UAK0;Q5UAK0-1;Q5UAK0-2;Q5UAK0-4	Mier1;Mier1;Mier1;Mier1	MIER1;MIER1 iso1;MIER1 iso2;MIER1 iso4	1.19471	0.932454	1	157, 165;202, 210;174, 182;156, 164	Mesoderm induction early response protein 1	57.9	YFDT*NSEIEEES*EEDEDYIPSEDWKK	RRCKYFDtNSEIEEE;NSEIEEEsEEDEDYI
Q5UAK0;Q5UAK0-1;Q5UAK0-2;Q5UAK0-4	Mier1;Mier1;Mier1;Mier1	MIER1;MIER1 iso1;MIER1 iso2;MIER1 iso4	1.19471	0.932454	1	159, 165;204, 210;176, 182;158, 164	Mesoderm induction early response protein 1	57.9	YFDTNS*EIEEES*EEDEDYIPSEDWKK	CKYFDTNsEIEEESE;NSEIEEEsEEDEDYI
Q5UAK0;Q5UAK0-1;Q5UAK0-2;Q5UAK0-4	Mier1;Mier1;Mier1;Mier1	MIER1;MIER1 iso1;MIER1 iso2;MIER1 iso4	1.19471	0.932454	1	165, 171;210, 216;182, 188;164, 170	Mesoderm induction early response protein 1	57.9	YFDTNSEIEEES*EEDEDY*IPSEDWKK	NSEIEEEsEEDEDYI;ESEEDEDyIPSEDWK
Q0KL01	Ubxn2b	UBXN2B	1.19774	0.959815	1	59	UBX domain-containing protein 2B	37.4	SPRT*PPHR	ATCRSPRtPPHRLYS
P47955	Rplp1	RPLP1	1.19875	0.85775	1	101, 104	60S acidic ribosomal protein P1	11.5	KEES*EES*EDDM#GFGLFD	VEAKKEEsEESEDDM;KKEESEEsEDDMGFG
P35569	Irs1	IRS1	1.20323	4.22941	1	298, 318	Insulin receptor substrate 1	130.6	S*RTESITATSPASMVGGKPGS*FR	QVGLTRRsRTESITA;MVGGKPGsFRVRASS
O88643	Pak1	PAK1	1.20778	1.2715	1	212	Serine/threonine-protein kinase PAK 1	60.7	SVIEPLPVT*PTRDVATSPISPTENNTTPPDALTR	VIEPLPVtPTRDVAT
O88643	Pak1	PAK1	1.20778	1.2715	1	223	Serine/threonine-protein kinase PAK 1	60.7	SVIEPLPVTPTRDVATSPIS*PTENNTTPPDALTR	DVATSPIsPTENNTT
O88643	Pak1	PAK1	1.20778	1.2715	1	225	Serine/threonine-protein kinase PAK 1	60.7	SVIEPLPVTPTRDVATSPISPT*ENNTTPPDALTR	ATSPISPtENNTTPP
Q501J7;Q501J7-2;Q501J7-3	Phactr4;Phactr4;Phactr4	PHACTR4;PHACTR4 iso2;PHACTR4 iso3	1.21018	1.25797	1	322, 335, 351;295, 308, 324;332, 345, 361	Phosphatase and actin regulator 4	76.6	TVS*LCLEPPLIIPPSS*PSPPLPTHIPPEPPRS*PLVPAK	DQREKTVsLCLEPPL;PLIIPPSsPSPPLPT;IPPEPPRsPLVPAKT
Q501J7;Q501J7-2;Q501J7-3	Phactr4;Phactr4;Phactr4	PHACTR4;PHACTR4 iso2;PHACTR4 iso3	1.21018	1.25797	1	322, 337, 351;295, 310, 324;332, 347, 361	Phosphatase and actin regulator 4	76.6	TVS*LCLEPPLIIPPSSPS*PPLPTHIPPEPPRS*PLVPAK	DQREKTVsLCLEPPL;IIPPSSPsPPLPTHI;IPPEPPRsPLVPAKT
Q501J7;Q501J7-2;Q501J7-3	Phactr4;Phactr4;Phactr4	PHACTR4;PHACTR4 iso2;PHACTR4 iso3	1.21018	1.25797	1	322, 342, 351;295, 315, 324;332, 352, 361	Phosphatase and actin regulator 4	76.6	TVS*LCLEPPLIIPPSSPSPPLPT*HIPPEPPRS*PLVPAK	DQREKTVsLCLEPPL;SPSPPLPtHIPPEPP;IPPEPPRsPLVPAKT
Q3UTJ2;Q3UTJ2-2;Q3UTJ2-3;Q3UTJ2-4;Q3UTJ2-5	Sorbs2;Sorbs2;Sorbs2;Sorbs2;Sorbs2	ArgBP2;ArgBP2 iso2;ArgBP2 iso3;ArgBP2 iso4;ArgBP2 iso5	1.21929	0.983819	1	325, 328;440, 443;309, 312;294, 297;389, 392	Sorbin and SH3 domain-containing protein 2	132.3	SLERPSS*SAS*M#AGDFR	RSLERPSsSASMAGD;ERPSSSAsMAGDFRK
Q62445	Sp4	SP4	1.21938	1.41479	1	768, 772	Transcription factor Sp4	81.9	IVTVAAISQDS*NPAT*PNVSTNM#EEF	VAAISQDsNPATPNV;SQDSNPAtPNVSTNM
P26039	Tln1	talin 1	1.22439	4.04337	1	1641	Talin-1	269.7	TVS*DSIKK	AGHSRTVsDSIKKLI
P54103	Dnajc2	DNAJC2	1.22872	2.54312	1	48, 49	DnaJ homolog subfamily C member 2	71.7	NAST*S*FQELEDKKELSEESEDEELQLEEFPM#LK	RRNRNAStSFQELED;RNRNASTsFQELEDK
P54103	Dnajc2	DNAJC2	1.22872	2.54312	1	49, 60	DnaJ homolog subfamily C member 2	71.7	NASTS*FQELEDKKELS*EESEDEELQLEEFPM#LK	RNRNASTsFQELEDK;LEDKKELsEESEDEE
P54103	Dnajc2	DNAJC2	1.22872	2.54312	1	60, 63	DnaJ homolog subfamily C member 2	71.7	NASTSFQELEDKKELS*EES*EDEELQLEEFPM#LK	LEDKKELsEESEDEE;KKELSEEsEDEELQL
Q2PZL6	Fat4	FAT4	1.23326	0.890084	1	4704	Protocadherin Fat 4	540	HS*PAPFSKPSAFYR	PNPLSRHsPAPFSKP
P49769	Psen1	PSEN1	1.23394	0.838757	1	365, 367	Presenilin-1	52.6	AAVQELS*GS*ILTSEDPEER	RAAVQELsGSILTSE;AVQELSGsILTSEDP
P49769	Psen1	PSEN1	1.23394	0.838757	1	367, 370	Presenilin-1	52.6	AAVQELSGS*ILT*SEDPEER	AVQELSGsILTSEDP;ELSGSILtSEDPEER
P49769	Psen1	PSEN1	1.23394	0.838757	1	370, 371	Presenilin-1	52.6	AAVQELSGSILT*S*EDPEER	ELSGSILtSEDPEER;LSGSILTsEDPEERG
Q7TPW1	Nexn	NEXN	1.25001	1.3007	1	281	Nexilin	72.1	RS*MVLDDDSPEIYK	AFAEARRsMVLDDDS
Q8BTI8;Q8BTI8-2;Q8BTI8-3	Srrm2;Srrm2;Srrm2	SRm300;SRm300 iso2;SRm300 iso3	1.25749	1.21592	1	2642;2546;2542	Serine/arginine repetitive matrix protein 2	294.7	KPIDSLRDS*R	PIDSLRDsRSLSYSP
Q6PGL7;Q6PGL7-2	Washc2;Washc2	FAM21A;FAM21A iso2	1.25813	1.36357	1	338;338	WASH complex subunit 2	145.2	RTPADDEEDILFPPPTLT*DEDFSPFGSR	LFPPPTLtDEDFSPF
Q5U4C3	Scaf1	SR-A1	1.26434	1.28764	1	328	Splicing factor, arginine/serine-rich 19	133.8	REPPPPQTLGAPGT*PPQADSTR	QTLGAPGtPPQADST
Q925B0;Q925B0-2	Pawr;Pawr	PAR-4;PAR-4 iso2	1.27002	0.877391	1	8;8	PRKC apoptosis WT1 regulator protein	35.9	S*GGSTTTDFLEEWK	MATGGYRsGGSTTTD
Q8VDQ8;Q8VDQ8-2;Q8VDQ8-4	Sirt2;Sirt2;Sirt2	SIRT2;SIRT2 iso2;SIRT2 iso4	1.27921	1.38201	1	364;327;294	NAD-dependent protein deacetylase sirtuin-2	43.2	EHANIDAQSGSQAPNPS*TTISPGKSPPPAK	GSQAPNPsTTISPGK
Q8VDQ8;Q8VDQ8-2;Q8VDQ8-4	Sirt2;Sirt2;Sirt2	SIRT2;SIRT2 iso2;SIRT2 iso4	1.27921	1.38201	1	368;331;298	NAD-dependent protein deacetylase sirtuin-2	43.2	EHANIDAQSGSQAPNPSTTIS*PGKSPPPAK	PNPSTTIsPGKSPPP
Q9QWI6;Q9QWI6-2;Q9QWI6-3	Srcin1;Srcin1;Srcin1	SNIP;SNIP iso2;SNIP iso3	1.28029	1.0956	1	569;535;569	SRC kinase signaling inhibitor 1	134.8	LADVSAPSGGPPPPHSPYSGPPSRGS*PVR	SGPPSRGsPVRQSFR
Q61036;Q61036-2	Pak3;Pak3	PAK3;PAK3 iso2	1.28077	0.795206	1	186, 215;171, 200	Serine/threonine-protein kinase PAK 3	62.4	TASEPPLAPPVS*EEEDEEEEEEEDDNEPPPVIAPRPEHTKS*IYTR	PPLAPPVsEEEDEEE;PRPEHTKsIYTRSVV
Q61036;Q61036-2	Pak3;Pak3	PAK3;PAK3 iso2	1.28077	0.795206	1	186, 217;171, 202	Serine/threonine-protein kinase PAK 3	62.4	TASEPPLAPPVS*EEEDEEEEEEEDDNEPPPVIAPRPEHTKSIY*TR	PPLAPPVsEEEDEEE;PEHTKSIyTRSVVES
Q61033;Q61033-2;Q61029;Q61029-2;Q61029-3;Q61029-4	Tmpo;Tmpo;Tmpo;Tmpo;Tmpo;Tmpo	TMPO iso6;TMPO iso6;TMPO;TMPO iso2;TMPO iso3;TMPO iso4	1.28375	1.00495	1	153, 157;153, 157;153, 157;153, 157;153, 157;153, 157	Lamina-associated polypeptide 2, isoforms alpha/zeta	75.1	EQGT*ESRS*STPLPTVSSSAENTR	LKLREQGtESRSSTP;EQGTESRsSTPLPTV
Q61033;Q61033-2;Q61029;Q61029-2;Q61029-3;Q61029-4	Tmpo;Tmpo;Tmpo;Tmpo;Tmpo;Tmpo	TMPO iso6;TMPO iso6;TMPO;TMPO iso2;TMPO iso3;TMPO iso4	1.28375	1.00495	1	155, 158;155, 158;155, 158;155, 158;155, 158;155, 158	Lamina-associated polypeptide 2, isoforms alpha/zeta	75.1	EQGTES*RSS*TPLPTVSSSAENTR	LREQGTEsRSSTPLP;QGTESRSsTPLPTVS
Q61033;Q61033-2;Q61029;Q61029-2;Q61029-3;Q61029-4	Tmpo;Tmpo;Tmpo;Tmpo;Tmpo;Tmpo	TMPO iso6;TMPO iso6;TMPO;TMPO iso2;TMPO iso3;TMPO iso4	1.28375	1.00495	1	157, 158;157, 158;157, 158;157, 158;157, 158;157, 158	Lamina-associated polypeptide 2, isoforms alpha/zeta	75.1	EQGTESRS*S*TPLPTVSSSAENTR	EQGTESRsSTPLPTV;QGTESRSsTPLPTVS
Q3UHB8	Ccdc177	CCDC177	1.28725	0.923707	1	66, 89	Coiled-coil domain-containing protein 177	79.8	EQS*PLLHLDLFNFACPEAEGSRYVLT*SPR	EGGRREQsPLLHLDL;EGSRYVLtSPRSLEA
Q3UHB8	Ccdc177	CCDC177	1.28725	0.923707	1	66, 86	Coiled-coil domain-containing protein 177	79.8	EQS*PLLHLDLFNFACPEAEGSRY*VLTSPR	EGGRREQsPLLHLDL;PEAEGSRyVLTSPRS
P35569	Irs1	IRS1	1.28948	1.71953	1	300, 318	Insulin receptor substrate 1	130.6	SRT*ESITATSPASM#VGGKPGS*FR	GLTRRSRtESITATS;MVGGKPGsFRVRASS
P35569	Irs1	IRS1	1.28948	1.71953	1	306, 318	Insulin receptor substrate 1	130.6	SRTESITAT*SPASM#VGGKPGS*FR	RTESITAtSPASMVG;MVGGKPGsFRVRASS
P35569	Irs1	IRS1	1.28948	1.71953	1	304, 318	Insulin receptor substrate 1	130.6	SRTESIT*ATSPASM#VGGKPGS*FR	RSRTESItATSPASM;MVGGKPGsFRVRASS
Q3USB7	Plcl1	PLCL1	1.29266	0.822294	1	94, 96	Inactive phospholipase C-like protein 1	122.6	KKT*VS*FSSM#PSEK	KCGGRKKtVSFSSMP;GGRKKTVsFSSMPSE
Q8BW10	Nob1	NOB1P	1.29539	1.00121	1	192	RNA-binding protein NOB1	45.4	TPLPNIDRELQELLIDGREEEEEEEECEDS*DDDGGGWITPSNIK	EEEECEDsDDDGGGW
Q02780;Q02780-2;Q02780-3;Q02780-4;Q02780-5;Q02780-6;Q02780-7	Nfia;Nfia;Nfia;Nfia;Nfia;Nfia;Nfia	NFI-A;NFI-A iso2;NFI-A iso3;NFI-A iso4;NFI-A iso5;NFI-A iso6;NFI-A iso7	1.29763	0.964933	1	263;240;232;259;240;271;240	Nuclear factor 1 A-type	58.5	VSQTPIAAGT*GPNFSLSDLESSSYYSM#SPGAMR	QTPIAAGtGPNFSLS
Q02780;Q02780-2;Q02780-3;Q02780-4;Q02780-5;Q02780-6;Q02780-7	Nfia;Nfia;Nfia;Nfia;Nfia;Nfia;Nfia	NFI-A;NFI-A iso2;NFI-A iso3;NFI-A iso4;NFI-A iso5;NFI-A iso6;NFI-A iso7	1.29763	0.964933	1	268;245;237;264;245;276;245	Nuclear factor 1 A-type	58.5	VSQTPIAAGTGPNFS*LSDLESSSYYSM#SPGAMR	AGTGPNFsLSDLESS
Q02780;Q02780-2;Q02780-3;Q02780-4;Q02780-5;Q02780-6;Q02780-7	Nfia;Nfia;Nfia;Nfia;Nfia;Nfia;Nfia	NFI-A;NFI-A iso2;NFI-A iso3;NFI-A iso4;NFI-A iso5;NFI-A iso6;NFI-A iso7	1.29763	0.964933	1	270;247;239;266;247;278;247	Nuclear factor 1 A-type	58.5	VSQTPIAAGTGPNFSLS*DLESSSYYSM#SPGAMR	TGPNFSLsDLESSSY
Q02780;Q02780-2;Q02780-3;Q02780-4;Q02780-5;Q02780-6;Q02780-7	Nfia;Nfia;Nfia;Nfia;Nfia;Nfia;Nfia	NFI-A;NFI-A iso2;NFI-A iso3;NFI-A iso4;NFI-A iso5;NFI-A iso6;NFI-A iso7	1.29763	0.964933	1	277;254;246;273;254;285;254	Nuclear factor 1 A-type	58.5	VSQTPIAAGTGPNFSLSDLESSSY*YSM#SPGAMR	SDLESSSyYSMSPGA
Q571I4	Prag1	SGK223	1.30175	1.03472	1	469	Inactive tyrosine-protein kinase PRAG1	147.9	TIY*LSSPDSAVGVQWPR	EEDHRTIyLSSPDSA
P14873	Map1b	MAP1B	1.30292	0.812796	1	1789, 1800	Microtubule-associated protein 1B	270.1	ESS*PLYSPGFSDST*SAAKETAAAHQASSSPPIDAATAEPYGFR	PLTPRESsPLYSPGF;SPGFSDStSAAKETA
P14873	Map1b	MAP1B	1.30292	0.812796	1	1789, 1806	Microtubule-associated protein 1B	270.1	ESS*PLYSPGFSDSTSAAKET*AAAHQASSSPPIDAATAEPYGFR	PLTPRESsPLYSPGF;STSAAKEtAAAHQAS
P14873	Map1b	MAP1B	1.30292	0.812796	1	1789, 1813	Microtubule-associated protein 1B	270.1	ESS*PLYSPGFSDSTSAAKETAAAHQAS*SSPPIDAATAEPYGFR	PLTPRESsPLYSPGF;TAAAHQAsSSPPIDA
P14873	Map1b	MAP1B	1.30292	0.812796	1	1789, 1814	Microtubule-associated protein 1B	270.1	ESS*PLYSPGFSDSTSAAKETAAAHQASS*SPPIDAATAEPYGFR	PLTPRESsPLYSPGF;AAAHQASsSPPIDAA
P14873	Map1b	MAP1B	1.30292	0.812796	1	1789, 1815	Microtubule-associated protein 1B	270.1	ESS*PLYSPGFSDSTSAAKETAAAHQASSS*PPIDAATAEPYGFR	PLTPRESsPLYSPGF;AAHQASSsPPIDAAT
Q6DFV3	Arhgap21	ARHGAP21	1.30297	1.19321	1	686, 690	Rho GTPase-activating protein 21	215.6	SESTFEHQLETEVSSCLPGTSAKTS*PQLS*ENLGTSDLELPAIPR	PGTSAKTsPQLSENL;AKTSPQLsENLGTSD
Q6DFV3	Arhgap21	ARHGAP21	1.30297	1.19321	1	685, 686	Rho GTPase-activating protein 21	215.6	SESTFEHQLETEVSSCLPGTSAKT*S*PQLSENLGTSDLELPAIPR	LPGTSAKtSPQLSEN;PGTSAKTsPQLSENL
P54103	Dnajc2	DNAJC2	1.30457	0.843317	1	47, 60, 63	DnaJ homolog subfamily C member 2	71.7	NAS*TSFQELEDKKELS*EES*EDEELQLEEFPM#LK	KRRNRNAsTSFQELE;LEDKKELsEESEDEE;KKELSEEsEDEELQL
Q9Z1S8	Gab2	GAB2	1.30604	1.27368	1	382	GRB2-associated-binding protein 2	73.2	SVAAT*IPR	NSRSVAAtIPRRNTL
Q60876	Eif4ebp1	4E-BP1	1.30816	0.886578	1	100	Eukaryotic translation initiation factor 4E-binding protein 1	12.3	TPPKDLPAIPGVTSPTSDEPPMQASQSQLPSS*PEDKRAGGEESQFEMDI	SQSQLPSsPEDKRAG
Q91Z67	Srgap2	SRGAP2	1.30857	1.1282	1	723, 724	SLIT-ROBO Rho GTPase-activating protein 2	120.7	GGSM#EDYCDSTHGETTSAEDSTQDVTAEHHT*S*DDECEPIEAIAK	DVTAEHHtSDDECEP;VTAEHHTsDDECEPI
Q91Z67	Srgap2	SRGAP2	1.30857	1.1282	1	699, 718	SLIT-ROBO Rho GTPase-activating protein 2	120.7	GGSM#EDY*CDSTHGETTSAEDSTQDVT*AEHHTSDDECEPIEAIAK	RGGSMEDyCDSTHGE;EDSTQDVtAEHHTSD
Q91Z67	Srgap2	SRGAP2	1.30857	1.1282	1	703, 724	SLIT-ROBO Rho GTPase-activating protein 2	120.7	GGSM#EDYCDST*HGETTSAEDSTQDVTAEHHTS*DDECEPIEAIAK	MEDYCDStHGETTSA;VTAEHHTsDDECEPI
Q3TIR3	Ric8a	RIC8A	1.30988	1.01348	1	434, 435	Synembryn-A	59.8	GLM#AGGRPEGQY*S*EDEDTDTEEYREAK	GGRPEGQySEDEDTD;GRPEGQYsEDEDTDT
Q3TIR3	Ric8a	RIC8A	1.30988	1.01348	1	434, 440	Synembryn-A	59.8	GLM#AGGRPEGQY*SEDEDT*DTEEYREAK	GGRPEGQySEDEDTD;QYSEDEDtDTEEYRE
Q60876	Eif4ebp1	4E-BP1	1.3105	2.42758	1	64	Eukaryotic translation initiation factor 4E-binding protein 1	12.3	FLMECRNS*PVAK	FLMECRNsPVAKTPP
Q8C0T5;Q8C0T5-2	Sipa1l1;Sipa1l1	SIPA1L1;SIPA1L1 iso2	1.31087	1.1082	1	1116;1116	Signal-induced proliferation-associated 1-like protein 1	196.9	SIS*SDGRPLER	ANIPRSIsSDGRPLE
Q8BJ71;Q8BJ71-2	Nup93;Nup93	NUP93;NUP93 iso2	1.31116	1.83065	1	180;57	Nuclear pore complex protein Nup93	93.2	SSLDS*IEM#AYAR	PGRSSLDsIEMAYAR
Q9R210	Tfeb	TFEB	1.31619	0.977007	1	188, 207	Transcription factor EB	52.6	LDSVLGYINPEM#QMPNTLPLSSS*HLNVYSGDPQVTASMVGVT*SSSCPADLTQKR	NTLPLSSsHLNVYSG;TASMVGVtSSSCPAD
Q9R210	Tfeb	TFEB	1.31619	0.977007	1	188, 210	Transcription factor EB	52.6	LDSVLGYINPEM#QMPNTLPLSSS*HLNVYSGDPQVTASMVGVTSSS*CPADLTQKR	NTLPLSSsHLNVYSG;MVGVTSSsCPADLTQ
Q9CRB9	Chchd3	CHCHD3	1.31891	1.12104	1	53	MICOS complex subunit Mic19	26.3	YSSVY*GASVSDEDLKR	SQRYSSVyGASVSDE
Q68FH0;Q68FH0-2	Pkp4;Pkp4	plakophilin 4;plakophilin 4 iso2	1.32387	1.2197	1	1016;1016	Plakophilin-4	131.5	DGWNQNHFITPVST*LER	HFITPVStLERDRFK
Q6NZJ6;Q6NZJ6-2	Eif4g1;Eif4g1	eIF4G;eIF4G iso2	1.32469	1.43363	1	1187, 1196;1173, 1182	Eukaryotic translation initiation factor 4 gamma 1	176	S*FSKEVEERS*RERPSQPEGLR	RTPATKRsFSKEVEE;SKEVEERsRERPSQP
Q6NZJ6;Q6NZJ6-2	Eif4g1;Eif4g1	eIF4G;eIF4G iso2	1.32469	1.43363	1	1187, 1201;1173, 1187	Eukaryotic translation initiation factor 4 gamma 1	176	S*FSKEVEERSRERPS*QPEGLR	RTPATKRsFSKEVEE;ERSRERPsQPEGLRK
Q6PAL7	Ahdc1	AHDC1	1.32701	0.845803	1	1317	AT-hook DNA-binding motif-containing protein 1	168	FIPKPQPVNPLFQDSPDLGLDYYSGDSSMS*PLPSQSR	YSGDSSMsPLPSQSR
Q922B9;Q922B9-3	Itprid2;Itprid2	SSFA2;SSFA2 iso3	1.33001	0.83756	1	268, 271, 273;117, 120, 122	Protein ITPRID2	136.9	IGS*M#SS*VT*STKEVADSPPPLTR	TPLQRIGsMSSVTST;QRIGSMSsVTSTKEV;IGSMSSVtSTKEVAD
Q922B9;Q922B9-3	Itprid2;Itprid2	SSFA2;SSFA2 iso3	1.33001	0.83756	1	270, 271, 274;119, 120, 123	Protein ITPRID2	136.9	IGSM#S*S*VTS*TKEVADSPPPLTR	LQRIGSMsSVTSTKE;QRIGSMSsVTSTKEV;GSMSSVTsTKEVADS
P61264	Stx1b	STX1B	1.33173	1.22569	1	14	Syntaxin-1B	33.2	SAKDS*DDEEEVVHVDRDHFM#DEFFEQVEEIR	ELRSAKDsDDEEEVV
Q99KW3;Q99KW3-1;Q99KW3-2;Q99KW3-4	Triobp;Triobp;Triobp;Triobp	Tara;Tara iso1;Tara iso2;Tara iso4	1.33188	0.995245	1	1928;494;1932;1882	TRIO and F-actin-binding protein	223.2	SNERS*SCELEVLLR	CGRSNERsSCELEVL
Q99KW3;Q99KW3-1;Q99KW3-2;Q99KW3-4	Triobp;Triobp;Triobp;Triobp	Tara;Tara iso1;Tara iso2;Tara iso4	1.33188	0.995245	1	1929;495;1933;1883	TRIO and F-actin-binding protein	223.2	SNERSS*CELEVLLR	GRSNERSsCELEVLL
Q99KC8	Vwa5a	VWA5A	1.33241	1.18057	1	617	von Willebrand factor A domain-containing protein 5A	87.1	VIPRPVM#AGSS*SM#R	RPVMAGSsSMRFYSS
P39447	Tjp1	ZO1	1.33518	1.75085	1	275, 277, 280	Tight junction protein ZO-1	194.6	ATLLNVPDLS*DS*IHS*ANASERDDISEIQSLASDHSGR	LLNVPDLsDSIHSAN;NVPDLSDsIHSANAS;DLSDSIHsANASERD
P39447	Tjp1	ZO1	1.33518	1.75085	1	280, 284, 290	Tight junction protein ZO-1	194.6	ATLLNVPDLSDSIHS*ANAS*ERDDIS*EIQSLASDHSGR	DLSDSIHsANASERD;SIHSANAsERDDISE;ASERDDIsEIQSLAS
Q68FF7;Q68FF7-2	Slain1;Slain1	SLAIN1;SLAIN1 iso2	1.33591	0.95318	1	316;55	SLAIN motif-containing protein 1	61.3	GTCSDQEY*DRYSLEDEEEFDHLPPPQPR	GTCSDQEyDRYSLED
Q8BG16	Slc6a15	SLC6A15	1.33681	3.12061	1	703	Sodium-dependent neutral amino acid transporter B(0)AT2	81.7	KQSGSPT*LDTAPNGR	RKQSGSPtLDTAPNG
Q3UIL6;Q3UIL6-2;Q3UIL6-3;Q3UIL6-4;Q3UIL6-5;Q3UIL6-6	Plekha7;Plekha7;Plekha7;Plekha7;Plekha7;Plekha7	PLEKHA7;PLEKHA7 iso2;PLEKHA7 iso3;PLEKHA7 iso4;PLEKHA7 iso5;PLEKHA7 iso6	1.33767	0.825731	1	1017;1017;912;781;955;971	Pleckstrin homology domain-containing family A member 7	126.7	YQTLPGRGLS*GSTSR	TLPGRGLsGSTSRLQ
Q61879	Myh10	MYH10	1.3381	3.22595	1	1203	Myosin-10	228.9	HAT*ALEELSEQLEQAK	DMRQRHAtALEELSE
P81122	Irs2	IRS2	1.33905	1.1144	1	911	Insulin receptor substrate 2	136.7	SPGEY*INIDFGEAGTR	EPKSPGEyINIDFGE
Q3ULZ2	Fhdc1	FHDC1	1.34558	1.14705	1	487	FH2 domain-containing protein 1	125.3	RYS*WSTGELGSFGR	EMEQKRYsWSTGELG
Q3ULZ2	Fhdc1	FHDC1	1.34558	1.14705	1	489	FH2 domain-containing protein 1	125.3	RYSWS*TGELGSFGR	EQKRYSWsTGELGSF
Q3ULZ2	Fhdc1	FHDC1	1.34558	1.14705	1	490	FH2 domain-containing protein 1	125.3	RYSWST*GELGSFGR	QKRYSWStGELGSFG
Q6PAJ1;Q52KI8;Q52KI8-2;Q9R0U0;Q9R0U0-2;Q9R0U0-3;Q6PDM2;Q6PFR5;P62996	Bcr;Srrm1;Srrm1;Srsf10;Srsf10;Srsf10;Srsf1;Tra2a;Tra2b	Bcr;SRm160;SRm160 iso2;SRSF10;SRSF10 iso2;SRSF10 iso3;SF2;TRA2A;TRA2B	1.3485	1.2099	1	319;308;308;143;143;143;227;277;284	Breakpoint cluster region protein	143	RSYS*PR	TWPRRSYsPRSFEDS
Q6PAJ1;Q52KI8;Q52KI8-2;Q9R0U0;Q9R0U0-2;Q9R0U0-3;Q6PDM2;Q6PFR5;P62996	Bcr;Srrm1;Srrm1;Srsf10;Srsf10;Srsf10;Srsf1;Tra2a;Tra2b	Bcr;SRm160;SRm160 iso2;SRSF10;SRSF10 iso2;SRSF10 iso3;SF2;TRA2A;TRA2B	1.3485	1.2099	1	318;307;307;142;142;142;226;276;283	Breakpoint cluster region protein	143	RSY*SPR	LTWPRRSySPRSFED
Q9ERD7;Q9D6F9;P68372;P99024	Tubb3;Tubb4a;Tubb4b;Tubb5	TUBB3;TUBB4;TUBB2C;TUBB	1.34878	0.916785	1	172;172;172;172	Tubulin beta-3 chain	50.4	IMNTFSVVPS*PK	NTFSVVPsPKVSDTV
Q9QXZ0;Q9QXZ0-2;Q9QXZ0-3;Q9QXZ0-4	Macf1;Macf1;Macf1;Macf1	ACF7;ACF7 iso2;ACF7 iso3;ACF7 iso4	1.34994	1.24846	1	7202;5175;5118;5326	Microtubule-actin cross-linking factor 1	831.4	SSS*SASQSNHSCTSMPSSPATPASGTK	ASPTRSSsSASQSNH
Q9QXZ0;Q9QXZ0-2;Q9QXZ0-3;Q9QXZ0-4	Macf1;Macf1;Macf1;Macf1	ACF7;ACF7 iso2;ACF7 iso3;ACF7 iso4	1.34994	1.24846	1	7207;5180;5123;5331	Microtubule-actin cross-linking factor 1	831.4	SSSSASQS*NHSCTSMPSSPATPASGTK	SSSSASQsNHSCTSM
Q8CH25;Q8CH25-2	Sltm;Sltm	SLTM;SLTM iso2	1.35403	0.897947	1	1011;993	SAFB-like transcription modulator	116.8	IVQMSGNS*LPR	IVQMSGNsLPRGSSS
Q8CH25;Q8CH25-2	Sltm;Sltm	SLTM;SLTM iso2	1.35403	0.897947	1	1008;990	SAFB-like transcription modulator	116.8	IVQMS*GNSLPR	VNRIVQMsGNSLPRG
Q91ZV3	Dcbld2	DCBLD2	1.3549	0.955358	1	719	Discoidin, CUB and LCCL domain-containing protein 2	83.7	TDS*CSSGQAQYDTPKGGK	TLLSRTDsCSSGQAQ
Q91ZV3	Dcbld2	DCBLD2	1.3549	0.955358	1	722	Discoidin, CUB and LCCL domain-containing protein 2	83.7	TDSCSS*GQAQYDTPKGGK	SRTDSCSsGQAQYDT
Q3U6K5;Q3U6K5-2	Spata6;Spata6	SPATA6;SPATA6 iso2	1.35694	1.20873	1	354;129	Spermatogenesis-associated protein 6	56.1	HCAS*PVLNR	TTPKHCAsPVLNRAS
Q91YM2	Arhgap35	GRF-1	1.35946	1.07373	1	1127, 1130	Rho GTPase-activating protein 35	170.3	NINKAQS*NGS*GNGSDSEMDTSSLER	RNINKAQsNGSGNGS;NKAQSNGsGNGSDSE
Q91YM2	Arhgap35	GRF-1	1.35946	1.07373	1	1130, 1134	Rho GTPase-activating protein 35	170.3	NINKAQSNGS*GNGS*DSEMDTSSLER	NKAQSNGsGNGSDSE;SNGSGNGsDSEMDTS
O08582	Gtpbp1	GTPBP1	1.35951	0.879324	1	12, 24	GTP-binding protein 1	72.3	SRSPVDS*PVPASM#FAPEPS*SPGAAR	RSRSPVDsPVPASMF;SMFAPEPsSPGAARA
Q3USJ8;Q3USJ8-2;Q3USJ8-3	Fchsd2;Fchsd2;Fchsd2	FCHSD2;FCHSD2 iso2;FCHSD2 iso3	1.36787	1.00748	1	659, 664;683, 688;645, 650	F-BAR and double SH3 domains protein 2	84.2	EIQISPSPKPHTSLPPLPLY*DQPPS*SPYPSPDKR	SLPPLPLyDQPPSSP;PLYDQPPsSPYPSPD
Q3USJ8;Q3USJ8-2;Q3USJ8-3	Fchsd2;Fchsd2;Fchsd2	FCHSD2;FCHSD2 iso2;FCHSD2 iso3	1.36787	1.00748	1	659, 665;683, 689;645, 651	F-BAR and double SH3 domains protein 2	84.2	EIQISPSPKPHTSLPPLPLY*DQPPSS*PYPSPDKR	SLPPLPLyDQPPSSP;LYDQPPSsPYPSPDK
A2AWL7;A2AWL7-3	Mga;Mga	MGA;MGA iso3	1.37555	0.897988	1	2837, 2849;2758, 2770	MAX gene-associated protein	328.6	ELPDVQEESESIS*PLLLHLEDDDFS*ENEKQLGDTASEPDVLK	QEESESIsPLLLHLE;HLEDDDFsENEKQLG
Q8K2Y3	Eva1b	FAM176B	1.37566	0.960937	1	149, 157	Protein eva-1 homolog B	18.3	TGQPDLLGSGT*LGPGATAT*LGR	PDLLGSGtLGPGATA;LGPGATAtLGRMHYY
O08599	Stxbp1	STXBP1	1.37822	1.44488	1	594	Syntaxin-binding protein 1	67.5	KLNKTDEEISS*	KTDEEISsxxxxxxx
Q9QZQ1;Q9QZQ1-2	Afdn;Afdn	Afadin;Afadin iso2	1.38702	1.27485	1	1232;1217	Afadin	206.4	EYFT*FPASK	TYTREYFtFPASKSQ
Q60769	Tnfaip3	TNFAIP3	1.38708	0.84856	1	437	Tumor necrosis factor alpha-induced protein 3	87.6	LGPEGLPGVGLGS*SNWSPEETAGGPHSAPPTAPSLFLFSETTAM#K	LPGVGLGsSNWSPEE
Q60769	Tnfaip3	TNFAIP3	1.38708	0.84856	1	445	Tumor necrosis factor alpha-induced protein 3	87.6	LGPEGLPGVGLGSSNWSPEET*AGGPHSAPPTAPSLFLFSETTAM#K	SNWSPEEtAGGPHSA
Q60769	Tnfaip3	TNFAIP3	1.38708	0.84856	1	455	Tumor necrosis factor alpha-induced protein 3	87.6	LGPEGLPGVGLGSSNWSPEETAGGPHSAPPT*APSLFLFSETTAM#K	GPHSAPPtAPSLFLF
Q60769	Tnfaip3	TNFAIP3	1.38708	0.84856	1	458	Tumor necrosis factor alpha-induced protein 3	87.6	LGPEGLPGVGLGSSNWSPEETAGGPHSAPPTAPS*LFLFSETTAM#K	SAPPTAPsLFLFSET
P47941	Crkl	CRKL	1.38715	0.852891	1	221, 222	Crk-like protein	33.8	NSNSYGIPEPAHAYAQPQTTTPLPTVAS*T*PGAAINPLPSTQNGPVFAK	TPLPTVAsTPGAAIN;PLPTVAStPGAAINP
Q9DBT5	Ampd2	AMPD2	1.39042	1.02336	1	36	AMP deaminase 2	92	HFPLDLRT*SM#DGK	HFPLDLRtSMDGKCK
O88737;O88737-2	Bsn;Bsn	BSN;BSN iso2	1.39069	1.02731	1	3382;3323	Protein bassoon	418.6	ISKFS*PIEEAKDVESDLASYPPPTVSSSLTSR	EQKISKFsPIEEAKD
O88737;O88737-2	Bsn;Bsn	BSN;BSN iso2	1.39069	1.02731	1	3392;3333	Protein bassoon	418.6	ISKFSPIEEAKDVES*DLASYPPPTVSSSLTSR	EEAKDVEsDLASYPP
O88737;O88737-2	Bsn;Bsn	BSN;BSN iso2	1.39069	1.02731	1	3397;3338	Protein bassoon	418.6	ISKFSPIEEAKDVESDLASY*PPPTVSSSLTSR	VESDLASyPPPTVSS
Q8C8U0;Q8C8U0-2;Q8C8U0-3	Ppfibp1;Ppfibp1;Ppfibp1	liprin beta 1;liprin beta 1 iso2;liprin beta 1 iso3	1.39069	1.16679	1	538;262;549	Liprin-beta-1	108.5	SKGSQGTSPFPM#SPPS*PDSR	PFPMSPPsPDSRKKS
O70405	Ulk1	ULK1	1.40002	1.2244	1	543	Serine/threonine-protein kinase ULK1	112.4	SPRPGSSVPEHS*PR	GSSVPEHsPRTTGLG
P54254	Atxn1	ataxin-1	1.40735	1.10316	1	364	Ataxin-1	83.7	GSVMVLPNS*STPSADLEAQQTTHR	SVMVLPNsSTPSADL
P54254	Atxn1	ataxin-1	1.40735	1.10316	1	366	Ataxin-1	83.7	GSVMVLPNSST*PSADLEAQQTTHR	MVLPNSStPSADLEA
Q8CAF4;Q8CAF4-3	Nhsl1;Nhsl1	NHSL1;NHSL1 iso3	1.40779	0.813619	1	1542;1538	NHS-like protein 1	169.3	VCS*LDRLTGQEM#DQASLLCSEEPASVDGIGR	LDATRVCsLDRLTGQ
Q505G8;Q505G8-2	Znf827;Znf827	ZNF827;ZNF827 iso2	1.43075	1.18287	1	66;66	Zinc finger protein 827	118.5	IQEQSTS*PDTSLGSATPSSHTLELVALDGEVLR	RIQEQSTsPDTSLGS
Q505G8;Q505G8-2	Znf827;Znf827	ZNF827;ZNF827 iso2	1.43075	1.18287	1	69;69	Zinc finger protein 827	118.5	IQEQSTSPDT*SLGSATPSSHTLELVALDGEVLR	EQSTSPDtSLGSATP
Q8BTI8;Q8BTI8-2;Q8BTI8-3	Srrm2;Srrm2;Srrm2	SRm300;SRm300 iso2;SRm300 iso3	1.43376	0.812051	1	1037;941;1037	Serine/arginine repetitive matrix protein 2	294.7	GHTQTWPDTS*SPEVM#QTQVESPLLQSK	TQTWPDTsSPEVMQT
Q9EQW7	Kif13a	KIF13A	1.43964	1.16179	1	1280	Kinesin-like protein KIF13A	195.7	RIS*LINICYSCGVTYEIVSNIPK	QSLKRRIsLINICYS
O70305;O70305-2;O70305-3	Atxn2;Atxn2;Atxn2	ataxin-2;ataxin-2 iso2;ataxin-2 iso3	1.44006	1.41403	1	228;228;228	Ataxin-2	136.4	GLPQPTIS*FDGIYANVR	GLPQPTIsFDGIYAN
Q8BTI8;Q8BTI8-2;Q8BTI8-3	Srrm2;Srrm2;Srrm2	SRm300;SRm300 iso2;SRm300 iso3	1.44036	0.953345	1	2224;2128;2224	Serine/arginine repetitive matrix protein 2	294.7	TPAAAAAM#NLAS*PR	AAAMNLAsPRTAVAP
E9Q394;E9Q394-2;Q62225	Akap13;Akap13;Cish	AKAP13;AKAP13 iso2;CISH	1.45991	0.96884	1	1713;1691;75	A-kinase anchor protein 13	303.8	TFS*YIR	TKVSRTFsYIRNKMS
P51859	Hdgf	HDGF	1.46148	1.18438	1	200	Hepatoma-derived growth factor	26.3	NST*PSEPDSGQGPPAEEEEGEEEAAKEEAEAQGVRDHESL	VEVEKNStPSEPDSG
P51859	Hdgf	HDGF	1.46148	1.18438	1	236	Hepatoma-derived growth factor	26.3	NSTPSEPDSGQGPPAEEEEGEEEAAKEEAEAQGVRDHES*L	QGVRDHEsLxxxxxx
Q8BPN8;Q8BPN8-2	Dmxl2;Dmxl2	RC3;RC3 iso2	1.46269	1.42954	1	1138, 1144;1138, 1144	DmX-like protein 2	338	VGSVLDS*RVSVDS*NLFVYSK	KVGSVLDsRVSVDSN;DSRVSVDsNLFVYSK
Q8BPN8;Q8BPN8-2	Dmxl2;Dmxl2	RC3;RC3 iso2	1.46269	1.42954	1	1141, 1144;1141, 1144	DmX-like protein 2	338	VGSVLDSRVS*VDS*NLFVYSK	SVLDSRVsVDSNLFV;DSRVSVDsNLFVYSK
Q61818;Q61818-2	Rai1;Rai1	RAI1;RAI1 iso2	1.46323	0.931713	1	666;666	Retinoic acid-induced protein 1	201.4	DFS*PGLFEDPSVAFATTDPK	GGSTKDFsPGLFEDP
Q9DC22	Dcaf6	MSTP055	1.46815	1.09924	1	670, 673	DDB1- and CUL4-associated factor 6	97.5	DSALQDT*DDS*DDDPVLIPGAR	RDSALQDtDDSDDDP;ALQDTDDsDDDPVLI
D3YXK2;Q80YR5	Safb;Safb2	SAFB1;SAFB2	1.46836	4.79557	1	263, 292;257, 286	Scaffold attachment factor B1	105	LAEEEDLFES*CGHPEEEEEEEEEDQEEEQEEEGDLALAS*SSKSESPSTR	EEEDLFEsCGHPEEE;EGDLALAsSSKSESP
D3YXK2;Q80YR5	Safb;Safb2	SAFB1;SAFB2	1.46836	4.79557	1	292, 298;286, 292	Scaffold attachment factor B1	105	LAEEEDLFESCGHPEEEEEEEEEDQEEEQEEEGDLALAS*SSKSES*PSTR	EGDLALAsSSKSESP;ASSSKSEsPSTRCQW
D3YXK2;Q80YR5	Safb;Safb2	SAFB1;SAFB2	1.46836	4.79557	1	294, 298;288, 292	Scaffold attachment factor B1	105	LAEEEDLFESCGHPEEEEEEEEEDQEEEQEEEGDLALASSS*KSES*PSTR	DLALASSsKSESPST;ASSSKSEsPSTRCQW
D3YXK2;Q80YR5	Safb;Safb2	SAFB1;SAFB2	1.46836	4.79557	1	294, 296;288, 290	Scaffold attachment factor B1	105	LAEEEDLFESCGHPEEEEEEEEEDQEEEQEEEGDLALASSS*KS*ESPSTR	DLALASSsKSESPST;ALASSSKsESPSTRC
D3YXK2;Q80YR5	Safb;Safb2	SAFB1;SAFB2	1.46836	4.79557	1	296, 298;290, 292	Scaffold attachment factor B1	105	LAEEEDLFESCGHPEEEEEEEEEDQEEEQEEEGDLALASSSKS*ES*PSTR	ALASSSKsESPSTRC;ASSSKSEsPSTRCQW
O70589-3	Cask	CASK iso3	1.4697	0.926454	1	569, 571	Peripheral plasma membrane protein CASK	102	IVPSYRTQS*SS*CEDLPSTTQPK	VPSYRTQsSSCEDLP;SYRTQSSsCEDLPST
P15261	Ifngr1	IFNGR1	1.47059	0.818115	1	379	Interferon gamma receptor 1	52.3	S*FSLLSSNQSGPCSLTAYHSR	PTPTQRRsFSLLSSN
P15261	Ifngr1	IFNGR1	1.47059	0.818115	1	381	Interferon gamma receptor 1	52.3	SFS*LLSSNQSGPCSLTAYHSR	PTQRRSFsLLSSNQS
Q8K0T0	Rtn1	RTN1	1.47358	0.8278	1	145	Reticulon-1	83.5	ENGHITTSESPEEPET*PGPSLPEVPGMEPQGLLSSDSGIEMTPAESTEVNK	ESPEEPEtPGPSLPE
Q8K0T0	Rtn1	RTN1	1.47358	0.8278	1	163	Reticulon-1	83.5	ENGHITTSESPEEPETPGPSLPEVPGMEPQGLLS*SDSGIEMTPAESTEVNK	MEPQGLLsSDSGIEM
Q8BG16	Slc6a15	SLC6A15	1.49592	1.13637	1	675, 683	Sodium-dependent neutral amino acid transporter B(0)AT2	81.7	VLKEPVNLEGDDAS*LIHGKIPS*EM#SSPNFGK	NLEGDDAsLIHGKIP;LIHGKIPsEMSSPNF
Q8BG16	Slc6a15	SLC6A15	1.49592	1.13637	1	675, 686	Sodium-dependent neutral amino acid transporter B(0)AT2	81.7	VLKEPVNLEGDDAS*LIHGKIPSEM#S*SPNFGK	NLEGDDAsLIHGKIP;GKIPSEMsSPNFGKN
Q8BG16	Slc6a15	SLC6A15	1.49592	1.13637	1	675, 687	Sodium-dependent neutral amino acid transporter B(0)AT2	81.7	VLKEPVNLEGDDAS*LIHGKIPSEM#SS*PNFGK	NLEGDDAsLIHGKIP;KIPSEMSsPNFGKNI
Q924A2	Cic	capicua	1.50021	0.802172	1	624, 628	Protein capicua homolog	258	SGTPSFSPVSTQSPFS*PAPS*PSPSPLFGFRPANFSPINASPVIQR	VSTQSPFsPAPSPSP;SPFSPAPsPSPSPLF
O88343;O88343-2	Slc4a4;Slc4a4	SLC4A4;SLC4A4 iso2	1.50672	0.986834	1	232, 233;188, 189	Electrogenic sodium bicarbonate cotransporter 1	121.4	TVS*S*ASRMFSNPDNGSPAMTHR	ADIGKTVsSASRMFS;DIGKTVSsASRMFSN
P97863;P97863-2;P97863-3	Nfib;Nfib;Nfib	NFI-B;NFI-B iso2;NFI-B iso3	1.50711	0.942677	1	276, 284, 295;276, 284, 295;276, 284, 295	Nuclear factor 1 B-type	63.5	TIS*IDENMEPS*PTGDFYPSPNS*PAAGSR	SKRPKTIsIDENMEP;IDENMEPsPTGDFYP;DFYPSPNsPAAGSRT
Q3UI43	Babam1	NBA1	1.50728	0.929577	1	48, 53	BRISC and BRCA1-A complex member 1	36.8	ALGAQAS*VGSRS*EGEGEAATADGGAASVPGAGPKPWQVPASASEVQIR	RALGAQAsVGSRSEG;QASVGSRsEGEGEAA
Q5DU05;Q5DU05-2;Q5DU05-3	Cep164;Cep164;Cep164	CEP164;CEP164 iso2;CEP164 iso3	1.52345	0.986888	1	18;18;18	Centrosomal protein of 164 kDa	162.5	RPILLGDQLVLEEDS*DETYVPSEQEILDFAR	QLVLEEDsDETYVPS
P00520;P00520-2;P00520-3;P00520-4	Abl1;Abl1;Abl1;Abl1	Abl;Abl iso2;Abl iso3;Abl iso4	1.5275	1.45603	1	690;684;685;709	Tyrosine-protein kinase ABL1	122.6	KSS*TLTGSR	PHMWKKSsTLTGSRL
P59114	Pcif1	PCIF1	1.54062	3.21298	1	116	mRNA (2'-O-methyladenosine-N(6)-)-methyltransferase	80.5	KRQLS*EEQPSGNGVK	KSRKRQLsEEQPSGN
Q5SXA9	Wwc1	KIBRA	1.54327	1.23362	1	887	Protein KIBRA	124	ETNTDS*VAPSPTVVRPK	DRETNTDsVAPSPTV
P81122	Irs2	IRS2	1.54618	1.84105	1	911, 924	Insulin receptor substrate 2	136.7	SPGEY*INIDFGEAGTRLS*PPAPPLLASAASSSSLLSASSPASSLGSGTPGTSSDSR	EPKSPGEyINIDFGE;GEAGTRLsPPAPPLL
P81122	Irs2	IRS2	1.54618	1.84105	1	921, 924	Insulin receptor substrate 2	136.7	SPGEYINIDFGEAGT*RLS*PPAPPLLASAASSSSLLSASSPASSLGSGTPGTSSDSR	IDFGEAGtRLSPPAP;GEAGTRLsPPAPPLL
Q8K2H1;Q8K2H1-2	Pphln1;Pphln1	PPHLN1;PPHLN1 iso2	1.54848	1.91875	1	214, 219;145, 150	Periphilin-1	43.8	SIQSVKT*SRDAS*PSSSSAVASSK	RSIQSVKtSRDASPS;VKTSRDAsPSSSSAV
Q8K2H1;Q8K2H1-2	Pphln1;Pphln1	PPHLN1;PPHLN1 iso2	1.54848	1.91875	1	215, 219;146, 150	Periphilin-1	43.8	SIQSVKTS*RDAS*PSSSSAVASSK	SIQSVKTsRDASPSS;VKTSRDAsPSSSSAV
Q8VI36;Q8VI36-2	Pxn;Pxn	PXN;PXN iso2	1.5511	1.10243	1	250, 251;250, 251	Paxillin	64.4	VTS*S*QQQTRISASSATRELDELM#ASLSDFK	SSPQRVTsSQQQTRI;SPQRVTSsQQQTRIS
Q8VI36;Q8VI36-2	Pxn;Pxn	PXN;PXN iso2	1.5511	1.10243	1	255, 258;255, 258	Paxillin	64.4	VTSSQQQT*RIS*ASSATRELDELM#ASLSDFK	VTSSQQQtRISASSA;SQQQTRIsASSATRE
P70459	Erf	ERF	1.56165	0.817025	1	443, 446	ETS domain-containing transcription factor ERF	59	VEPISEGESEEVEVT*DIS*DEDEEDGEVFKTPR	ESEEVEVtDISDEDE;EVEVTDIsDEDEEDG
Q9WTQ5;Q9WTQ5-2	Akap12;Akap12	AKAP12;AKAP12 iso2	1.57175	1.13895	1	628;523	A-kinase anchor protein 12	180.6	SAT*LSSTESTASGM#QDEVR	LDKVKSAtLSSTEST
Q9WTQ5;Q9WTQ5-2	Akap12;Akap12	AKAP12;AKAP12 iso2	1.57175	1.13895	1	631;526	A-kinase anchor protein 12	180.6	SATLSS*TESTASGM#QDEVR	VKSATLSsTESTASG
A2APV2;A2APV2-2;A2APV2-3	Fmnl2;Fmnl2;Fmnl2	FMNL2;FMNL2 iso2;FMNL2 iso3	1.58277	0.825992	1	188;188;188	Formin-like protein 2	123	GSNLPSPVGNS*VSR	LPSPVGNsVSRSGRH
P35569	Irs1	IRS1	1.58379	1.54818	1	325, 336	Insulin receptor substrate 1	130.6	ASS*DGEGTM#SRPAS*VDGSPVSPSTNR	SFRVRASsDGEGTMS;GTMSRPAsVDGSPVS
Q9Z1Z2	Strap	STRAP	1.5846	1.6323	1	335	Serine-threonine kinase receptor-associated protein	38.4	IGFPETAEEELEEIAS*ENSDSIYSSTPEVK	EELEEIAsENSDSIY
Q9Z1Z2	Strap	STRAP	1.5846	1.6323	1	342	Serine-threonine kinase receptor-associated protein	38.4	IGFPETAEEELEEIASENSDSIY*SSTPEVK	SENSDSIySSTPEVK
Q9Z1Z2	Strap	STRAP	1.5846	1.6323	1	344	Serine-threonine kinase receptor-associated protein	38.4	IGFPETAEEELEEIASENSDSIYSS*TPEVK	NSDSIYSsTPEVKAx
Q6NZJ6;Q6NZJ6-2	Eif4g1;Eif4g1	eIF4G;eIF4G iso2	1.58612	3.43581	1	1187;1173	Eukaryotic translation initiation factor 4 gamma 1	176	S*FSKEVEER	RTPATKRsFSKEVEE
Q62383	Supt6h	SPT6	1.59682	1.08736	1	1718	Transcription elongation factor SPT6	199	LTPRPSPSPMIESTPMSIAGDAT*PLLDEMDR	MSIAGDAtPLLDEMD
P42669	Pura	PURA	1.61616	1.07801	1	255	Transcriptional activator protein Pur-alpha	34.9	NS*ITVPYKVWAK	VKPTYRNsITVPYKV
Q924A2	Cic	capicua	1.62089	1.51613	1	774, 778	Protein capicua homolog	258	S*RQPS*PLLLLPPPAGLTSDPGPSVR	PAVPFSRsRQPSPLL;FSRSRQPsPLLLLPP
P14733	Lmnb1	Lamin B1	1.67281	3.03451	1	17, 21	Lamin-B1	66.7	AGSRAS*APAT*PLSPTR	QRAGSRAsAPATPLS;SRASAPAtPLSPTRL
Q60974;Q60974-2	Ncor1;Ncor1	N-CoR1;N-CoR1 iso2	1.67714	0.898654	1	1459;1459	Nuclear receptor corepressor 1	270.5	HTS*VVSSGPSVLR	PVRARHTsVVSSGPS
P35569	Irs1	IRS1	1.68003	1.29479	1	324	Insulin receptor substrate 1	130.6	VRAS*SDGEGTM#SRPASVDGSPVSPSTNR	GSFRVRAsSDGEGTM
Q60876	Eif4ebp1	4E-BP1	1.69193	1.11301	1	64, 69	Eukaryotic translation initiation factor 4E-binding protein 1	12.3	FLM#ECRNS*PVAKT*PPKDLPAIPGVTSPTSDEPPM#QASQSQLPSSPEDKR	FLMECRNsPVAKTPP;RNSPVAKtPPKDLPA
Q9JMH9;Q9JMH9-1;Q9JMH9-2;Q9JMH9-4;Q9JMH9-5;Q9JMH9-6;Q9JMH9-7	Myo18a;Myo18a;Myo18a;Myo18a;Myo18a;Myo18a;Myo18a	MYO18A;MYO18A iso1;MYO18A iso2;MYO18A iso4;MYO18A iso5;MYO18A iso6;MYO18A iso7	1.71641	0.8282	1	1064;1064;733;1064;733;1076;745	Unconventional myosin-XVIIIa	232.6	RVSS*SSELDLPPGDPCEAGLLQLDVSLLR	ASSRRVSsSSELDLP
Q9JMH9;Q9JMH9-1;Q9JMH9-2;Q9JMH9-4;Q9JMH9-5;Q9JMH9-6;Q9JMH9-7	Myo18a;Myo18a;Myo18a;Myo18a;Myo18a;Myo18a;Myo18a	MYO18A;MYO18A iso1;MYO18A iso2;MYO18A iso4;MYO18A iso5;MYO18A iso6;MYO18A iso7	1.71641	0.8282	1	1065;1065;734;1065;734;1077;746	Unconventional myosin-XVIIIa	232.6	RVSSS*SELDLPPGDPCEAGLLQLDVSLLR	SSRRVSSsSELDLPP
Q6NZJ6;Q6NZJ6-2	Eif4g1;Eif4g1	eIF4G;eIF4G iso2	1.72514	0.836938	1	1184, 1189;1170, 1175	Eukaryotic translation initiation factor 4 gamma 1	176	TPAT*KRSFS*KEVEER	DRARTPAtKRSFSKE;PATKRSFsKEVEERS
Q6NZJ6;Q6NZJ6-2	Eif4g1;Eif4g1	eIF4G;eIF4G iso2	1.72514	0.836938	1	1187, 1189;1173, 1175	Eukaryotic translation initiation factor 4 gamma 1	176	TPATKRS*FS*KEVEER	RTPATKRsFSKEVEE;PATKRSFsKEVEERS
P42128	Foxk1	FOXK1	1.72954	1.99474	1	402, 406	Forkhead box protein K1	74.9	S*APAS*PTHPGLM#SPR	FGPLSSRsAPASPTH;SSRSAPAsPTHPGLM
P35569	Irs1	IRS1	1.73977	1.89277	1	414	Insulin receptor substrate 1	130.6	RSSASVSGS*PSDGGFISSDEYGSSPCDFR	SSASVSGsPSDGGFI
P35569	Irs1	IRS1	1.73977	1.89277	1	423	Insulin receptor substrate 1	130.6	RSSASVSGSPSDGGFISS*DEYGSSPCDFR	SDGGFISsDEYGSSP
P35569	Irs1	IRS1	1.73977	1.89277	1	410	Insulin receptor substrate 1	130.6	RSSAS*VSGSPSDGGFISSDEYGSSPCDFR	FPRRSSAsVSGSPSD
Q91ZZ3	Sncb	SNCB	1.74429	2.18443	1	121	Beta-synuclein	14	KEEFPTDLKPEEVAQEAAEEPLIEPLM#EPEGESYEDS*PQEEYQEYEPEA	EGESYEDsPQEEYQE
Q91ZZ3	Sncb	SNCB	1.74429	2.18443	1	117	Beta-synuclein	14	KEEFPTDLKPEEVAQEAAEEPLIEPLM#EPEGES*YEDSPQEEYQEYEPEA	LMEPEGEsYEDSPQE
Q91ZZ3	Sncb	SNCB	1.74429	2.18443	1	118	Beta-synuclein	14	KEEFPTDLKPEEVAQEAAEEPLIEPLM#EPEGESY*EDSPQEEYQEYEPEA	MEPEGESyEDSPQEE
Q91ZZ3	Sncb	SNCB	1.74429	2.18443	1	129	Beta-synuclein	14	KEEFPTDLKPEEVAQEAAEEPLIEPLM#EPEGESYEDSPQEEYQEY*EPEA	PQEEYQEyEPEAxxx
Q8VCD5	Med17	MED17	1.74462	3.11108	1	53	Mediator of RNA polymerase II transcription subunit 17	72.4	IDFSQGS*GSEEEEAAGPDGDAPDWGGAGADQDDEEGLVK	RIDFSQGsGSEEEEA
Q8VCD5	Med17	MED17	1.74462	3.11108	1	55	Mediator of RNA polymerase II transcription subunit 17	72.4	IDFSQGSGS*EEEEAAGPDGDAPDWGGAGADQDDEEGLVK	DFSQGSGsEEEEAAG
Q91X43	Sh3d19	SH3D19	1.74567	0.846964	1	367	SH3 domain-containing protein 19	86	SS*SDM#DLQKK	NLPFNRSsSDMDLQK
Q9DBR0	Akap8	AKAP8	1.78312	0.828583	1	320, 325	A-kinase anchor protein 8	76.2	LARADS*DGDLS*ENDDGAGDLR	AKLARADsDGDLSEN;ADSDGDLsENDDGAG
O88839;O88839-2;O88839-3	Adam15;Adam15;Adam15	ADAM15;ADAM15 iso2;ADAM15 iso3	1.81266	0.916412	1	733;733;733	Disintegrin and metalloproteinase domain-containing protein 15	92.6	LCQLKGSS*CQYR	LCQLKGSsCQYRAPQ
P30999;P30999-2;P30999-3	Ctnnd1;Ctnnd1;Ctnnd1	CTNND1;CTNND1 iso2;CTNND1 iso3	1.84603	0.811446	1	864, 869;858, 863;864, 869	Catenin delta-1	104.9	SQSSHS*YDDST*LPLIDRNQK	SRSQSSHsYDDSTLP;SHSYDDStLPLIDRN
P30999;P30999-2;P30999-3	Ctnnd1;Ctnnd1;Ctnnd1	CTNND1;CTNND1 iso2;CTNND1 iso3	1.84603	0.811446	1	865, 868;859, 862;865, 868	Catenin delta-1	104.9	SQSSHSY*DDS*TLPLIDRNQK	RSQSSHSyDDSTLPL;SSHSYDDsTLPLIDR
P30999;P30999-2;P30999-3	Ctnnd1;Ctnnd1;Ctnnd1	CTNND1;CTNND1 iso2;CTNND1 iso3	1.84603	0.811446	1	865, 869;859, 863;865, 869	Catenin delta-1	104.9	SQSSHSY*DDST*LPLIDRNQK	RSQSSHSyDDSTLPL;SHSYDDStLPLIDRN
Q8K3X4	Irf2bpl	EAP1	1.84994	0.978605	1	636, 637, 641	Probable E3 ubiquitin-protein ligase IRF2BPL	80.5	RNS*S*SPVS*PASVPGQR	TASARRNsSSPVSPA;ASARRNSsSPVSPAS;RNSSSPVsPASVPGQ
Q8C817	Tmem200a	TMEM200A	1.87453	0.830189	1	418	Transmembrane protein 200A	54	KHPS*WPRLDR	AEQRKHPsWPRLDRS
P59114	Pcif1	PCIF1	1.88392	4.46211	1	140, 143	mRNA (2'-O-methyladenosine-N(6)-)-methyltransferase	80.5	IEIPVTPTSQS*VPS*SPSIPGTPTLK	PVTPTSQsVPSSPSI;PTSQSVPsSPSIPGT
P59114	Pcif1	PCIF1	1.88392	4.46211	1	138, 143	mRNA (2'-O-methyladenosine-N(6)-)-methyltransferase	80.5	IEIPVTPTS*QSVPS*SPSIPGTPTLK	EIPVTPTsQSVPSSP;PTSQSVPsSPSIPGT
P59114	Pcif1	PCIF1	1.88392	4.46211	1	138, 144	mRNA (2'-O-methyladenosine-N(6)-)-methyltransferase	80.5	IEIPVTPTS*QSVPSS*PSIPGTPTLK	EIPVTPTsQSVPSSP;TSQSVPSsPSIPGTP
Q8C0C4;Q8C0C4-2;Q8C0C4-3	Ccser1;Ccser1;Ccser1	FAM190A;FAM190A iso2;FAM190A iso3	1.89293	1.08442	1	330;330;330	Serine-rich coiled-coil domain-containing protein 1	98.2	CS*TELHSSPETPAGNRR	YRLEGRCsTELHSSP
Q80ZU9	Gpr137	GPR137	1.89868	1.88997	1	385, 392	Integral membrane protein GPR137	43.5	TTPLLFSQVPGPGS*HHHSLYS*TPQT	SQVPGPGsHHHSLYS;SHHHSLYsTPQTxxx
Q80ZU9	Gpr137	GPR137	1.89868	1.88997	1	385, 389	Integral membrane protein GPR137	43.5	TTPLLFSQVPGPGS*HHHS*LYSTPQT	SQVPGPGsHHHSLYS;GPGSHHHsLYSTPQT
Q3THK3	Gtf2f1	GTF2F1	1.90004	2.99371	1	433, 437	General transcription factor IIF subunit 1	57.2	MDTGPQSLS*GKST*PSSGDVQVTEDAVRR	DTGPQSLsGKSTPSS;QSLSGKStPSSGDVQ
Q9CWY8	Rnaseh2a	RNASEH2A	1.90921	2.80969	1	299	Ribonuclease H2 subunit A	33.5	GLEAAS*SL	ERGLEAAsSLxxxxx
Q3UCQ1;Q3UCQ1-2	Foxk2;Foxk2	FOXK2;FOXK2 iso2	1.92415	5.12235	1	415, 419;415, 419	Forkhead box protein K2	68.4	FAQS*APGS*PLSSQPVLITVQR	QEARFAQsAPGSPLS;FAQSAPGsPLSSQPV
Q3UCQ1;Q3UCQ1-2	Foxk2;Foxk2	FOXK2;FOXK2 iso2	1.92415	5.12235	1	415, 422;415, 422	Forkhead box protein K2	68.4	FAQS*APGSPLS*SQPVLITVQR	QEARFAQsAPGSPLS;SAPGSPLsSQPVLIT
Q9CQS8	Sec61b	SEC61B	1.94893	0.971389	1	17	Protein transport protein Sec61 subunit beta	10	S*PSKAVAAR	NVGSSGRsPSKAVAA
P18653	Rps6ka1	p90RSK	1.96019	1.13211	1	348, 352	Ribosomal protein S6 kinase alpha-1	81.5	EIKPPFKPAVAQPDDTFYFDTEFTSRT*PRDS*PGIPPSAGAHQLFR	DTEFTSRtPRDSPGI;TSRTPRDsPGIPPSA
P18653	Rps6ka1	p90RSK	1.96019	1.13211	1	337, 352	Ribosomal protein S6 kinase alpha-1	81.5	EIKPPFKPAVAQPDDT*FYFDTEFTSRTPRDS*PGIPPSAGAHQLFR	AVAQPDDtFYFDTEF;TSRTPRDsPGIPPSA
Q3V3Q7	Pacs2	PACS2	1.96977	0.862565	1	693, 701	Phosphofurin acidic cluster sorting protein 2	94.9	EAS*PTPPSSPS*VSGGLSSPSQGVGAELM#GLQVDYWTAAQPADR	SPAAKEAsPTPPSSP;PTPPSSPsVSGGLSS
Q3V3Q7	Pacs2	PACS2	1.96977	0.862565	1	703, 708	Phosphofurin acidic cluster sorting protein 2	94.9	EASPTPPSSPSVS*GGLSS*PSQGVGAELM#GLQVDYWTAAQPADR	PPSSPSVsGGLSSPS;SVSGGLSsPSQGVGA
Q6ZQ58	Larp1	LARP	2.00156	1.7389	1	824	La-related protein 1	121	TAS*ISSSPSEGTPAVGSYGCTPQSLPK	EHRPRTAsISSSPSE
Q6ZQ58	Larp1	LARP	2.00156	1.7389	1	826	La-related protein 1	121	TASIS*SSPSEGTPAVGSYGCTPQSLPK	RPRTASIsSSPSEGT
Q6ZQ58	Larp1	LARP	2.00156	1.7389	1	828	La-related protein 1	121	TASISSS*PSEGTPAVGSYGCTPQSLPK	RTASISSsPSEGTPA
Q6ZQ58	Larp1	LARP	2.00156	1.7389	1	838	La-related protein 1	121	TASISSSPSEGTPAVGS*YGCTPQSLPK	EGTPAVGsYGCTPQS
Q924N4	Slc12a6	KCC3	2.01845	0.801017	1	96	Solute carrier family 12 member 6	127.4	TSNPQDVTEDPSQNS*ITGEHSQLLDDGHKK	TEDPSQNsITGEHSQ
Q60876	Eif4ebp1	4E-BP1	2.03335	4.53302	1	93	Eukaryotic translation initiation factor 4E-binding protein 1	12.3	TPPKDLPAIPGVTSPTSDEPPMQAS*QSQLPSSPEDKR	DEPPMQAsQSQLPSS
Q60876	Eif4ebp1	4E-BP1	2.03335	4.53302	1	99	Eukaryotic translation initiation factor 4E-binding protein 1	12.3	TPPKDLPAIPGVTSPTSDEPPMQASQSQLPS*SPEDKR	ASQSQLPsSPEDKRA
Q8BKH7;Q8BKH7-2	Mapkap1;Mapkap1	Sin1;Sin1 iso2	2.05499	0.867597	1	128;128	Target of rapamycin complex 2 subunit MAPKAP1	59	SLFEKKS*LK	KSLFEKKsLKEKPPS
Q6NZJ6;Q6NZJ6-2	Eif4g1;Eif4g1	eIF4G;eIF4G iso2	2.05588	0.992372	1	1147;1133	Eukaryotic translation initiation factor 4 gamma 1	176	VVQRSS*LSR	RRVVQRSsLSRERGE
P70271	Pdlim4	RIL	2.10718	1.48571	1	11	PDZ and LIM domain protein 4	35.5	GPS*PWGFR	SVTLRGPsPWGFRLV
P81122	Irs2	IRS2	2.10947	3.36971	1	907	Insulin receptor substrate 2	136.7	LSLEGLQTLPSMQEYPLPTEPKS*PGEYINIDFGEAGTR	PLPTEPKsPGEYINI
P81122	Irs2	IRS2	2.10947	3.36971	1	903	Insulin receptor substrate 2	136.7	LSLEGLQTLPSMQEYPLPT*EPKSPGEYINIDFGEAGTR	MQEYPLPtEPKSPGE
Q60876	Eif4ebp1	4E-BP1	2.13194	2.39991	1	34	Eukaryotic translation initiation factor 4E-binding protein 1	12.3	VALGDGVQLPPGDYS*TTPGGTLFSTTPGGTR	QLPPGDYsTTPGGTL
P54103	Dnajc2	DNAJC2	2.142	3.96028	1	48, 60	DnaJ homolog subfamily C member 2	71.7	NAST*SFQELEDKKELS*EESEDEELQLEEFPMLK	RRNRNAStSFQELED;LEDKKELsEESEDEE
P54103	Dnajc2	DNAJC2	2.142	3.96028	1	48, 63	DnaJ homolog subfamily C member 2	71.7	NAST*SFQELEDKKELSEES*EDEELQLEEFPMLK	RRNRNAStSFQELED;KKELSEEsEDEELQL
P81122	Irs2	IRS2	2.17001	3.84378	1	883, 907	Insulin receptor substrate 2	136.7	AVRPT*RLSLEGLQTLPSMQEYPLPTEPKS*PGEYINIDFGEAGTR	RCRAVRPtRLSLEGL;PLPTEPKsPGEYINI
P68033;P68134	Actc1;Acta1	ACTC1;ACTA1	2.18848	1.15975	1	79;79	Actin, alpha cardiac muscle 1	42	YPIEHGIIT*NWDDMEKIWHHTFYNELR	PIEHGIItNWDDMEK
P63318	Prkcg	PKCG	2.20588	1.0345	1	655	Protein kinase C gamma type	78.3	AAPALT*PPDRLVLASIDQADFQGFTYVNPDFVHPDAR	TRAAPALtPPDRLVL
Q99K70	Rragc	RRAGC	2.21341	2.56321	1	393	Ras-related GTP-binding protein C	44.1	ALAHNGT*PR	KALAHNGtPRNAIxx
Q4VA53;Q4VA53-2;Q4VA53-3	Pds5b;Pds5b;Pds5b	APRIN;APRIN iso2;APRIN iso3	2.24331	0.940803	1	1176, 1177;647, 648;1176, 1177	Sister chromatid cohesion protein PDS5 homolog B	164.3	GRLDS*S*EM#DHSENEDYTM#SSPLPGKK	RIKGRLDsSEMDHSE;IKGRLDSsEMDHSEN
Q640R3	Hepacam	HEPACAM	2.26758	2.17517	1	417	Hepatocyte cell adhesion molecule	46.3	IREQDESGQVEIS*A	ESGQVEIsAxxxxxx
Q3THK3	Gtf2f1	GTF2F1	2.2692	3.78905	1	427, 433	General transcription factor IIF subunit 1	57.2	MDT*GPQSLS*GKSTPSSGDVQVTEDAVRR	AKRLRMDtGPQSLSG;DTGPQSLsGKSTPSS
Q3THK3	Gtf2f1	GTF2F1	2.2692	3.78905	1	427, 436	General transcription factor IIF subunit 1	57.2	MDT*GPQSLSGKS*TPSSGDVQVTEDAVRR	AKRLRMDtGPQSLSG;PQSLSGKsTPSSGDV
Q3THK3	Gtf2f1	GTF2F1	2.2692	3.78905	1	433, 436	General transcription factor IIF subunit 1	57.2	MDTGPQSLS*GKS*TPSSGDVQVTEDAVRR	DTGPQSLsGKSTPSS;PQSLSGKsTPSSGDV
P81122	Irs2	IRS2	2.27569	4.42629	1	886, 907	Insulin receptor substrate 2	136.7	AVRPTRLS*LEGLQTLPSMQEYPLPTEPKS*PGEYINIDFGEAGTR	AVRPTRLsLEGLQTL;PLPTEPKsPGEYINI
Q8K1H7	Tcp11l2	TCP11L2	2.37041	2.91362	1	50	T-complex protein 11-like protein 2	57.9	SSS*PASTSPPR	DSSSKSSsPASTSPP
Q9D8B3	Chmp4b	CHMP4B	2.60304	4.68601	1	223	Charged multivesicular body protein 4b	24.9	KKEEEDDDMKELENWAGS*M#	ELENWAGsMxxxxxx
Q9JJY4	Ddx20	GEMIN3	2.67395	0.812827	1	569	Probable ATP-dependent RNA helicase DDX20	91.7	DSS*PGSLPKIPCLSSFK	QHQAKDSsPGSLPKI
Q3TZZ7;Q3TZZ7-2	Esyt2;Esyt2	ESYT2;ESYT2 iso2	2.85696	0.820011	1	682;195	Extended synaptotagmin-2	94.1	EPTPSIAS*DISLPIATQELR	EPTPSIAsDISLPIA
Q3TZZ7;Q3TZZ7-2	Esyt2;Esyt2	ESYT2;ESYT2 iso2	2.85696	0.820011	1	685;198	Extended synaptotagmin-2	94.1	EPTPSIASDIS*LPIATQELR	PSIASDIsLPIATQE
Q9Z1Z2	Strap	STRAP	3.41332	1.39503	1	338, 345	Serine-threonine kinase receptor-associated protein	38.4	IGFPETAEEELEEIASENS*DSIYSST*PEVKA	EEIASENsDSIYSST;SDSIYSStPEVKAxx
P97490	Adcy8	ADCY8	3.45329	0.816743	1	67	Adenylate cyclase type 8	140	KAS*NPAGSGPNHHAPQLSSDSVLPLYSLGPGER	GGVSRKAsNPAGSGP
P97490	Adcy8	ADCY8	3.45329	0.816743	1	72	Adenylate cyclase type 8	140	KASNPAGS*GPNHHAPQLSSDSVLPLYSLGPGER	KASNPAGsGPNHHAP
P97490	Adcy8	ADCY8	3.45329	0.816743	1	82	Adenylate cyclase type 8	140	KASNPAGSGPNHHAPQLS*SDSVLPLYSLGPGER	NHHAPQLsSDSVLPL
P97490	Adcy8	ADCY8	3.45329	0.816743	1	83	Adenylate cyclase type 8	140	KASNPAGSGPNHHAPQLSS*DSVLPLYSLGPGER	HHAPQLSsDSVLPLY
P70445	Eif4ebp2	4E-BP2	3.74999	5.71434	1	36	Eukaryotic translation initiation factor 4E-binding protein 2	12.9	TVAISDAAQLPQDYCT*TPGGTLFSTTPGGTR	QLPQDYCtTPGGTLF
Q60876	Eif4ebp1	4E-BP1	3.89076	4.28197	1	33	Eukaryotic translation initiation factor 4E-binding protein 1	12.3	VALGDGVQLPPGDY*STTPGGTLFSTTPGGTR	VQLPPGDySTTPGGT
Q60876	Eif4ebp1	4E-BP1	3.89076	4.28197	1	35	Eukaryotic translation initiation factor 4E-binding protein 1	12.3	VALGDGVQLPPGDYST*TPGGTLFSTTPGGTR	LPPGDYStTPGGTLF
Q60876	Eif4ebp1	4E-BP1	3.89076	4.28197	1	36	Eukaryotic translation initiation factor 4E-binding protein 1	12.3	VALGDGVQLPPGDYSTT*PGGTLFSTTPGGTR	PPGDYSTtPGGTLFS
P70445	Eif4ebp2	4E-BP2	4.14383	6.73989	1	37	Eukaryotic translation initiation factor 4E-binding protein 2	12.9	TVAISDAAQLPQDYCTT*PGGTLFSTTPGGTR	LPQDYCTtPGGTLFS
