# Supplementary material for: mTOR controls ependymal cell differentiation by targeting the alternative cell cycle and centrosomal proteins
Source: EMBO Rep. 2025 Apr 30;26(12):3075–105. doi: 10.1038/s44319-025-00460-2 (PMC12187940; doi:10.1038/s44319-025-00460-2)
Supplement: Supplementary file 6 — Source data Fig. 1 [file 44319_2025_460_MOESM6_ESM.zip]

Archive with 12 entries (8 files):
- Figure1/
- Figure1/1A/
- Figure1/1A/1A.tif
- Figure1/1A/1A_highMag.tif
- Figure1/1C/
- Figure1/1C/1C1.tif
- Figure1/1C/1C2.tif
- Figure1/1C/1C3.tif
- Figure1/1C/1C4.tif
- Figure1/1C/1C5.tif
- Figure1/1D-G/
- Figure1/1D-G/1D-GNumerical data.xlsx
