# Supplementary material for: mTOR controls ependymal cell differentiation by targeting the alternative cell cycle and centrosomal proteins
Source: EMBO Rep. 2025 Apr 30;26(12):3075–105. doi: 10.1038/s44319-025-00460-2 (PMC12187940; doi:10.1038/s44319-025-00460-2)
Supplement: Supplementary file 6 — Source data Fig. 1 [file 44319_2025_460_MOESM6_ESM.zip › Figure1/1D-G/1D-GNumerical data.xlsx]

## Sheet: 1D
		Lateral Wall surface area (micron2)
		P0-P5	P7-P10	P15-P45
		4815906	6201320	7168987
		5514115	6621234	10120645
		6459892	4192683	9064790
		4866029	6468445	11427574
		3590689	5153418	9812934
		3896253	8033045	9217760
		5545920	6641532	8881126
		3937468	8486529	11447777
		6450520	10006723	8024819
			8695453	7274461
			9265412

## Sheet: 1E
		Number of cells/lateral wall
		P0-P5	P7-P10	P15-P45
		158496	63349.8	57013.7
		88985	77424.3	26561.8
		79095.5	85805.6	44903.4
		124831	83832.8	40928.6
		108879	84929.9
		112421

## Sheet: 1F
			Apical surface area (micron2)
			PC	A	G	D	EC
			19.7012	65.7533	85.2638	116.851	136.243
			17.5432	87.2274	101.234	129.085	110.991
			14.2141	50.6016	57.9907	83.8885	88.9618
			12.8341	40.9438	75.4606	102.959	83.7823
			19.9188	50.6746	58.0884	84.0368	92.9506
			19.2922	53.1224	90.9153	76.9108	114.538
			21.0574	29.8448	44.8707	70.0863	83.0516
			11.7904	27.4905	42.6488	79.9582	67.3632
			13.4327	36.6538	47.2608	88.7588	73.3673
			22.185	37.6251	61.2426	106.334	104.254
			24.3264	40.5489	54.2156	92.6205	96.6044
			21.2875	64.6271	118.496	133.501	120.902
			27.1115	37.5648	61.2142	106.469	104.31
			26.0032	33.773	35.6482	78.386	95.7925
			22.2387	62.0491	96.3873	120.465	124.878
			26.0808	51.7501	78.2473	112.649	113.969
			33.3445	75.2072	76.4654	111.864	180.854
			20.6686	6.33616	87.5803	130.886	189.184
			21.8562	8.48037	78.212	101.675	167.512
			24.1619				124.441
			27.9179				146.124
			25.1955				115.575
			27.5978				102.964
			27.8866				132.198
			26.0654				112.504
			23.4698				144.776
			22.8111				170.465
			25.9809				132.291
			22.8001				150.75
			17.4865				190.689
			18.6077				195.141
			14.5433				156.509
			14.768				108.499
			16.5467				102.58
			17.1221				77.5802
			14.3123				115.881
			16.8418
			21.5282
			9.97114
			16.392
			23.032
			18.827
			16.4625
			13.8836
			17.103
			23.6749
			13.1405

## Sheet: 1G
		Proportion of cells
			Progenitor cells	Differentiating cells	Ependymal cells
		P0-P5	86	9	5
		P7-P10	66	8	26
		P15-P45	32	1	67
