# Supplementary material for: mTOR controls ependymal cell differentiation by targeting the alternative cell cycle and centrosomal proteins
Source: EMBO Rep. 2025 Apr 30;26(12):3075–105. doi: 10.1038/s44319-025-00460-2 (PMC12187940; doi:10.1038/s44319-025-00460-2)
Supplement: Supplementary file 7 — Source data Fig. 2 [file 44319_2025_460_MOESM7_ESM.zip]

Archive with 34 entries (22 files):
- Figure 2/
- Figure 2/2A/
- Figure 2/2A/2A1.tif
- Figure 2/2A/2A2.tif
- Figure 2/2B/
- Figure 2/2B/data for proportion of various cell types.xlsx
- Figure 2/2B/info.txt
- Figure 2/2C/
- Figure 2/2C/Data for apical surface area.xlsx
- Figure 2/2C/info.txt
- Figure 2/2D/
- Figure 2/2D/2D1.tif
- Figure 2/2D/2D2.tif
- Figure 2/2E/
- Figure 2/2E/Data for number of centrioles.xlsx
- Figure 2/2E/info.txt
- Figure 2/2F/
- Figure 2/2F/centriole patch area.xlsx
- Figure 2/2F/info.txt
- Figure 2/2G/
- Figure 2/2G/2G1.tif
- Figure 2/2G/2G2.tif
- Figure 2/2H/
- Figure 2/2H/info.txt
- Figure 2/2H/p-rpS mean grey intensity.xlsx
- Figure 2/2I/
- Figure 2/2I/2I1.tif
- Figure 2/2I/2I2.tif
- Figure 2/2J/
- Figure 2/2J/info.txt
- Figure 2/2J/Number of centrioles.xlsx
- Figure 2/2K/
- Figure 2/2K/centriole pach area.xlsx
- Figure 2/2K/info.txt
