# Supplementary material for: mTOR controls ependymal cell differentiation by targeting the alternative cell cycle and centrosomal proteins
Source: EMBO Rep. 2025 Apr 30;26(12):3075–105. doi: 10.1038/s44319-025-00460-2 (PMC12187940; doi:10.1038/s44319-025-00460-2)
Supplement: Supplementary file 7 — Source data Fig. 2 [file 44319_2025_460_MOESM7_ESM.zip › Figure 2/2B/data for proportion of various cell types.xlsx]

## Sheet: Sheet1
% progenitor cells in Control	% progenitor cells in Rapamycin	% differentiating cells in control	% differentiating cells in rapamycin	% ependymal cells in control	% ependymal cells in rapamycin
77.4423	87.9688	3.01954	3.4375	6.57194	3.59375
72.2222	82.1023	4.44444	3.83523	9.11111	6.10795
78.1106	86.326	5.76037	2.90055	7.14286	5.52486
76.9412	80.7267	4.94118	3.15956	12.7059	8.53081
73.1429	83.9623	4.19048	1.72956	13.3333	7.2327
75.1606	87.5	3.21199	1.82927	11.5632	2.89634
76.3501	83.1169	1.48976	2.4531	4.28305	2.5974
67.1264	75.5556	1.14942	1.36752	19.0805	11.6239
66.6667	75.784	2.29885	1.56794	24.1379	14.9826
45.4955	88.0471	8.55856	4.7138	2.7027	1.3468
73.6111	88.7884	3.24074	2.89331	5.09259	1.98915
70.9091	82.7338	3.40909	1.43885	8.18182	3.41727
70.4607	79.682	4.60705	1.41343	12.4661	6.00707
65.3747	76.4214	5.42636	3.34448	14.4703	9.0301
68.6316	85.6153	5.68421	3.125	6.10526	4.67938
74.1794	82.2917	1.96937	2.38501	6.78337	3.125
75.7407	85.0085	2.22222	1.40187	5.92593	3.2368
70.6349	81.9315	3.1746	0.933126	9.72222	4.04984
74.3119	79.6268	2.75229	1.96721	8.25688	5.44323
66.9377	85.5738	0.813008	1.70543	22.2222	1.47541
77.4423	87.9688	1.3289	3.01954	6.57194	3.59375
72.2222	82.1023	0.28169	4.44444	9.11111	6.10795
78.1106	86.326	1.48148	5.76037	7.14286	5.52486
76.9412	80.7267	2.85714	4.94118	12.7059	8.53081
73.1429	83.9623	2.22772	4.19048	13.3333	7.2327
75.1606	87.5	1.8648	3.21199	11.5632	2.89634
76.3501	83.1169	1.53551	1.48976	4.28305	2.5974
67.1264	75.5556	1.50094	1.14942	19.0805	11.6239
66.6667	75.784	3.5524	2.29885	24.1379	14.9826
45.4955	88.0471	0.222222	8.55856	2.7027	1.3468
73.6111	88.7884	2.78373	3.24074	5.09259	1.98915
70.9091	82.7338	8.00745	3.40909	8.18182	3.41727
70.4607	79.682	4.5977	4.60705	12.4661	6.00707
65.3747	76.4214		5.42636	14.4703	9.0301
68.6316	85.6153	1.91571	5.68421	6.10526	4.67938
74.1794	82.2917	34.009	1.96937	6.78337	3.125
75.7407	85.0085	5.09259	2.22222	5.92593	3.2368
70.6349	81.9315	5	3.1746	9.72222	4.04984
74.3119	79.6268	3.52304	2.75229	8.25688	5.44323
66.9377	85.5738	4.13437	0.813008	22.2222	1.47541
59.1362	85.2713	9.68421	1.3289	30.2326	2.32558
61.6901	84.4729	7.22101	0.28169	26.7606	3.27635
65.1852	84.7434	9.44444	1.48148	20	2.91262
59.6154	78.996	7.53968	2.85714	27.6923	6.20872
70.1299		7.33945	2.22772	7.01299
71.7822		2.98103	1.8648	9.65347
76.69		2.99003	1.53551	6.52681
69.0979		2.8169	1.50094	14.9712
69.9812		4.44444	3.5524	18.9493
		3.84615	0.222222
		10.3896	2.78373
		6.43564	8.00745
		3.2634	4.5977
		5.37428
		2.62664	1.91571
		9.41385	34.009
		14	5.09259
		8.98617	5
		5.41176	3.52304
		9.33333	4.13437
		7.28051	9.68421
		9.86965	7.22101
		8.04598	9.44444
		4.98084	7.53968
		9.23423	7.33945
		12.963	2.98103
		12.5	2.99003
		8.94309	2.8169
		10.5943	4.44444
		9.89474	3.84615
		9.84683	10.3896
		6.66667	6.43564
		8.92857	3.2634
		7.33945	5.37428
		7.04607	2.62664
		9.41385	5
		14	7.8125
		8.98617	5.1105
		5.41176	7.26698
		9.33333	6.28931
		7.28051	5.33537
		9.86965	9.09091
		8.04598	9.57265
		4.98084	5.92335
		9.23423	0.673401
		12.963	2.71248
		12.5	6.47482
		8.94309	7.77385
		10.5943	8.52843
		9.89474	8.14558
		9.84683	8.50694
		6.66667	6.30324
		8.92857	10.2804
		7.33945	10.4199
		7.04607	7.37705
		6.31229	5
		8.4507	7.8125
		8.88889	5.1105
		8.84615	7.26698
		9.61039	6.28931
		9.90099	5.33537
		11.655	9.09091
		9.02111	9.57265
		6.94184	5.92335
			0.673401
			2.71248
			6.47482
			7.77385
			8.52843
			8.14558
			8.50694
			6.30324
			10.2804
			10.4199
			7.37705
			7.5969
			6.98006
			4.71567
			8.58653
