# Supplementary material for: mTOR controls ependymal cell differentiation by targeting the alternative cell cycle and centrosomal proteins
Source: EMBO Rep. 2025 Apr 30;26(12):3075–105. doi: 10.1038/s44319-025-00460-2 (PMC12187940; doi:10.1038/s44319-025-00460-2)
Supplement: Supplementary file 7 — Source data Fig. 2 [file 44319_2025_460_MOESM7_ESM.zip › Figure 2/2C/Data for apical surface area.xlsx]

## Sheet: Sheet1
Size of progenitor cell in control	Size of projenitor cell in rapamycin	Size of differentiating cell in control	Size of differentiating cell in rapamycin	Size of ependymal cell in control	Size of ependymal cell in rapamycin
11.6388	18.3234	56.2945	39.3236	84.0314	48.5396
11.6149	16.2978	40.6023	40.3462	97.8043	39.8251
13.9206	14.3938	56.0166	49.8813	104.639	51.8265
14.0595	16.2739	40.3331	31.3538	112.537	41.5663
9.08787	16.3999	42.654	57.8228	79.4397	50.1678
15.1754	16.6995	58.6695	76.4285	76.4936	49.573
16.4606	15.0994	36.2668	51.3706	83.5581	62.5166
12.8611	16.6235	60.0894	45.2418	82.2034	49.89
16.1784	16.5866	79.3224	59.0256	127.743	47.8622
20.4727	15.4793	50.1071	57.3582	94.8669	59.0668
16.8666	15.8745	61.29	54.9984	79.4744	56.212
13.8229	17.036	53.1899	51.757	85.4751	66.8326
16.9404	15.9657	72.4512	84.9128	82.3271	54.4013
14.3244	12.9349	61.0837	68.9015	87.8567	46.501
13.749	17.6612	68.2698	59.805	75.2257	63.8062
12.8568	14.7998	57.584	58.5957	82.4856	67.5381
13.1433	18.0325	54.8724	44.9183	87.7438	56.8242
10.8724	14.5132	75.9096	56.6722	85.0995	52.4409
11.9145	15.1776	91.0763	73.2371	92.3051	47.5713
10.9028	16.6582	47.1545	60.5974	102.368	57.1759
9.29629	16.6061	64.6919	75.141	99.2545	56.2597
8.27157	13.3127	83.8881	61.1749	99.3587	60.6582
12.4725	13.66	117.821	42.6778	126.242	54.5576
13.5558	11.4152	80.5056	0.0694725	106.66	51.8569
17.4593		55.4825	0.143287	105.186
16.3239		57.7403	26.2367	113.518
14.8324		46.438	17.3985	101.738
15.4055		43.8914	25.0427	61.9478
10.1126		25.5442	42.8906	68.9862
		0.0911827	33.9807
		29.3478	35.8391
		26.443	30.9891
		24.4999	35.8674
		15.0712	31.3147
		31.5405	29.1654
		20.1948	34.7515
		31.2453	38.288
		26.3909	28.931
		29.3	35.5721
		22.8565	29.439
		24.0787	27.2159
		28.9353	30.7307
		26.3518	39.5147
		26.3279	37.7931
		32.7281	47.8926
		32.6087	30.0512
		27.6066	53.8347
		36.5534	52.0175
		65.9707	56.0947
		34.1197	50.8626
		38.1122	50.474
		30.5353	58.1528
		34.2326	46.6117
		19.1049	43.9783
		22.4331	51.4683
		77.3967	55.1525
		92.8804	49.6815
		109.558	53.2681
		85.2341	50.6997
		82.8937	51.3272
		90.5574	57.9878
		74.4528	64.0927
		85.1776	66.407
		106.519	60.8319
		74.6091	47.9274
		80.9203	75.1779
		81.5303	69.5376
		89.7672	68.6085
		77.9525	58.3395
		71.6652	58.1311
		82.4291
		98.9788
		80.701
		86.7256
		82.605
		77.8222
		83.5972
		103.236
		106.375
		97.6697
		98.0843
		97.2355
		62.9595
		60.7581
