# Supplementary material for: mTOR controls ependymal cell differentiation by targeting the alternative cell cycle and centrosomal proteins
Source: EMBO Rep. 2025 Apr 30;26(12):3075–105. doi: 10.1038/s44319-025-00460-2 (PMC12187940; doi:10.1038/s44319-025-00460-2)
Supplement: Supplementary file 7 — Source data Fig. 2 [file 44319_2025_460_MOESM7_ESM.zip › Figure 2/2C/info.txt]

Each dot represents one quantified image
