# Supplementary material for: mTOR controls ependymal cell differentiation by targeting the alternative cell cycle and centrosomal proteins
Source: EMBO Rep. 2025 Apr 30;26(12):3075–105. doi: 10.1038/s44319-025-00460-2 (PMC12187940; doi:10.1038/s44319-025-00460-2)
Supplement: Supplementary file 7 — Source data Fig. 2 [file 44319_2025_460_MOESM7_ESM.zip › Figure 2/2E/Data for number of centrioles.xlsx]

## Sheet: Sheet1
number of centrioles per differentiated cells - control	number of centrioles per differentiated cell - rapamycin
62	39
64	33
67	39
76	57
81	50
58	49
53	50
55	39
73	52
57	40
58	45
74	34
75	44
54	37
65	38
65	33
65	38
53	25
50	51
52	61
61	41
56	33
74	34
68	44
60	51
58	47
69	39
60	46
47	49
77	38
51	44
57	37
61	49
77	55
52	43
60	42
60	49
60	49
50	39
62	28
49	40
52	52
61	54
64	30
48	44
55	45
59	50
75	47
58	50
57	28
66	44
57	34
44	39
57	32
51	46
76	27
62	33
35	46
	53
	39
	41
	51
