# Supplementary material for: mTOR controls ependymal cell differentiation by targeting the alternative cell cycle and centrosomal proteins
Source: EMBO Rep. 2025 Apr 30;26(12):3075–105. doi: 10.1038/s44319-025-00460-2 (PMC12187940; doi:10.1038/s44319-025-00460-2)
Supplement: Supplementary file 7 — Source data Fig. 2 [file 44319_2025_460_MOESM7_ESM.zip › Figure 2/2F/centriole patch area.xlsx]

## Sheet: Sheet1
centriole patch area - control	centriole patch area - rapamycin
31.069	16.154
43.791	16.658
48.059	10.563
28.826	12.144
33.902	14.195
27.358	17.144
32.259	16.982
31.635	20.918
28.498	19.108
38.894	22.074
43.745	22.12
41.607	16.004
35.915	25.411
46.578	20.647
34.721	14.881
40.542	14.074
22.278	23.743
22.99	18.031
24.62	14.315
35.807	15.152
33.993	11.707
31.015	16.645
33.744	16.504
36.552	11.445
34.297	13.745
34.584	15.522
30.54	15.455
41.964	13.3
32.5	19.861
39.747	14.232
42.364	11.07
35.088	19.216
43.075	20.722
45.555	12.323
36.356	22.074
25.373	17.294
40.458	16.133
27.146	10.367
29.018	17.153
40.5	18.051
20.46	19.291
23.01	17.007
26.659	19.162
24.957	17.194
39.88	17.473
36.98	18.326
27.99	23.589
30.332	19.591
21.617	25.315
39.156	27.919
29.862	19.021
55.664	23.497
16.175	23.909
32.766	26.838
30.266	24.042
66.331	21.226
33.478	25.727
31.202	18.338
38.919	24.791
24.579	17.174
51.878	27.208
44.161	28.36
46.233	32.021
39.764	24.799
58.214	26.085
56.642	26.842
43.462	30.582
33.586	19.807
33.178	25.149
65.961	21.475
57.794	24.109
31.768	13.8
29.055	16.212
31.202	18.767
18.717	13.912
41.332	19.74
49.894	15.647
29.413	20.706
19.424	14.353
12.135	23.027
14.469	21.172
37.388	29.775
42.301	12.51
33.831	18.546
43.812	22.112
50.884	24.849
29.916	17.452
37.226	23.056
24.77	18.65
18.359	25.66
32.234	10.804
27.516	12.514
38.694
19.545
58.972
23.202
28.327
22.931
