# Supplementary material for: mTOR controls ependymal cell differentiation by targeting the alternative cell cycle and centrosomal proteins
Source: EMBO Rep. 2025 Apr 30;26(12):3075–105. doi: 10.1038/s44319-025-00460-2 (PMC12187940; doi:10.1038/s44319-025-00460-2)
Supplement: Supplementary file 7 — Source data Fig. 2 [file 44319_2025_460_MOESM7_ESM.zip › Figure 2/2H/p-rpS mean grey intensity.xlsx]

## Sheet: Sheet1
p-rpS6 mean grey intensity per cell - WT control	p-rpS6 mean grey intensity per cell - Tsc1 cKO
1639.47	4113.02
1863.91	3566.87
1848.95	4397.92
1997.79	3798.8
1773.44	3701.64
2203.52	5821.33
1995.88	4161.68
1499.03	5586.99
1374.72	4444.84
1484.1	3418.87
1395.14	2709.53
1385.73	5996.99
1319.28	3221.41
1396.48	4355.11
1096.43	4170.54
1554.44	3154.42
1570	4538.13
1546.84	4531.49
1810.4	4215.79
1537.6	4411.74
1708.98	4051.6
1607.89	4595.71
1684.3	4410.33
1535.12	4150.27
1768.64	6042.4
1944.51	8672.32
2232.84	6654.31
1865.66	6113.93
2023.04	7717.53
2038.07	8532.42
1812.97	7009.51
2017.46	6145.91
