# Supplementary material for: mTOR controls ependymal cell differentiation by targeting the alternative cell cycle and centrosomal proteins
Source: EMBO Rep. 2025 Apr 30;26(12):3075–105. doi: 10.1038/s44319-025-00460-2 (PMC12187940; doi:10.1038/s44319-025-00460-2)
Supplement: Supplementary file 7 — Source data Fig. 2 [file 44319_2025_460_MOESM7_ESM.zip › Figure 2/2J/Number of centrioles.xlsx]

## Sheet: Sheet1
number of centrioles per ependymal cell - control	number of centrioles per ependymal cell - Tsc1 cKO
43	47
31	58
43	46
49	78
51	45
28	38
54	47
66	68
46	54
43	67
37	110
39	58
31	54
53	71
57	70
36	62
64	78
27	88
33	63
44	50
39	70
39	38
52	67
31	55
29	68
36	58
24	57
44	52
34	48
32	63
36	52
29	72
49	48
30	60
43	45
34	67
68	70
58	74
33	77
72	51
42	103
57	47
40	63
36	36
44	54
44	76
37	60
39	55
35	51
52	65
33	72
38	50
42	54
28	34
34	47
41	77
42	63
28	116
41	65
37	70
56	60
49	42
38	66
26	68
50	61
49	53
42	68
24	78
40	60
47	54
28	77
42	78
46	60
29	55
34	77
58	59
36	72
34	101
24	72
33	83
36	71
25	78
37	47
52	52
35	34
27	43
28	47
45	59
34	57
25	54
32	56
35	62
59	37
66	44
57	49
80	57
64	67
38	63
31	51
42	60
42	48
36	57
68	47
49	49
60	54
34	49
59	57
76	47
36	33
45	91
60	69
36	87
63	74
43	92
43	50
40	81
36	71
60	94
67	70
90	164
33	93
62	79
45	73
41	78
63	110
26	56
55	62
40	96
39	48
63	96
45	44
35	66
31	59
56	82
45	80
25	72
29	94
50	107
37	82
34	67
53	84
	66
	71
	84
	62
	69
	64
	177
	207
	53
	100
	71
	53
	76
