# Supplementary material for: mTOR controls ependymal cell differentiation by targeting the alternative cell cycle and centrosomal proteins
Source: EMBO Rep. 2025 Apr 30;26(12):3075–105. doi: 10.1038/s44319-025-00460-2 (PMC12187940; doi:10.1038/s44319-025-00460-2)
Supplement: Supplementary file 7 — Source data Fig. 2 [file 44319_2025_460_MOESM7_ESM.zip › Figure 2/2K/centriole pach area.xlsx]

## Sheet: Sheet1
Area of centriolar patch per ependymal cell - control	area of centriolar patch per ependymal cell - Tsc1 cKO
23.608	51.653
14.507	66.494
14.945	63.181
20.221	61.006
14.346	51.622
21.771	76.25
31.753	55.222
32.999	80.666
36.022	45.561
17.264	29.678
23.217	45.531
25.787	64.188
46.985	41.862
42.192	50.789
31.328	47.319
24.967	39.334
32.439	57.098
27.259	35.444
36.53	30.407
22.314	42.678
22.531	23.547
19.335	40.924
30.06	62.573
16.452	53.728
21.263	35.952
22.401	26.009
29.904	41.236
35.93	31.119
23.955	35.661
38.97	24.928
15.449	48.518
22.744	43.781
19.2	41.931
17.963	30.837
22.665	35.696
25.401	25.835
38.648	54.996
18.58	47.715
12.397	28.414
11.077	21.966
14.832	50.824
17.138	29.426
14.568	27.168
20.451	29.773
23.065	26.916
12.192	30.464
18.688	32.057
18.432	26.074
22.11	43.894
15.275	48.492
14.086	37.693
15.427	41.514
15.51	52.209
18.627	45.717
33.824	41.327
24.506	22.466
24.854	30.399
20.39	82.772
24.689	49.794
24.376	62.321
15.349	67.671
18.584	39.46
16.443	57.206
20.169	65.452
20.881	48.974
18.163	50.915
11.393	111.799
16.995	125.381
12.305	75.082
32.174	54.167
25.774	51.523
38.297	93.549
35.461	71.057
20.625	58.687
30.937	45.214
17.438	83.753
22.713	53.498
31.97	38.058
25.292	60.363
20.512	54.367
13.269	62.959
36.951	54.31
39.352	44.515
30.373	49.682
16.782	96.906
	43.707
	56.512
	48.735
	45.361
	63.481
	58.036
	51.605
	74.201
	60.493
	45.109
	46.968
	46.976
	64.41
	41.805
