# Supplementary material for: mTOR controls ependymal cell differentiation by targeting the alternative cell cycle and centrosomal proteins
Source: EMBO Rep. 2025 Apr 30;26(12):3075–105. doi: 10.1038/s44319-025-00460-2 (PMC12187940; doi:10.1038/s44319-025-00460-2)
Supplement: Supplementary file 8 — Source data Fig. 3 [file 44319_2025_460_MOESM8_ESM.zip]

Archive with 33 entries (24 files):
- Figure 3/
- Figure 3/3A/
- Figure 3/3A/3A1.tif
- Figure 3/3A/3A2.tif
- Figure 3/3B/
- Figure 3/3B/info.txt
- Figure 3/3B/multi-centriolar cells.xlsx
- Figure 3/3C/
- Figure 3/3C/3C1.tif
- Figure 3/3C/3C2.tif
- Figure 3/3C/confocal - control_method.xls
- Figure 3/3C/confocal - rapamycin_method.xls
- Figure 3/3D/
- Figure 3/3D/Foxj1 nuclear mean grey intensity.xlsx
- Figure 3/3D/info.txt
- Figure 3/3E/
- Figure 3/3E/3E1.tif
- Figure 3/3E/3E2.tif
- Figure 3/3F/
- Figure 3/3F/Centriole patch area.xlsx
- Figure 3/3F/info.txt
- Figure 3/3G/
- Figure 3/3G/info.txt
- Figure 3/3G/number of centrioles.xlsx
- Figure 3/3H/
- Figure 3/3H/Deuterosome Regrouping - 1.tif
- Figure 3/3H/Deuterosome Regrouping - 2.tif
- Figure 3/3H/Deuterosome Regrouping - 3.tif
- Figure 3/3H/Normal disengagement - 3H1.TIF
- Figure 3/3H/Normal disengagement - 3H2.TIF
- Figure 3/3H/Normal disengagement - 3H3.TIF
- Figure 3/Control_Movie.avi
- Figure 3/Rapamycin_movie.avi
