# Supplementary material for: mTOR controls ependymal cell differentiation by targeting the alternative cell cycle and centrosomal proteins
Source: EMBO Rep. 2025 Apr 30;26(12):3075–105. doi: 10.1038/s44319-025-00460-2 (PMC12187940; doi:10.1038/s44319-025-00460-2)
Supplement: Supplementary file 8 — Source data Fig. 3 [file 44319_2025_460_MOESM8_ESM.zip › Figure 3/3B/multi-centriolar cells.xlsx]

## Sheet: Sheet1
% ependymal cells Dif 2 - control	% ependymal cells dif 2 - rapamycin	% ependymal cells dif4 control	% ependymal cells dif4 - rapamycin	% ependymal cells dif8 - control	% ependymal cells dif8 - rapamycin
3.77359	2.22222	12.987	1.36986	34.5238	8.64198
7.8125	5.37634	13.1579	3.48837	30.3371	16.9231
3.33333	10.7692	9.89011	6.09756	38.961	11.5385
2.29885	4.46429	13.9535	11.8182	48.7805	9.375
5.97015	9.61538	14.2857	11.7647	51.087	15.625
7.59494	4.83871	9.85915	8.18182	41.1765	5.33333
1.11111	4.42478	14.2857	9.30233	37.3333	12.5
7.44681	6.16438	19.7802	8.33333	33.7838	14.7059
3.65854	8.49673	18.9873	7.61905	55.9524	4.10959
10.0917	5.10204	14.9123	3.7037	38.7755	3.66973
6.34921	6.29371	19.4444	9.64912	41.0526	7.52688
9.32203	7.6087	21.0084	9.6	36.4583	9.09091
13.7097		20.1835		41.9048	12.6126
19.1304		17.6471		38.0435	13.2075
9.43396		14.8515		42	10.2041
9.18367		19.802		46.6667	11.0092
12.9496		13.7097		31.25	12.8713
9.39597		11.6071		34.0206	9.89011
