# Supplementary material for: mTOR controls ependymal cell differentiation by targeting the alternative cell cycle and centrosomal proteins
Source: EMBO Rep. 2025 Apr 30;26(12):3075–105. doi: 10.1038/s44319-025-00460-2 (PMC12187940; doi:10.1038/s44319-025-00460-2)
Supplement: Supplementary file 8 — Source data Fig. 3 [file 44319_2025_460_MOESM8_ESM.zip › Figure 3/3C/confocal - control_method.xls]

Cell ID	G mean
1	10.34
2	8.74
3	15.55
4	3.78
5	7.99
6	8.74
7	35.81
8	15.96
9	14.44
10	14.85
11	9.89
12	3.7
13	7.64
14	15.98
15	8.55
16	13.45
17	22.9
18	18.1
19	15.53
20	16.8
21	42.1
22	39.09
23	12.94
24	7.81
25	3.75
26	15.5
27	7.75
28	20.04
29	3.4
30	10.7
31	10.13
32	56.6
33	34.54
34	10.73
35	42.5
36	5.37
37	23.78
38	9.57
39	25.89
40	3.64
41	3.65
42	47.75
43	14.99
44	80.97
45	29.51
46	34.1
47	3.47
48	24.94
49	49.29
50	34.59
51	14.28
52	8.54
53	6.02
54	11.89
55	3.39
56	10.5
57	30.56
58	31.96
59	34.2
60	25.36
61	62.81
62	25.09
63	15.06
64	10.64
65	3.36
66	31.93
67	24.2
68	41.09
69	60.86
70	26.31
71	5.26
72	37.65
73	3.38
74	5.92
75	12.32
76	21.81
77	20.95
78	11.83
79	3.19
80	7.08
81	18.57
82	39.81
83	4.13
84	5.95
85	14.67
86	4.78
87	7.16
88	3.56
89	37.24
90	5.27
91	46.98
92	3.35
93	6.58
94	50.64
95	43.63
96	8
97	3.55
98	15.71
99	27.75
100	31.64
101	10.23
102	22.37
103	30.75
104	53.33
105	14.09
106	13.58
107	9.73
108	33.37
109	15.87
110	34.39
111	18.24
112	34.91
113	29.81
114	25.62
115	9.91
116	12.13
117	29.06
118	5.78
119	9.53
120	34.84
121	7.49
122	8.59
123	39.48
124	5.35
125	6.62
126	4.44
127	64.51
128	12.19
129	37.98
