# Supplementary material for: mTOR controls ependymal cell differentiation by targeting the alternative cell cycle and centrosomal proteins
Source: EMBO Rep. 2025 Apr 30;26(12):3075–105. doi: 10.1038/s44319-025-00460-2 (PMC12187940; doi:10.1038/s44319-025-00460-2)
Supplement: Supplementary file 8 — Source data Fig. 3 [file 44319_2025_460_MOESM8_ESM.zip › Figure 3/3C/confocal - rapamycin_method.xls]

Cell ID	G mean
1	6.65
2	5.97
3	20.61
4	4.96
5	3.51
6	6.48
7	11.59
8	13.2
9	15.39
10	25.89
11	13.08
12	7.32
13	23.85
14	6.58
15	6.19
16	4.9
17	9.55
18	29.01
19	9.44
20	7.04
21	14.73
22	13.04
23	11.65
24	6
25	6.05
26	16.07
27	9
28	19.68
29	4.52
30	27.35
31	22.36
32	37.89
33	17.34
34	23.28
35	8.34
36	8.02
37	7.13
38	6.51
39	7.07
40	3.89
41	12.23
42	11.75
43	3.47
44	5.21
45	23.32
46	13.73
47	9.69
48	16.79
49	33.03
50	27.3
51	7.14
52	6.73
53	3.27
54	6.77
55	31.69
56	9.65
57	20.03
58	7.67
59	42.11
60	8.23
61	9.56
62	16.72
63	44.64
64	14.52
65	6.62
66	16.83
67	20.9
68	6.48
69	11.76
70	7.41
71	7.28
72	11.74
73	31.67
74	6.55
75	13.53
76	10.22
77	5.59
78	8.8
79	7.37
80	3.37
81	26.79
82	16.16
83	8.15
84	19.56
85	59.87
86	4.02
87	26.78
88	6.64
89	19.3
90	5
91	7.12
92	20.68
93	21.59
94	17.78
95	3.9
96	4.51
97	10.46
98	5.94
99	14.15
100	25.78
101	16.45
102	8.45
103	9.56
104	23.26
105	20.77
106	3.72
107	8.39
108	18.04
109	9.34
110	9
111	7.36
112	9.29
113	11.81
114	7.91
115	25.61
116	23.63
117	6.85
118	3.67
119	6.55
120	14.49
121	10.97
122	6.38
123	6.03
124	7.93
125	19.62
126	8.38
127	11.14
