# Supplementary material for: mTOR controls ependymal cell differentiation by targeting the alternative cell cycle and centrosomal proteins
Source: EMBO Rep. 2025 Apr 30;26(12):3075–105. doi: 10.1038/s44319-025-00460-2 (PMC12187940; doi:10.1038/s44319-025-00460-2)
Supplement: Supplementary file 8 — Source data Fig. 3 [file 44319_2025_460_MOESM8_ESM.zip › Figure 3/3D/Foxj1 nuclear mean grey intensity.xlsx]

## Sheet: Sheet1
Dif 2 DMSO Control	Dif 2 Rapamycin	Dif 4 DMSO Control	Dif 4 Rapamycin	Dif 8 DMSO Control	Dif 8 Rapamycin
11.3208	0	28.5714	10.9589	39.2857	19.7531
7.8125	3.22581	14.4737	5.81395	51.6854	29.2308
11.6667	6.15385	8.79121	8.53659	49.3507	14.1026
8.04598	23.2143	20.9302	22.7273	59.7561	17.1875
5.97015	17.3077	13.1868	25.4902	58.6957	45.3125
10.1266	18.5484	28.169	24.5454	63.2353	12
5.55556	16.8142	20.8791	12.7907	44	21.875
9.57447	14.3836	31.8681	18.75	41.8919	25
2.43902	14.3791	30.3798	20.9524	57.1429	27.3973
23.8532	13.2653	40.3509	13.8889	51.0204	4.58716
25.3968	20.2797	34.2593	22.807	42.1053	4.30107
33.0508	25	40.3361	19.2	51.0417	4.0404
32.2581		34.8624		45.7143	18.9189
40		28.4314		50	16.0377
22.6415		27.7228		42	6.12245
41.8367		26.7327		40	8.25688
33.813		30.6452		43.75	18.8119
28.8591		21.4286		46.3918	17.5824
