# Supplementary material for: mTOR controls ependymal cell differentiation by targeting the alternative cell cycle and centrosomal proteins
Source: EMBO Rep. 2025 Apr 30;26(12):3075–105. doi: 10.1038/s44319-025-00460-2 (PMC12187940; doi:10.1038/s44319-025-00460-2)
Supplement: Supplementary file 8 — Source data Fig. 3 [file 44319_2025_460_MOESM8_ESM.zip › Figure 3/3D/info.txt]

each dot represents one image analyzed

Mean grey intensity of cell was analysed by plugin which gated nuclear area and calculated the mean grey intensity for each cell in the image
