# Supplementary material for: mTOR controls ependymal cell differentiation by targeting the alternative cell cycle and centrosomal proteins
Source: EMBO Rep. 2025 Apr 30;26(12):3075–105. doi: 10.1038/s44319-025-00460-2 (PMC12187940; doi:10.1038/s44319-025-00460-2)
Supplement: Supplementary file 8 — Source data Fig. 3 [file 44319_2025_460_MOESM8_ESM.zip › Figure 3/3F/Centriole patch area.xlsx]

## Sheet: Sheet1
Area of centriole patch in ependymal cells - DMSO Control	Area of centriole patch in ependymal cells - Rapamycin
39.684	43.122
49.831	36.152
38.007	14.308
35.282	36.655
114.2	34.548
208.841	17.798
35.837	22.442
46.246	19.842
67.021	30.827
85.018	23.794
79.306	100.175
73.08	103.236
79.358	16.76
116.757	57.189
32.452	73.803
42.179	20.23
31.708	51.455
94.075	26.047
33.469	16.352
28.207	30.397
19.129	49.506
81.308	33.049
81.151	17.61
92.261	20.89
48.384	16.048
36.791	17.61
64.652	29.653
90.207	46.98
40.156	22.452
59.663	33.636
43.982	22.714
244.709	64.023
83.069	31.372
56.235	25.775
172.29	28.028
69.631	23.72
66.665	43.51
21.016	27.766
52.891	25.01
69.275	14.014
59.034	51.12
51.424	27.777
98.655	16.897
41.739	17.924
34.234	21.131
72.021	18.05
56.267	68.834
40.345	18.029
41.099	11.582
89.536
66.465
26.938
55.04
32.242
29.454
35.366
37.881
38.322
97.523
48.72
21.09
81.119
56.099
43.206
67.514
35.785
29.779
24.769
21.142
33.573
40.837
37.714
22.326
46.173
29.59
45.397
28.668
73.111
32.703
48.814
50.428
35.942
57.944
48.321
56.948
