# Supplementary material for: mTOR controls ependymal cell differentiation by targeting the alternative cell cycle and centrosomal proteins
Source: EMBO Rep. 2025 Apr 30;26(12):3075–105. doi: 10.1038/s44319-025-00460-2 (PMC12187940; doi:10.1038/s44319-025-00460-2)
Supplement: Supplementary file 8 — Source data Fig. 3 [file 44319_2025_460_MOESM8_ESM.zip › Figure 3/3G/number of centrioles.xlsx]

## Sheet: Sheet1
Number of centrioles per ependymal cell - DMSO Control	Number of centrioles per ependymal cell - Rapamycin
97	66
97	63
90	76
118	72
128	60
88	69
125	61
128	66
147	46
117	63
73	75
60	53
100	80
80	50
73	67
30	54
84	53
121	50
115	59
115	64
133	45
99	48
94	34
62	63
41	57
122	44
63	67
138	70
65	53
66	54
44	45
103	54
158	59
51	64
61	45
82	71
114	63
69	60
97	73
66	62
90	60
117	72
90	48
73	77
64	73
104	32
80	43
86	61
95	76
91	42
145	74
124	78
78	58
137	86
101	51
133	75
110	60
70	47
69	89
60	47
70	81
66
100
79
75
94
100
44
53
97
98
114
85
46.173
29.59
45.397
28.668
73.111
32.703
48.814
50.428
35.942
57.944
48.321
56.948
