# Supplementary material for: mTOR controls ependymal cell differentiation by targeting the alternative cell cycle and centrosomal proteins
Source: EMBO Rep. 2025 Apr 30;26(12):3075–105. doi: 10.1038/s44319-025-00460-2 (PMC12187940; doi:10.1038/s44319-025-00460-2)
Supplement: Supplementary file 9 — Source data Fig. 5 [file 44319_2025_460_MOESM9_ESM.zip]

Archive with 23 entries (20 files):
- Figure 5/
- Figure 5/A/
- Figure 5/A/Actin for CDK1 and pWee1.tif
- Figure 5/A/Actin for pCDK1.tif
- Figure 5/A/Actin for Wee1.tif
- Figure 5/A/Actins for Cyclin O.tif
- Figure 5/A/alpha tubulin for p21.tif
- Figure 5/A/alpha tubulin for pRb Cyclin A and D1.tif
- Figure 5/A/alpha tubulin for Rb.tif
- Figure 5/A/CDK1.tif
- Figure 5/A/cyclin A and D1.tif
- Figure 5/A/cyclin O.tif
- Figure 5/A/GAPDH for p53.tif
- Figure 5/A/p21.tif
- Figure 5/A/p53.tif
- Figure 5/A/pCDK1.tif
- Figure 5/A/pRb.tif
- Figure 5/A/pWee1.tif
- Figure 5/A/Rb.tif
- Figure 5/A/Wee1.tif
- Figure 5/A/~�Wee1.pptx
- Figure 5/B/
- Figure 5/B/Quantification Fig A.xlsx
