# Supplementary material for: mTOR controls ependymal cell differentiation by targeting the alternative cell cycle and centrosomal proteins
Source: EMBO Rep. 2025 Apr 30;26(12):3075–105. doi: 10.1038/s44319-025-00460-2 (PMC12187940; doi:10.1038/s44319-025-00460-2)
Supplement: Supplementary file 9 — Source data Fig. 5 [file 44319_2025_460_MOESM9_ESM.zip › Figure 5/B/Quantification Fig A.xlsx]

## Sheet: Feuil1
			Cyclin O
	n1	EC Dif2 EtOH	1
		EC Dif2 25h RAPA	0.866621
		EC Dif4 25h EtOH	1
		EC Dif4 25h RAPA	0.730659
		EC Dif7 25h EtOH	1			CDK1	pCDK1	Wee1	Rb	pRb	Cyclin A	Cyclin D1	p53	P21
		EC Dif7 25h RAPA	0.706457		EC Dif4 25h EtOH n1	1	1	1	1	1	1	1	1	1
	n2	EC Dif2 EtOH	1		EC Dif4 25h RAPA n1	0.788205	0.554831	0.59445	1.05479	0.44368	0.321681	0.752727	0.743119	0.444444
		EC Dif2 25h RAPA	0.916408		EC Dif4 25h EtOH n2	1	1	1	1	1	1	1	1	1
		EC Dif4 25h EtOH	1		EC Dif4 25h RAPA n2	0.886345	0.648584	0.547184	0.66129	0.482285	0.266594	0.597276	1.08257	0.432692
		EC Dif4 25h RAPA	0.667373		EC Dif4 25h EtOH n3	1	1	1	1	1	1	1	1	1
		EC Dif7 25h EtOH	1		EC Dif4 25h RAPA n3	0.704173	0.773247	0.657931	1.72115	0.648652	0.333881	0.674486	0.917431	0.254386
		EC Dif7 25h RAPA	0.745489
	n3	EC Dif2 EtOH	1
		EC Dif2 25h RAPA	0.764701
		EC Dif4 25h EtOH	1
		EC Dif4 25h RAPA	0.633088
		EC Dif7 25h EtOH	1
		EC Dif7 25h RAPA	0.523191
