# Supplementary material for: mTOR controls ependymal cell differentiation by targeting the alternative cell cycle and centrosomal proteins
Source: EMBO Rep. 2025 Apr 30;26(12):3075–105. doi: 10.1038/s44319-025-00460-2 (PMC12187940; doi:10.1038/s44319-025-00460-2)
Supplement: Supplementary file 10 — Source data Fig. 6 [file 44319_2025_460_MOESM10_ESM.zip]

Archive with 64 entries (57 files):
- Figure 6/
- Figure 6/A/
- Figure 6/A/Actin for Akt.tif
- Figure 6/A/Actin for Myc and rpS6.tif
- Figure 6/A/Actin for Myc.tif
- Figure 6/A/Actin for pCAD.tif
- Figure 6/A/Actin for prpS6 and pAkt.tif
- Figure 6/A/Actin for pS6K1.tif
- Figure 6/A/Akt.tif
- Figure 6/A/CAD.tif
- Figure 6/A/GAPDH for CAD S6K1 GSK3 alpha and beta.tif
- Figure 6/A/GAPDH for GSK3 alpha and beta.tif
- Figure 6/A/Myc.tif
- Figure 6/A/pAkt.tif
- Figure 6/A/pCAD.tif
- Figure 6/A/pCAD_.tif
- Figure 6/A/pGSK3alpha and beta(1).tif
- Figure 6/A/pGSK3alpha and beta(2).tif
- Figure 6/A/pGSK3alpha and beta.tif
- Figure 6/A/pgsk3_PendeLab 2024-02-22 17h40m54s.tif
- Figure 6/A/prpS6.tif
- Figure 6/A/pS6K1.tif
- Figure 6/A/rpS6.tif
- Figure 6/A/S6K1.tif
- Figure 6/B/
- Figure 6/B/Quantification Fig A.xlsx
- Figure 6/C/
- Figure 6/C/Quantification fig D.xlsx
- Figure 6/D/
- Figure 6/D/EC Ad_GFP EtOH DAPI_Blue FOP_Green GT335_Red.tif
- Figure 6/D/EC Ad_GFP EtOH DAPI_Blue FOP_Green.tif
- Figure 6/D/EC Ad_GFP EtOH DAPI_Blue GT335_Red.tif
- Figure 6/D/EC Ad_GFP EtOH DAPI_Blue.tif
- Figure 6/D/EC Ad_GFP Rapa DAPI_Blue FOP_Green GT335_Red.tif
- Figure 6/D/EC Ad_GFP Rapa DAPI_Blue FOP_Green.tif
- Figure 6/D/EC Ad_GFP Rapa DAPI_Blue GT335_Red.tif
- Figure 6/D/EC Ad_GFP Rapa DAPI_Blue.tif
- Figure 6/D/EC Ad_MCIDAS_E2F4 EtOH DAPI_Blue FOP_Green GT335_Red.tif
- Figure 6/D/EC Ad_MCIDAS_E2F4 EtOH DAPI_Blue FOP_Green.tif
- Figure 6/D/EC Ad_MCIDAS_E2F4 EtOH DAPI_Blue.tif
- Figure 6/D/EC Ad_MCIDAS_E2F4 EtOH DAPI_BlueGT335_Red.tif
- Figure 6/D/EC Ad_MCIDAS_E2F4 Rapa DAPI_Blue FOP_Green GT335_Red.tif
- Figure 6/D/EC Ad_MCIDAS_E2F4 Rapa DAPI_Blue FOP_Green.tif
- Figure 6/D/EC Ad_MCIDAS_E2F4 Rapa DAPI_Blue GT335_Red.tif
- Figure 6/D/EC Ad_MCIDAS_E2F4 Rapa DAPI_Blue.tif
- Figure 6/E/
- Figure 6/E/Quantification fig F.xlsx
- Figure 6/F/
- Figure 6/F/MEF Dif5  EtOH Ad_GFP DAPI_Blue  GT335_Red.tif
- Figure 6/F/MEF Dif5 EtOH Ad_GFP DAPI_Blue FOP_Green GT335_Red.tif
- Figure 6/F/MEF Dif5 EtOH Ad_GFP DAPI_Blue FOP_Green.tif
- Figure 6/F/MEF Dif5 EtOH Ad_GFP DAPI_Blue.tif
- Figure 6/F/MEF Dif5 EtOH Ad_MCIDAS_E2F4 DAPI_Blue FOP_Green GT335_Red.tif
- Figure 6/F/MEF Dif5 EtOH Ad_MCIDAS_E2F4 DAPI_Blue FOP_Green.tif
- Figure 6/F/MEF Dif5 EtOH Ad_MCIDAS_E2F4 DAPI_Blue GT335_Red.tif
- Figure 6/F/MEF Dif5 EtOH Ad_MCIDAS_E2F4 DAPI_Blue.tif
- Figure 6/F/MEF Dif5 Rapa Ad_GFP DAPI_Blue  GT335_Red.tif
- Figure 6/F/MEF Dif5 Rapa Ad_GFP DAPI_Blue FOP_Green GT335_Red.tif
- Figure 6/F/MEF Dif5 Rapa Ad_GFP DAPI_Blue FOP_Green.tif
- Figure 6/F/MEF Dif5 Rapa Ad_GFP DAPI_Blue.tif
- Figure 6/F/MEF Dif5 Rapa Ad_MCIDAS_E2F4 DAPI_Blue  GT335_Red.tif
- Figure 6/F/MEF Dif5 Rapa Ad_MCIDAS_E2F4 DAPI_Blue FOP_Green GT335_Red.tif
- Figure 6/F/MEF Dif5 Rapa Ad_MCIDAS_E2F4 DAPI_Blue FOP_Green.tif
- Figure 6/F/MEF Dif5 Rapa Ad_MCIDAS_E2F4 DAPI_Blue.tif
