# Supplementary material for: mTOR controls ependymal cell differentiation by targeting the alternative cell cycle and centrosomal proteins
Source: EMBO Rep. 2025 Apr 30;26(12):3075–105. doi: 10.1038/s44319-025-00460-2 (PMC12187940; doi:10.1038/s44319-025-00460-2)
Supplement: Supplementary file 10 — Source data Fig. 6 [file 44319_2025_460_MOESM10_ESM.zip › Figure 6/B/Quantification Fig A.xlsx]

## Sheet: Feuil1
			pCad	p-rpS6	pAkt	pGSK3 alpha
	n1	EC Dif4 Ad-GFP EtOH	1	1	1	1
		EC Dif4 Ad-MCIDAS/E2F4 EtOH	3.32317	1.68787	0.808871	0.638085
		EC Dif4 Ad-GFP Rapa	0.119264	0	0.817266	0.748426
		EC Dif4 Ad-MCIDAS/E2F4 Rapa	0.159873	0	1.02742	0.671605
	n2	EC Dif4 Ad-GFP EtOH	1	1	1	1
		EC Dif4 Ad-MCIDAS/E2F4 EtOH	1.71299	1.91425	0.845543	0.520761
		EC Dif4 Ad-GFP Rapa	0.0867582	0	0.657519	0.736242
		EC Dif4 Ad-MCIDAS/E2F4 Rapa	0.082066	0	0.937748	0.617291
	n3	EC Dif4 Ad-GFP EtOH	1	1	1	1
		EC Dif4 Ad-MCIDAS/E2F4 EtOH	1.26479	1.66359	0.629364	0.359213
		EC Dif4 Ad-GFP Rapa	0.0598912	0	0.885558	0.77343
		EC Dif4 Ad-MCIDAS/E2F4 Rapa	0.0913635	0	0.764134	0.378091
