# Supplementary material for: mTOR controls ependymal cell differentiation by targeting the alternative cell cycle and centrosomal proteins
Source: EMBO Rep. 2025 Apr 30;26(12):3075–105. doi: 10.1038/s44319-025-00460-2 (PMC12187940; doi:10.1038/s44319-025-00460-2)
Supplement: Supplementary file 10 — Source data Fig. 6 [file 44319_2025_460_MOESM10_ESM.zip › Figure 6/C/Quantification fig D.xlsx]

## Sheet: Feuil1
			Multi-centriolar cells	Multi-ciliated cells
	n1	EC Dif4 Ad-GFP EtOH	29.346	19.4448
		EC Dif4 Ad-MCIDAS/E2F4 EtOH	67.9489	62.3132
		EC Dif4 Ad-GFP Rapa	14.8645	7.42291
		EC Dif4 Ad-MCIDAS/E2F4 Rapa	70.7394	64.1554
	n2	EC Dif4 Ad-GFP EtOH	23.9826	15.8842
		EC Dif4 Ad-MCIDAS/E2F4 EtOH	68.2716	60.9656
		EC Dif4 Ad-GFP Rapa	11.3372	5.79288
		EC Dif4 Ad-MCIDAS/E2F4 Rapa	59.2294	48.6991
