# Supplementary material for: mTOR controls ependymal cell differentiation by targeting the alternative cell cycle and centrosomal proteins
Source: EMBO Rep. 2025 Apr 30;26(12):3075–105. doi: 10.1038/s44319-025-00460-2 (PMC12187940; doi:10.1038/s44319-025-00460-2)
Supplement: Supplementary file 10 — Source data Fig. 6 [file 44319_2025_460_MOESM10_ESM.zip › Figure 6/E/Quantification fig F.xlsx]

## Sheet: Feuil1
			Multi-centriolar cells	Multi-ciliated cells
	n1	MEF Dif5 Ad-GFP EtOH	0	0
		MEF Dif5 Ad-MCIDAS/E2F4 EtOH	34.6405	11.5605
		MEF Dif5 Ad-GFP Rapa	0	0
		MEF Dif5 Ad-MCIDAS/E2F4 Rapa	22.1645	14.1342
	n2	MEF Dif5 Ad-GFP EtOH	0.476191	0
		MEF Dif5 Ad-MCIDAS/E2F4 EtOH	19.8208	11.4068
		MEF Dif5 Ad-GFP Rapa	0	0
		MEF Dif5 Ad-MCIDAS/E2F4 Rapa	18.9735	9.19048
	n3	MEF Dif5 Ad-GFP EtOH	0	0
		MEF Dif5 Ad-MCIDAS/E2F4 EtOH	20.1909	9.87197
		MEF Dif5 Ad-GFP Rapa	1.42857	0
		MEF Dif5 Ad-MCIDAS/E2F4 Rapa	23.9583	14.155
