# Supplementary material for: mTOR controls ependymal cell differentiation by targeting the alternative cell cycle and centrosomal proteins
Source: EMBO Rep. 2025 Apr 30;26(12):3075–105. doi: 10.1038/s44319-025-00460-2 (PMC12187940; doi:10.1038/s44319-025-00460-2)
Supplement: Supplementary file 11 — Source data Fig. 7 [file 44319_2025_460_MOESM11_ESM.zip]

Archive with 10 entries (5 files):
- Figure 7/
- Figure 7/D/
- Figure 7/D/Gas2L1 and alpha_tubulin.tif
- Figure 7/E/
- Figure 7/E/Quantification D.xlsx
- Figure 7/F/
- Figure 7/F/F replicate 1.tif
- Figure 7/F/F replicate 2.tif
- Figure 7/G/
- Figure 7/G/Quantification F.xlsx
