# Supplementary material for: mTOR controls ependymal cell differentiation by targeting the alternative cell cycle and centrosomal proteins
Source: EMBO Rep. 2025 Apr 30;26(12):3075–105. doi: 10.1038/s44319-025-00460-2 (PMC12187940; doi:10.1038/s44319-025-00460-2)
Supplement: Supplementary file 11 — Source data Fig. 7 [file 44319_2025_460_MOESM11_ESM.zip › Figure 7/E/Quantification D.xlsx]

## Sheet: Feuil1
		Gas2L1
	EC Dif4 25h EtOH n1	1
	EC Dif4 25h RAPA n1	1.2261
	EC Dif4 25h EtOH n2	1
	EC Dif4 25h RAPA n2	1.31971
	EC Dif4 25h EtOH n3	1
	EC Dif4 25h RAPA n3	1.14244
