# Supplementary material for: mTOR controls ependymal cell differentiation by targeting the alternative cell cycle and centrosomal proteins
Source: EMBO Rep. 2025 Apr 30;26(12):3075–105. doi: 10.1038/s44319-025-00460-2 (PMC12187940; doi:10.1038/s44319-025-00460-2)
Supplement: Supplementary file 12 — Source data Fig. 8 [file 44319_2025_460_MOESM12_ESM.zip]

Archive with 46 entries (37 files):
- Figure 8/
- Figure 8/A/
- Figure 8/A/Gas2L1.tif
- Figure 8/B/
- Figure 8/B/raw images/
- Figure 8/B/raw images/Ad_Gas2L1.roi
- Figure 8/B/raw images/Ad_Gas2L1S482_489_493A.roi
- Figure 8/B/raw images/Ad_GFP.roi
- Figure 8/B/raw images/Ad_sh_Gas2L1.roi
- Figure 8/B/raw images/EC Dif4 EtOH Ad_Gas2L1 DAPI_Blue Fop_Green Gas2L1_Red.tif
- Figure 8/B/raw images/EC Dif4 EtOH Ad_Gas2L1 DAPI_Blue Fop_Green.tif
- Figure 8/B/raw images/EC Dif4 EtOH Ad_Gas2L1 DAPI_Blue Gas2L1_Red.tif
- Figure 8/B/raw images/EC Dif4 EtOH Ad_Gas2L1 DAPI_Blue.tif
- Figure 8/B/raw images/EC Dif4 EtOH Ad_Gas2L1S482_489_493A DAPI_Blue Fop_Green Gas2L1_Red.tif
- Figure 8/B/raw images/EC Dif4 EtOH Ad_Gas2L1S482_489_493A DAPI_Blue Fop_Green.tif
- Figure 8/B/raw images/EC Dif4 EtOH Ad_Gas2L1S482_489_493A DAPI_Blue Gas2L1_Red.tif
- Figure 8/B/raw images/EC Dif4 EtOH Ad_Gas2L1S482_489_493A DAPI_Blue.tif
- Figure 8/B/raw images/EC Dif4 EtOH Ad_GFP DAPI_Blue  Gas2L1_Red.tif
- Figure 8/B/raw images/EC Dif4 EtOH Ad_GFP DAPI_Blue Fop_Green Gas2L1_Red.tif
- Figure 8/B/raw images/EC Dif4 EtOH Ad_GFP DAPI_Blue Fop_Green.tif
- Figure 8/B/raw images/EC Dif4 EtOH Ad_GFP DAPI_Blue.tif
- Figure 8/B/raw images/EC Dif4 EtOH Ad_shGas2L1 DAPI_Blue Fop_Green Gas2L1_Red.tif
- Figure 8/B/raw images/EC Dif4 EtOH Ad_shGas2L1 DAPI_Blue Fop_Green.tif
- Figure 8/B/raw images/EC Dif4 EtOH Ad_shGas2L1 DAPI_Blue Gas2L1_Red.tif
- Figure 8/B/raw images/EC Dif4 EtOH Ad_shGas2L1 DAPI_Blue.tif
- Figure 8/B/zoom images/
- Figure 8/B/zoom images/EC Dif4 Ad_Gas2L1 DAPI.tif
- Figure 8/B/zoom images/EC Dif4 Ad_Gas2L1 FOP.tif
- Figure 8/B/zoom images/EC Dif4 Ad_Gas2L1 Gas2L1.tif
- Figure 8/B/zoom images/EC Dif4 Ad_Gas2L1S482_489_493A DAPI.tif
- Figure 8/B/zoom images/EC Dif4 Ad_Gas2L1S482_489_493A FOP.tif
- Figure 8/B/zoom images/EC Dif4 Ad_Gas2L1S482_489_493A Gas2L1.tif
- Figure 8/B/zoom images/EC Dif4 Ad_GFP DAPI.tif
- Figure 8/B/zoom images/EC Dif4 Ad_GFP FOP.tif
- Figure 8/B/zoom images/EC Dif4 Ad_GFP Gas2L1.tif
- Figure 8/B/zoom images/EC Dif4 Ad_sh_Gas2L1 DAPI.tif
- Figure 8/B/zoom images/EC Dif4 Ad_sh_Gas2L1 FOP.tif
- Figure 8/B/zoom images/EC Dif4 Ad_sh_Gas2L1 Gas2L1.tif
- Figure 8/C/
- Figure 8/C/Quantification Multi-centriolar cells Fig B.xlsx
- Figure 8/D/
- Figure 8/D/Quantification percentage cells according the number of centrioles Fig B.xlsx
- Figure 8/E/
- Figure 8/E/Quantification Average centriole number in multi-centriolar cells Fig B.xlsx
- Figure 8/F/
- Figure 8/F/Quantification Density occupied by more than 10 centrioles Fig B.xlsx
