# Supplementary material for: mTOR controls ependymal cell differentiation by targeting the alternative cell cycle and centrosomal proteins
Source: EMBO Rep. 2025 Apr 30;26(12):3075–105. doi: 10.1038/s44319-025-00460-2 (PMC12187940; doi:10.1038/s44319-025-00460-2)
Supplement: Supplementary file 12 — Source data Fig. 8 [file 44319_2025_460_MOESM12_ESM.zip › Figure 8/C/Quantification Multi-centriolar cells Fig B.xlsx]

## Sheet: Feuil1
Multi-centriolar cells (%)
		n1	n2	n3	n4	n5	n6
	EC Dif4 Ad-GFP MOI 5	/	22.3278	/	/	/	/
	EC Dif4 Ad-GFP MOI 50	22.4274	22.792	25.9819	15.7143	24.7664	24.1007
	EC Dif4 Ad-Gas2L1 MOI 5	22.1591	20.229	16.1074	15.6398	/	/
	EC Dif4 Ad-Gas2L1 MOI 10	/	22.7006	24.9027	30.7393	/	/
	EC Dif4 Ad-Gas2L1 MOI 50	/	/	20.6349	26.4317	25.641	25.0883
	EC Dif4 Ad-Gas2L1 (S482/489/493A) MOI 50	19.0889	11.1864	22.3837	19.1489	28.5714	26.1168
	EC Dif4 Ad-shGas2L1 MOI 50	11.6998	19.3038	9.30851	6.30631	3.75	12.605
