# Supplementary material for: mTOR controls ependymal cell differentiation by targeting the alternative cell cycle and centrosomal proteins
Source: EMBO Rep. 2025 Apr 30;26(12):3075–105. doi: 10.1038/s44319-025-00460-2 (PMC12187940; doi:10.1038/s44319-025-00460-2)
Supplement: Supplementary file 12 — Source data Fig. 8 [file 44319_2025_460_MOESM12_ESM.zip › Figure 8/D/Quantification percentage cells according the number of centrioles Fig B.xlsx]

## Sheet: Feuil1
		% cells more than 30 centrioles	% cells 11-30 centrioles	% 3-10 centrioles	% 2 centrioles
	Ad-GFP	14.0075	8.58423	11.9252	65.483
	Ad-Gas2L1	14.0733	9.12205	12.3761	64.4286
	Ad-Gas2L1 (S482/489/493A)	14.9533	6.12944	11.0721	67.8452
	Ad-shGas2L1	6.54989	3.94568	12.6577	76.8467
