# Supplementary material for: mTOR controls ependymal cell differentiation by targeting the alternative cell cycle and centrosomal proteins
Source: EMBO Rep. 2025 Apr 30;26(12):3075–105. doi: 10.1038/s44319-025-00460-2 (PMC12187940; doi:10.1038/s44319-025-00460-2)
Supplement: Supplementary file 12 — Source data Fig. 8 [file 44319_2025_460_MOESM12_ESM.zip › Figure 8/E/Quantification Average centriole number in multi-centriolar cells Fig B.xlsx]

## Sheet: Feuil1
Average centriole number in multi--centriolar cells
		n1	n2	n3	n4	n5	n6
	EC Dif4 Ad-GFP MOI 5	/	47.2128	/	/	/	/
	EC Dif4 Ad-GFP MOI 50	39.3176	50.8625	43.2209	61.5455	53.4328	65.8491
	EC Dif4 Ad-Gas2L1 MOI 5	36.5128	43.2453	39.5	64.9091	/	/
	EC Dif4 Ad-Gas2L1 MOI 10	/	38.1638	53.9219	62.7595	/	/
	EC Dif4 Ad-Gas2L1 MOI 50	/	/	54.4615	49.6833	63.8667	52.4648
	EC Dif4 Ad-Gas2L1 (S482/489/493A) MOI 50	55.2159	59.0909	54.974	46.9444	80.9844	69.9342
	EC Dif4 Ad-shGas2L1 MOI 50	47.4151	39.8525	43.9714	57.3571	63.7778	69.5667
