# Supplementary material for: mTOR controls ependymal cell differentiation by targeting the alternative cell cycle and centrosomal proteins
Source: EMBO Rep. 2025 Apr 30;26(12):3075–105. doi: 10.1038/s44319-025-00460-2 (PMC12187940; doi:10.1038/s44319-025-00460-2)
Supplement: Supplementary file 12 — Source data Fig. 8 [file 44319_2025_460_MOESM12_ESM.zip › Figure 8/F/Quantification Density occupied by more than 10 centrioles Fig B.xlsx]

## Sheet: Feuil1
Density occupied by more than 10 centrioles
		n1	n2	n3	n4	n5	n6
	EC Dif4 Ad-GFP MOI 5	/	1.23948	/	/	/	/
	EC Dif4 Ad-GFP MOI 50	1.05411	1.32388	1.16821	1.50536	1.49816	1.09733
	EC Dif4 Ad-Gas2L1 MOI 5	0.894909	1.10674	0.806009	1.09228	/	/
	EC Dif4 Ad-Gas2L1 MOI 10	/	1.02361	0.806117	1.13016	/	/
	EC Dif4 Ad-Gas2L1 MOI 50	/	/	0.888214	0.948896	1.20477	0.952354
	EC Dif4 Ad-Gas2L1 (S482/489/493A) MOI 50	1.10753	1.548	1.06134	1.52364	2.25847	1.50385
	EC Dif4 Ad-shGas2L1 MOI 50	1.08852	1.64269	0.880558	1.39786	1.24587	1.94212
	1.08852
	1.64269
	0.880558
	1.39786
	1.24587
	1.94212
